# Supplementary material for: Regulatory changes in TaSNAC8‐6A are associated with drought tolerance in wheat seedlings
Source: Plant Biotechnol J. 2019 Nov 19;18(4):1078–92. doi: 10.1111/pbi.13277 (PMC7061879; doi:10.1111/pbi.13277)
Supplement: Supplementary file 10 — Table S1 The information of two hundred and sixty NAC super family genes and their corresponding protein sequences in wheat. [file PBI-18-1078-s006.xlsx]

## Sheet: Sheet1
Table S1 The information of two hundred and sixty NAC super family genes and their corresponding protein sequences in wheat.
The gene accession number and the protein sequences were based on the wheat genome sequence database (IWGSC RefSeq v1.1, http://plants.ensembl.org/Triticum_ aestivum/Info/Index).
Gene ID	Chromosome	Location (bp)		Protein length (aa)	NAC domain (aa)		Protein sequence
		Start	End		Start	End
TraesCS1A02G190100	1A	343673959	343676434	335	7	134	MGTMTLPPGFRFHPTDDELVGYYLKRRVDNLKIELEVIPVIDLYKCEPWELPEKSFLPKR DLEWFFFVPRDRKYPNGSRTNRATTTGYWKATGKDRKVSCDGGAVCGVRKTLVFYKGRAP GGERTDWVMHEYRLCQDLLHGASNFIGAYALCRVIKRTEAGLLHGDAAAKARPGHRQMSK VGSSSSLVTTDQQLGSLTPSPPRLDIVGNAFQLHSSPSPLYGGGGEVVSGMGTPLGFPQQ DAAATFFIDGDFAGAGETTQSHMPFFGDMGVVSDHELRWDTLPPCANSTFSTTAGAAELW NPAAPNAAAPMLCREASDDLAAFFSSLDENNMVVY
TraesCS1D02G194200	1D	270230032	270232248	367	7	134	MGTMTLPPGFRFHPTDDELVGYYLKRRVDNLKIELEVIPVIDLYKCEPWELPEKSFLPKR DLEWFFFVPRDRKYPNGSRTNRATTTGYWKATGKDRKVSCDGAAVCGVRKTLVFYKGRAP GGERTDWVMHEYRLCQDLLHGASNFIGAYALCRVIKRTEAGLLHGDAAAKARPGHQQMSK VGSSSSLVTTDQQLSSLTPSPPRLDIVGNAFQLHSSPSPLYGGEVVSGMGAPLGFPQQDA AATFFIDGDLAGAGETTQAHMPFFDDMGVVSDHELRWDTLPLCTNNAFSTTAGTCTALLH ELDQFLNPPSPFCASSQCISYACPSAGAAELWNPVAPNAAAPMLCREASDDLAAFFSSLD ENNMVVY
TraesCS1B02G192200	1B	344000927	344003380	365	7	134	MGTMTLPPGFRFHPTDDELVGYYLKRRVDNLKIELEVIPVIDLYKCEPWELPEKSFLPKR DLEWFFFVPRDRKYPNGSRTNRATTTGYWKATGKDRKVSCDGGAVCGVRKTLVFYKGRAP GGERTDWVMHEYRLCQDLLHGASNFIGAYALCRVIKRTEAGLLHGDAVAKAKPGHQQMTK VGSSSSLVTTDQQLSSLTPSPPRLDIVGNAFQLHSSPSPLYGGEVMSGMGAPLGFPQQDA AGTFFIDGDLAGAGETTQAHMPFFDDMGVVSDHELRWDTLPLCTNNTFSSTAGTCTALLH ELDQFLNPPSPFARVLNAYACPSAGAAELWNPAAPNAAAPMLCREASDDLAAFFSSLDEN NMVVY
TraesCS4D02G345300	4D	500021394	500025891	698	7	133	MAPVSLPPGFRFHPTDEELIIYYLKSKINGRQIELEIIPEVDLYKCEPWDLPEKSFLPSK DLEWYFFSPRDRKYPNGSRTNRATKAGYWKATGKDRKVNSQKRAVGMKKTLVYYRGRAPH GSRTDWVMHEYRLDERECEIDNGLQDAYALCRIFKKTAPGPKIMEHYGAAQYHGEQPQWT PSSVERSPTPCDGRGGGDDFESSSFSFPTEAPMTSGSMHGGGFGMQMMGGMPQEDGRWMQ FLSEDAFNATNPYFMNPAAASNFSCLPSKVDVALECARLQHRLALPPLEVEDFPHDVSLD TKTGILQSNPNEVDILQEFLSVASASQELINGSGSSSYPDMWLGAGTSSGGGHYMNELSS LVDLGAAKAKEEVDNFYHMCGIGASMMRRDDEP…
TraesCS5A02G519300	5A	680840973	680845421	694	7	133	MAPVSLPPGFRFHPTDEELIIYYLKSKINGRQIELEIIPEVDLYKCEPWDLPEKSFLPSK DLEWYFFSPRDRKYPNGSRTNRATKAGYWKATGKDRKVNSQKRAVGMKKTLVYYRGRAPHGSRTDWVMHEYRLDERECEIDNGLQDAYALCRIFKKTAPGPKIMEHYGAAQYHGEQPQWTPSSVERSPTPCDGRGGGDDFESSSFSFPTEAPMTSGSMHGSGFGMQMMGSMPHEDGRWMQFLSEDAFNATNPYFMNPAAASNFSCLPSKVDVALECARLQHRLALPPLEVEDFPHDVSLDTKTGILQSNPNEVDILQEFLSVASASQELINGSGSSSSYPDMWLGAGTSSGGGHYMNELSSLVDLGAAKAKEEVDNFYHMCGIGASMMRRDDEPGRLV…
TraesCS4B02G350600	4B	643308752	643313301	691	7	133	MAPVSLPPGFRFHPTDEELIIYYLKSKINGRQIELEIIPEVDLYKCEPWDLPEKSFLPSK DLEWYFFSPRDRKYPNGSRTNRATKAGYWKATGKDRKVNSQKRAVGMKKTLVYYRGRAPHGSRTDWVMHEYRLDERECEIDNGLQDAYALCRIFKKTAPGPKIMEHYGAAQYHGEPPQWTPSSVERSPTPCDGRGGGDDFESSSFSFPTEAPMTSGSMHGGGFGMQMIGGMPQEDGRWMQFLSEDAFNATNPYFMNPAAASNFSCLPSKVDVALECARLQHRLTLPPLEVEDFPHDVSLDTKTGILQSNPNEVDILQEFLSVASASQELINGSGSSSYPDMWLGAGTSSGGGHYMNELSSLVDLGAAKAKEEVDNFYHMCGIGASMTRRDDEPGRLVE…
TraesCS5D02G360800	5D	440369907	440372890	217	7	133	MAPVGLPPGFRFHPTDEELVNYYLKRKVHGQSIELDIIPEVDLYKCEPWELAEKSFLPSR DPEWYFFGPRDRKYPNGCRTNRATRAGYWKSTGKDRSINYQKRSIGMKKTLVFYQGRAPQGIRSNWVMHEYRIEESECNNTMGVQDSYALCRVFKKNVPAGEFEKQGECSSSQAKANQEQVTDFEDAGESSTANENDKDNSWMQFIVEDLWCSNKTK
TraesCS5B02G356100	5B	535704136	535707098	217	7	133	MAPVGLPPGFRFHPTDEELVNYYLKRKVHGQSIELDIIPEVDLYKCEPWELAEKSFLPSR DPEWYFFGPRDRKYPNGCRTNRATRAGYWKSTGKDRSINYQKRSIGMKKTLVFYQGRAPQGIRSNWVMHEYRIEESECNNTMGVQDSYALCRVFKKNVPAGEFEKQGECSSSQAKGNQEQVTEFEDAGESSTANENDKDNSWMQFIVEDLWCSNKTK
TraesCS5A02G353500	5A	556529046	556531643	217	7	133	MAPVGLPPGFRFHPTDEELVNYYLKRKVHGQSIELDIIPEVDLYKCEPWELAEKSFLPSR DPEWYFFGPRDRKYPNGCRTNRATRAGYWKSTGKDRSINYQKRSIGMKKTLVFYQGRAPQGIRSNWVMHEYRIEESECNNTMGVQDSYALCRVFKKNVPAGEFEKQGECSSSQAKGNQEQVTDFEDAGESSTANENDKDNSWMQFIVEDLWCSNKTK
TraesCS5D02G360700	5D	440365447	440367846	259	7	134	MAPVGLPPGFRFHPTDEELVNYYLKRKIHGLHIELDIIPEVDLYKCEPWDLAEKSFLPSR DPEWYFFGPRDRKYPNGFRTNRATRAGYWKSTGKDRRVMTQQHHGGGGAGGGARAIGMKK TLVYYRGRAPQGVRTDWVMHEYRLDDKDSEDTIAIQDTYALCRVFKKNAICAEVEELQEG QCSMALLEGACQQLLASSRTAGQEYYQTPSPDVPAGSTSCGADADADDDADKDDSWMQFI SEDAWCSSTAAEESTSCAG
TraesCS5B02G356000	5B	535699743	535701895	259	7	144	MAPVGLPPGFRFHPTDEELVNYYLKRKIHGLHIELDIIPEVDLYKCEPWDLAEKSFLPSR DPEWYFFGPRDRKYPNGFRTNRATRAGYWKSTGKDRRVMTQQHHGGGGAGGGARAIGMKK TLVYYRGRAPQGVRTDWVMHEYRLDDKDSEDTIAIQDTYALCRVFKKNAICAEVEELQEG QCSMALLEGACQQLLAGSRTTGQEYYQTPSPDVPAGSTSGGADADADDDADKDDSWMQFI SEDAWCSSTAAEESTSCAG
TraesCS1B02G277300	1B	484887115	484891216	432	7	133	MAQACLPPGFRFHPTDVELVSYYLKRKIMGKKLFVEAISEVELYKFAPWDLPDKSCLQSK DLEWFFFCPRDKKYPKGSRTNRATPNGYWKTSGKDRTIELNSRIVGLKKTLIFHEGKAPK GNRTDWVMYEYKMEDETLVSAGFSKDAYVLCKIFKKSGLGPRIGEQYGAPFDENEWENLD VGSSIFSFAPSSGVDDPQVESSALATAIVMQEPSAPQQSVQFSEHVNICSDEVNDVPPEI DGILLDELTKFLDDSPNHDVVFPENSGLPPMSELEAQAFEINSAELYDQLAGLTQSGDMS AVNFPASNGDVIENNLQQTNSALAMDDDYIGLDDLLAPGETFSYDFSGETFSYDLPGGSF SYDLSVPNNQFLQYPLDQSTNGSHYGVGATQST…
TraesCS1D02G266500	1D	362319747	362322641	395	7	133	MAQACLPPGFRFHPTDVELVSYYLKRKIMGKKLFVEAISEVELYKFAPWDLPDKSCLQSK DLEWFFFCPRDKKYPKGSRTNRATPNGYWKTSGKDRTIELNSRIVGLKKTLIFHEGKAPK GNRTDWVMYEYKMEDETLVSAGFSKDAYVLCKIFKKSGLGPRIGEQYGAPFDENEWENLD VGSSIFSFAPSSGVEDPQVNDAPPEIDGILLDELAKFLDDSPNDDVVLPENSGLPPMSEL EAQAFEINTAELYDQLAGLSQSGDMSTVNFPASNGDVIENNLQQANSGLAMDDDYIGLDD LLAPGETFSYDFSGETFSYDLPGGSFSYDLSVPNNQFLLYPLDQSTSGSHYGVGATQSTF EASGTLPPMQPMPSTFNDMPSVSNCLNPAMKDP…
TraesCS1A02G266300	1A	461775747	461779782	429	7	133	MAQTCLPPGFRFHPTDVELVSYYLKRKIMGKKLFVEAISEVELYKFAPWDLPDKSCLQSK DLEWFFFCPRDKKYPKGSRTNRATPNGYWKTSGKDRTIELNSRIVGLKKTLIFHEGKAPK GNRTDWVMYEYKMEDETLVSAGFSKDAYVLCKIFKKSGLGPRIGEQYGAPFDENEWENLD VGSSIFSFAPSSGVEDPQVESSALATAIVIHEPSAPQQSVQFSEHVNICSDQVNDAPPEI DGILLDELTKFLNDSPNHDNSGLPPMSEREAQAFEINTAELYDQLAVLAQSGDMPAANFP ASNGDVIENNLQQTNSGLAMDDDYIGLDDLFAPGETFSYDFSGETFSYDLPGGTFSYLSV PNNQFSQYPLDQSSNGLHYGDGATQSTFLASGP…
TraesCS3A02G176500	3A	197849912	197853818	500	29	155	MAPLLVVWSKGREGVLSYTMETLRDMALPPGFGFHPKDTELVAHYLKKKILGQKIEYDII PEVDIYKHEPWDLPAKCNVPTQDNKWHFFAARDRKYPNGARSNRATVAGYWKSTGKDRAI KVDKRTIGTKKTLVFHEGRPPTGKRTEWIMHEYYIDENECQACPDMKDAFVLCKVTKRID WTSENGNEVGNNNPQPQQANVAAILAVSVEQPDTAASSIIGDELPSDAATVAIPAHTTPD GNDDLKEWLEELLDTSFDPSANTAVDSISAQLSPDEQNAESSNIGAMAPKVELDYASPNQ TVVDDTDFLLPDDIHSMLYPGSDDFTSWQQTYFTAADPFSLSNNFMEEFQMKELQLPLEN NGPNLYEPADTGIVVRTRHGGTSAASAPPYKAR…
TraesCS3D02G183900	3D	169447354	169451620	500	29	155	MDPLLVVWSKGREGVLSYTMETLRDMALPPGFGFHPKDTELVSHYLKKKILGQKIEYDII PEVDIYKHEPWDLPAKCNVPTQDNKWHFFAARDRKYPNGARSNRATVAGYWKSTGKDRAI KVDKRTIGTKKTLVFHEGRPPTGKRTEWIMHEYYIDENECQACPDMKDAFVLCKVTKRID WTSENGNEVGNNNPQPQQANVAAILAVSVEQPDTAASSIIGDELPSDAATVDIPAHTTPD GNDDLKEWLEELLDTSFDPSANTAVDSVSAQLSPDEQNAESSNIGAMAPKVELDYASPNQ TVVDDTDFLLPDDIHSMLYPGSDDFTSWQQTYFTAADPFSLSNNFMDEFQMKELQLPLEN NGPNLYEPADTGIVVRTRHGGTSAASVPPYKAR…
TraesCS3B02G208300	3B	244383005	244386973	481	10	136	METLRDMALPPGFGFHPKDTELVAHYLKKKILGQKIEYDIIPEVDIYKHEPWDLPAKCNV PTQDNKWHFFAARDRKYPNGARSNRATVAGYWKSTGKDRAIKVDKRTIGTKKTLVFHEGR PPTGKRTEWIMHEYYIDENECQSCPDMKDAFVLCKVTKRIDWTSENGNEVGNNNPQPQQA NVAAILAVSVEQPDTAASSIIGDELPSDAATVAIPAHMTPDGNDDLKEWLEELLDTSFDP SANTAVDSVSAQLSPDEQNAESLNIGAMAPKVELDYASPNQTVVDDIDFLLPDDIHSMLY PGSDDFTSWQQTYFTAADPFSLSNNFMDEFQMKELQLPLENNGPNLYEPADTGIVVRTRH GGTSAASVPPYKARLQQSLGRMVTSSSESINQT…
TraesCS7A02G299600	7A	410726770	410731016	701	10	142	MTVMELKALPLGFRFHPTDEELVRHYLKGKITGQIKNEVEVIPEIDVCKCEPWDLPDKAL IRSEDPEWFFFAPKDRKYPNGSRSNRATEAGYWKATGKDRVIKSKGEKKKQHMIGMKKTL VFHRGRAPKGERTGWIMHEYRTTEPEFESGEQGGYVLYRLFQKQLEKTERSIPEEMDRSG YSPTPSRSTPDNMEANEEAITLINKESPESGLHGCPIELPGTIDTPGTPVTRWLADRNGN SGIDEANVLGMPFHGNVDESPKQADMSVGSLAHLIDSQTENLGSHEFATVSAPMLSHEDL DKLLLQLPHNSVEDFLNETIADPDEHSSTAYKVQYDADTCFMQAQGELLYDGPNWFGNFL SDDTNPQQSGLYENAALLPYGTNPDVLSMDSGD…
TraesCS7D02G295100	7D	369857781	369861958	695	10	142	MTVMELKALPLGFRFHPTDEELVRHYLKGKITGQIKNEVEVIPEIDVCKCEPWDLPDKAL IRSEDPEWFFFAPKDRKYPNGSRSNRATEAGYWKATGKDRVIKSKGEKKKQHMIGMKKTL VFHRGRAPKGERTGWIMHEYRTTEPEFESGEQGGYVLYRLFQKQLEKTERSIPEEMDRSG YSPTPSRSTPDNMEANEEAITLINKEFPESGLHGCPIELPGTIDTPGTPVTRWLADRNGN SGIDEANVLGMPFHGNVDESPKQADMPVGSLAHLIDSQTKNLGSHEFATVSAPMLSLDDV DKLLLQLPHNSVEDFLNETIADPDEHSSTACKVQYDSDTVFMQAQGELLYDGPNWFGNFL SDDTNPQQSGLYENATLLPYGTNPDVLSMDSGD…
TraesCS7B02G187600	7B	316002504	316006994	701	10	142	MTVMELKALPLGFRFHPTDEELVRHYLKGKITGQIKNEVEVIPEIDVCKCEPWDLPDKAL IRSEDPEWFFFAPKDRKYPNGSRSNRATEAGYWKATGKDRVIKSKGEKKKQHMIGMKKTL VFHRGRAPKGERTGWIMHEYRTTEPEFESGEQGGYVLYRLFQKQLEKTERFILEEMDRSG YSPTPSRSTPDNMEANEEAITLINKESPESGLHGCPIELPGTIDTPGTPVTRWLADRNGN SGIDEANVLGMPSHGNVDESPKQADMSVGSLAHLIDSQTKNLGSHEFATVSAPMLSHDDL DKLLLQLPHNSVEDFLNETIADPDEHSSTACNVQYDADTGFMQAQGELLYDGPNWFGNFL SDDTNPQQSGLYENAALLPYGTNPDVLSMDSGD…
TraesCS4D02G316800	4D	481909788	481916859	367	9	136	MDSMESCVPPGFRFHPTDEELVGYYLRKKVASQKIDLDVIRDIDLYRIEPWDLTEHCGIG YEEQNEWYFFSFKDRKYPTGTRTNRATMAGFWKATGRDKAVHERSRLIGMRKTLVFYKGRAPNGQKTDWIMHEYRLETDENAPPQEEGWVVCRAFKKRTAYPNRGMMERWGSNYSYNEANAMSGAPFPDPNMASTYAAAAQMGRGASFKEEAEQLDGAAALLRYTSSHLVELPQLESPSAPLPRKKARAPEEEEDAASGGSRRRPRKHAHADNAATTDWRALDKFVASQLSPGGECAALEATAATTAAAVAGASSQAQAQLDRDEDDMAALLFLNSDGRDEMERWTGLLGSAGAGVDSDLGICVFDK
TraesCS5A02G491700	5A	660795117	660802080	367	9	136	MDSMESCVPPGFRFHPTDEELVGYYLRKKVASQKIDLDVIRDIDLYRIEPWDLTEHCGIG YEEQNEWYFFSFKDRKYPTGTRTNRATMAGFWKATGRDKAVHERSRLIGMRKTLVFYKGRAPNGQKTDWIMHEYRLETDENAPPQEEGWVVCRAFKKRTAYPNRGMMERWGSNYSYNEVNAMSGAPFPDPNMASTYAAAAQMGRGASFKEEAEQLDGAAALLRYTSSHLVELPQLESPSAPLPRKKARAPEEEEDAASGGSRRRPRKHAQADNETTKDWRALDKFVASQLSPGGECGALEATAATTAGAAAGASSQMQAQLDRDEDDMAALLFLNSDGRDEMERWTGLLGSAGASVDGDLGICVFDK
TraesCS4D02G071200	4D	46290974	46293134	299	2	130	MEEGLPPGFRFHPTDEELITYYLSRKVSDFSFATRAIADVDLNKCEPWDLPSKASMGEKE WYFFSMRDRKYPTGIRTNRATESGYWKTTGKDKEIFHGGRLVGMKKTLVFYGGRAPKGEK TSWVMHEYRIQNKFPYKPNKEEWVVCRVFKKSQIVKMRHPQDSPDMDSPCNDAHASLGEL GEIDVSSILGSFTPASANAPGDNFGHRIDMGAYMNWLAAANQGAAAMLPWAAAAAPGLLG TVFSANPAMQKALAPFAGCSQLPRDVGGDALFGNAMAKVDMECEQPPQLEMHESTWRTF
TraesCS2A02G338300	2A	572614556	572616351	355	14	138	MEHGEQEQHAMDLPPGFRFHPTDEELITHYLAKKVADARFAALAVSVADLNKCEPWDLPS LARMGEKEWYFFCLKDRKYPTGLRTNRATESGYWKATGKDKDIFRGKALVGMKKTLVFYT GRAPKGDKSGWVMHEYRINAKLHAASTSRGSLSGGRAASSRNEWVLCRVFKKSLLGGVVS SAPASSAAKKSGVGTMEEIGSSVAAVTPLPPLLDMSGSGASFVDPAAHVTCFSNNALEAG QFFNPTATGGCATDTDHHGLASSYSPLASFTQYGGQLHHGVSLSLVQLLESSGYHRGLAD DMAPCGNQQQQPAACKGERERLSASQDTGLTSDVNPEISSSFGQKFDHEPAPWGY
TraesCS2B02G343600	2B	489418533	489420311	354	14	138	MEHGEQEQHAMDLPPGFRFHPTDEELITHYLAKKVADARFAALAVSVADLNKCEPWDLPS LARMGEKEWYFFCLKDRKYPTGLRTNRATESGYWKATGKDKDIFRGKALVGMKKTLVFYT GRAPKGDKSGWVMHEYRLNAKLHAASTSRGSLSGGRAASSKNEWVLCRVFKKSLVGGVVS SAPASSAAKKGGVGMIEEIGSSVADVTPLPPLLDMSGSGASFVDPAAHVTCFSNNALEAG QFFNPTATGGCATDADHHGLASSYSPLASFTQYGGQLHHGVSLSLVQLLESSGYHRGLAD DMAPCGNQQQPAACKGERERLSASQDTGLTSDVNPEISSSFGQTFDHEPAPWGY
TraesCS4B02G072400	4B	67771306	67773203	299	6	130	MEEGLPPGFRFHPTDEELITYYLSRKVSDFSFVTRAIADVDLNKCEPWDLPSKASMGEKE WYFFSMRDRKYPTGIRTNRATESGYWKTTGKDKEIFHAGRLVGMKKTLVFYGGRAPKGEK TSWVMHEYRIQNKFPYKPNKEEWVVCRVFKKSQIVKMRHPQDSPDMDSPCNDGHASLGEL GEIDVSSMLGSFAPTGANASGDNFGHRIDMGAYMNWLAAANQGAAAMLPWAAAAAPGLLG TVFSANPAMHKALAPFAGCSQLPRDVGGDALFGNAMAKVDMECEQPPQLEMHESTWRTF
TraesCS4B02G320300	4B	611550707	611558121	367	9	136	MDSMESCVPPGFRFHPTDEELVGYYLRKKVASQKIDLDVIRDIDLYRIEPWDLTEHCGIG YEEQNEWYFFSFKDRKYPTGTRTNRATMAGFWKATGRDKAVHERSRLIGMRKTLVFYKGR APNGQKTDWIMHEYRLETDENAPPQEEGWVVCRAFKKRTAYPNRGMMERWGSNYSYNEVN AMSSGPFPDPNMASTYAAAAQMGRGASFKEEAEQLDGAAALQRYTSSHLVELPQLESPSA PLPRKKARAPEEEEDAASGGSRRRPRKHAQADNAATTDWRALDKFVASQLSPGGECAALE ATTATTAAAAAGASSQAQAQLDRDEDDMAALLFLNSDGRDEMERWTGLLGSAGASVDGEL GICVFDK
TraesCS2D02G324700	2D	417543627	417545330	353	14	138	MEHSEQEQHAMDLPPGFRFHPTDEELITHYLAKKVADARFAALAVSVADLNKCEPWDLPS LARMGEKEWYFFCLKDRKYPTGLRTNRATESGYWKATGKDKDIFRGKALVGMKKTLVFYT GRAPKGDKSGWVMHEYRLNAKLHAASTSRGSLSGGRAASSRNEWVLCRVFKKSLVGGVVS SAPASSAAKKSGVEMIEEIGSSVAAVTPLPALLDMSGSGASFDPAAHVTCFSNNALEAGQ FFNPTVTGGCATDTDNHGLASSYSPLASFTQYGGQLHHGVSLSLVQLLESSGYHRGLADD MAPCGNQQQPAACKGERERLSASQDTGLTSDVNPEISSSFGQKFDHEPAPWGY
TraesCS7B02G196900	7B	339605849	339611728	643	23	149	MTHPSSSSSSAPAAAPDDPTSLAPGFRFHPTDEELVSYYLKRKVLGRPLKVDAIAEVDLY KVEPWDLPARSRLRSRDSQWYFFSRLDRKHANRARTNRATAGGYWKTTGKDREVRHGARVVGMKKTLVFHAGRAPKGERTNWVMHEYRLEGDGAAGIPQDSFVVCRIFQKAGPGPQNGAQYGAPFVEEEWEADEDDDFGPLPVQRDVVGEHEAPGAMEKGYLQMNDLIQDLAGQNENGSVVLPVSDTSNTSSHSEDVEGNSGDILNDPSLGSNFLQYIHPGEQNNPMLNENMLFNANVGDFLNSSSPNDEFLELKDLELPLGNDSTIWPSDGWAWKTAFPLDAVNGANNEVPLITGDQPFQPDELAQLLQTLQDDSSQLGSTMTDLPHSSITNSVKPE…
TraesCSU02G135000	Un	116282575	116289812	709	86	212	MFLQNCRDGEPGRGCPENAPVLSYSPSHPFFPERDTPLQNFPQSNLPIQSSLSSPGTLSL LRYMTHPSSSSSSAPAAAPDDPTSLAPGFRFHPTDEELVSYYLKRKVLGRPLKVDAIAEV DLYKVEPWDLPARSRLRSRDSQWYFFSRLDRKHANRARTNRATAGGYWKTTGKDREVRHGARVVGMKKTLVFHAGRAPKGERTNWVMHEYRLEGDGAAGIPQDSFVVCRIFQKAGPGPQNGAQYGAPFVEEEWEADEDDDFGPLPVQRDVFGEHEAPGAMEKGYLQMNDLIQDLAGQNENGSVVLPVSDTSNTSSHSEDVEGNSGDILNDPSLCSNFLQYIHPGEQNSPMLVENMLSNANVGDFLNSSSPNDEFLELKDLELPLGNDSTIWPSDGWA…
TraesCS4A02G242700	4A	552698424	552700420	299	6	130	MEEGLPPGFRFHPTDEELITYYLSRKVSDFSFATRAIADADLNKCEPWDLPSKASMGEKE WYFFSMRDRKYPTGIRTNRATESGYWKTTGKDKEIFHGGRLVGMKKTLVFYGGRAPKGEK TSWVMHEYRIQNKFPYKPNKEEWVVCRVFKKSQIVKMRHPHDSPEMDSPCNEAHASLGELGEIDVSSMLGGFAPAGANASGDNFGHRIDMGAYMNWLAAANQGAAAMLPWAAAAAPGLLGTVFSANPAMQKALAPFAGCSQLPRDVGGDALFGNAMAKVDMECEQPPQLEMHESTWRTF
TraesCS3B02G371200	3B	583391548	583393126	312	29	156	MMTAMVKAEPTAAEGSSGRRDAEAELNLPPGFRFHPTDDELVVHYLCRKVAGQPQPVPIIAEVDLYKFNPWDLPERALFGSREWYFFTPRDRKYPNGSRPNRSAGTGYWKATGADKPVAPKESGGRTVGIKKALVFYSGRAPRGVKTDWIMHEYRIAEADRAPGKKGSLKLDEWVLCRLYNKKNNWEKVKVEQDMAVEAGPNGEVMDALATDAISDSFQTHDSSEIDSASGLQQRVFTDMAQGQPRGGMVTVKEDSDWFTGLSMDDLQTCYMNMGQMVNPATMPGQDGSGYLQSMSSPQMMRPMWQTILPPF
TraesCS3A02G339600	3A	586421735	586423333	314	33	160	MMTAMVKAEPTGAAAGAEGSSGRRDAEAELNLPPGFRFHPTDDELVVHYLCRKVAGQPQPVPIIAEVDLYKFNPWDLPERALFGSREWYFFTPRDRKYPNGSRPNRSAGTGYWKATGADKPVAPRESGGRTVGIKKALVFYSGRAPRGVKTDWIMHEYRIAEADRAPGKKGSLKLDEWVLCRLYNKKNNWEKLKVEQDMAVEAGPNGEVMDALATDAMSDSFQTHDSSEIDSASGLQQHGFMDMAQQQARMVTVKEDSDWFTGLSMDDLQTCYMNMGQMVNPTTMPGQNGSGYLQPMSSPQMMRPMWQTILPPF
TraesCS3D02G333100	3D	445036912	445038669	316	33	160	MMTAMVKAESTTAAAAAEGSSGRRDAEAELNLPPGFRFHPTDDELVVHYLCRKVAGQPQPVPIIAEVDLYKFNPWDLPERALFGSREWYFFTPRDRKYPNGSRPNRSAGTGYWKATGADKPVAPKESGGRTVGIKKALVFYSGRAPRGVKTDWIMHEYRIAEADRAPGKKGSLKLDEWVLCRLYNKKNNWEKLKVEQDMAVEAGPNGEVMDALATDAMSDSFQTHDSSEIDSASGLQQHGFMDMAQGQPRGGMVTVKEDSDWFTGLSMDDLQTCYMNMGQMVNPATMPGQNGSGYLQPMSSPQMMRPMWQTILPPF
TraesCS7D02G283800	7D	296496924	296503641	646	23	149	MTHPSSSSSSAPAAAPDDPTSLAPGFRFHPTDEELVSYYLKRKVLGRPLKVDAIAEVDLY KVEPWDLPARSRLRSRDSQWYFFSRLDRKHANRARTNRATAGGYWKTTGKDREVRHGARVVGMKKTLVFHAGRAPKGERTNWVMHEYRLEGDGAAGIPQDSFVVCRIFQKAGPGPQNGAQYGAPFVEEEWEADEDDDFGPMPVQRDVFGEHEAPGAMEKGYLQMNDLIQDLAGQNENGSVVLPVSDTSNTSSHSEDVEGNSGDILNDPSLGSNFLQYIHPGEQNSPMLNENMLSNANVGDFLNSSSPNDEFLELKDLELPLGNDSTIWPSDGWAWKTAFPLDAVNGANNEVPLITGDQPFQPDELAQLLQTLQDDSSQLGSTMTDLPHSSITNSVKPE…
TraesCS2A02G386300	2A	632291694	632295926	339	8	135	MNAFSHVPPGFRFHPTDEELVDYYLRKKVQLKRIDLDIIKDVDLYKIEPWDLQERCKIGT EDQNDWFFFSHKDKKYPTGTRTNRATTAGFWKATGRDKPIYVKHCLVGMRKTLVFYKGRAPNGQKLDWIMHEYRLETNENGAPHDEGWVVCKVFKKRVATVQRMAATDSAFWFNNDHVAFMAPRVDSPRQAVHHLQNAAYHHGHHQTYHHPCKVELEYHQLLPQEPASFLQLPQLEMPGLPDLIGAVAASLQPCNQTHDGQASRQLEIEPVYVTDASAGEWRDLDKFMASQLSHDGSTPKESSSYANPALAFQAEGKHEEALDYVSASASSGGDNGLWK
TraesCS2B02G403300	2B	571762484	571766671	339	8	135	MNVFSHVPPGFRFHPTDEELVDYYLRKKVQLKRIDLDIIKDVDLYKIEPWDLQERCKIGT EDQNDWFFFSHKDKKYPTGTRTNRATTAGFWKATGRDKPIYVKHCLVGMRKTLVFYKGRAPNGQKLDWIMHEYRLETNENGAPHDEGWVVCKVFKKRVATVQRMATVDSPFWFNHDHAAFMAPHVDSPRQAVHHLQNAAYHHGHHQTYHHPCKVELEYHQLLPQEPASFLQLPQLEMPGLPGLIGAVAASLQPCNQTHDGQASRQLEIEPVYVTDASAGEWRDLDKFMASQLSHDGSTPKESSGYANPAVAFQAEGKHEEALDYVSASASSGGDNGLWK
TraesCS6D02G220600	6D	310886873	310889910	352	8	135	MDTFSHVPPGFRFHPTDEELVDYYLRKKVASKKIDLDVIKDVDLYKIEPWDLQDKCKIGM EEQNDWYFFSHKDKKYPTGTRTNRATSAGFWKATGRDKPIYTNHCLVGMRKTLVFYKGRAPNGQKSDWIMHEYRLETNENGATPEEGWVVCRVFKKRVATVRRMADMSSPCWFDDHGAGGGFMPDLDSPRQLGYQHHHPQNLAPYHSQQQQQYHCKPELEYHRLLPQEAFMQQLPHLESPKPTTAYIGHGSSGGILSSTSNHPLAHDGPSRFAAQQPPMDHALYTGESSATDWRYLDKFVASQLFSHDGTNPKEQATHSNAAVQVFQAENKHEEALDYALTSAGGGSAHLWK
TraesCS6B02G286200	6B	515575761	515578925	381	8	135	MDTFSHVPPGFRFHPTDEELVDYYLRKKVASKKIDLDVIKDVDLYKIEPWDLQDKCKIGM EEQNDWYFFSHKDKKYPTGTRTNRATSAGFWKATGRDKPIYTNNCLVGMRKTLVFYKGRAPNGQKSDWIMHEYRLETNENGATPVCNYSSLHPYLYAFHLLTMDIAGLILQEEGWVVCRVFKKRVATVRRMADMNSPCWFDDHGAGGGFMPDLDSPRQLGYQHQNLAAYHSQPQQQQHLYHCKPELEYHHLLPQEAFMQQLPLLESPKPTAYIGHGSSSSVPSSISNHPLAHDGASRFAAHQPPMDHALYTGDSSATDWRLLDKFVASQLFSHDGTNPKEQATHPNPAMQVFQVENKHDQALDYASTSAGGSGGGSAHLWK
TraesCS5A02G468300	5A	645726140	645727775	329	18	143	MPAVRRRERDAEAELNLPPGFRFHPTDDELVEHYLCRKAAGQRLPVPIIAEVDLYRFDPW ALPDRALFGTREWYFFTPRDRKYPNGSRPNRAAGNGYWKATGADKPVAPRGGRTMGIKKALVFYAGKAPKGVKTDWIMHEYRLADAGRAAASKKGSLRLDDWVLCRLYNKKNEWEKMQLQQQGEEETMMEPKAENTASDMVVTSHSHSQSQSHSHSWGEARTPESEIVDNDPSLFQQATAAAFQAQSPAAAAAHQEMMATLMVPKKEAADEAGRNDLFVDLSYDDIQSMYNGLDMMPPGDDLLYSSLFASPRVRGSQPGAGGMPAPF
TraesCS5B02G480900	5B	653432387	653434033	327	20	145	MGMPAVRRRERDAEAELNLPPGFRFHPTDDELVEHYLCRKAAGQRLPVPIIAEVDLYRFD PWALPDRALFGTREWYFFTPRDRKYPNGSRPNRAAGNGYWKATGADKPVAPRGGRTMGIKKALVFYAGKAPKGVKTDWIMHEYRLADAGRAAASKKGSLRLDDWVLCRLYNKKNEWEKMQLQQQGGEEMMVEPKAENTASDMVVTSHSHSQSQSHSHSWGEARTPESEIVDNDPSLFQQAAAFQAQSPAAAAAHQEMMATLMVPKKEAAEEAGRNDLFVDLSYDDIQSMYNGLDMMPPGDDLLYSSLFASPRLRGSQPGAGGMPAPF
TraesCS5D02G481200	5D	519277079	519278774	325	18	143	MPAVRRRERDAEAELNLPPGFRFHPTDDELVEHYLCRKAAGQRLPVPIIAEVDLYRFDPW ALPDRALFGTREWYFFTPRDRKYPNGSRPNRAAGNGYWKATGADKPVAPRGGRTMGIKKALVFYAGKAPKGVKTDWIMHEYRLADAGRAAASKKGSLRLDDWVLCRLYNKKNEWEKMQLQQQGGEEMMVEPKEEHAASDMVVTSHSHSQSQSHSHSWGEARTPESEIVDNDPSLFQQAAAFQAQSPAAAAAHQEMMATLMVPKKEAADEAGRNDLFVDLSYDDIQSMYNGLDMMPPGDDLLYSSLFASPRVRGSQPGAGGMPAPF
TraesCS2D02G576500	2D	639889562	639892175	316	14	154	MLAMNQHQEESCVPPGFRFHPTEEELVGYYLARKVAAHKIDLDIIQEVDLYRIEPWDLQE RCGGGRGGGGARPDQEDQSSSEWYFFSFKDRKYPSGTRTNRATAAGFWKATGRDKPVTSS KSQGVIGMRKTLVFYRGRAPNGRKTDWIIHEYRLQTSEHGPTHQEEGWVVCRAFQKPTPN QRSSYIFPTYSAAPHLGGYYNARPWLYDQGGDLGFPGQGAQYSPYDPLESKQSIFSNIPQ LIEKPPMTTAAAGCGDARYDFVQQGQAAADIDWNFLDSLLSTSPQLVPPHTFSFPHEGDR EALGLPRPLEVDQRKL
TraesCS2D02G382800	2D	487055251	487059066	339	8	135	MNAFSHVPPGFRFHPTDEELVDYYLRKKVQLKRIGLDIIKDVDLYKIEPWDLQERCKIGT EDQNDWFFFSHKDKKYPTGTRTNRATTAGFWKATGRDKPIYVKHCLVGMRKTLVFYKGRA PNGQKLDWIMHEYRLETNENGAPHDEGWVVCKVFKKRVATVQRMATADSPFWFNHDHAAF MAPHVDSQRQAVHHLQNAAYHHGHHQSYHHPCKVELEYHQLLPQEPASFMQLPQLGMPGL PDLIGAVAASLQPCNQTHDGQTSRQPEIEPVYVTDASAGEWRDLDKFMASQLSHDGSTPK ESSGYANPALSFQSEGKHEEALDYVSASASSGGDNGLWK
TraesCS6A02G237900	6A	447177514	447180835	352	8	135	MDTFSHVPPGFRFHPTDEELVDYYLRKKVASKKIDLDVIKDVDLYKIEPWDLQDKCKIGM EEQNDWYFFSHKDKKYPTGTRTNRATSAGFWKATGRDKPIYTNHCLVGMRKTLVFYKGRA PNGQKSNWIMHEYRLETNENGATPEEGWVVCRVFKKRVATVRRMADMNSPCWFDDHGAGG GFMPDLDSPRQLGYQHHHPQNLAPYHSQQQQQYHCKPELEYHHLLPQEAFMQQLPHLESP KPTTAYIGHGSSGGILSSTSNHPLAHDGPSRFAAQQPPMDHALYTGESSATDWRYLDKFV ASQLFSHDGTNPKEQATHSNAAVQVFQAENKHEEALDYASTSAGLGSAHLWK
TraesCS2A02G566400	2A	765546559	765548303	280	15	155	MLAMVHQHQEVSCVPPGFRFHPTEEELVGYYLAQKVAAQKIDLDIIPEVDLYRIEPWDLQ ERCGGGRGGGGGLPDQQDQSSSDWYFFSFKDRKYPSGTRTNRATAAGFWKATGRDKPVMS SRSRGVIGMRKTLVFYRGRAPNGRKTDWIIHEYRLQTSEHAPTQEEGWVVCRAFQKPTPN QRPSYIFPAYSAAPGLGDYYDARSLLHDQGGGFGFPGQGAQHSSYDPLDSKQSIFSNIPQ LIESPPTTTAVAGCGDAGYDVVQQGQAATGIDWNFLDSLL
TraesCS1B02G274300	1B	481540499	481542564	301	21	144	MSGGGGGGSAATQGQQDLQLPPGFRFHPTDEELVMHYLCRRCAGLPISVPIIAEVDLYKF DPWQLPRMALYGEKEWYFFSPRDRKYPNGSRPNRSAGTGYWKATGADKPVGTPKPLAIKK ALVFYAGKAPKGDKTNWIMHEYRLADVDRSARKKNSLRLDDWVLCRIYNKKGASERPSAG DRTASASPGHAAVGSPPEQKLALLRPYAPQPFSDLAAYYEVRPSDSMPRAHADSSCSEHV LTASCERPEVQSQPKISEWERTFATATPGVNPAGLMLDPAAGLPAGDPLLQDILMYWGKP F
TraesCS2D02G100800	2D	52959503	52960664	276	20	150	MSDVTAVMHLRGEEPWLALPPGFRFHPTDEEVVTHYLTPKIRNPDFSCLMVSYVNLNNTE PWDLPKKAKMGVGQSEWFFFVHKDRKYPTGTRTNRATKSGYWKATGKDKEIFRGTGLGAV LVGMKKTLVFYRGRAPGGQKTPWVMHEYHLEGELPHRLPRSAKDDWAVCRLLNKDMAAKN APQMAPAADAGMEEEDPFAFLDELLNSDDLLNNADLLDNADPPMLMDSPSGAIDFAGASS STSSAALPIGPYMEHLTRKTEPPAPQQQSPNYMWKM
TraesCS2D02G309800	2D	398085908	398087481	336	11	138	MADFSSSNGVPPGFRFHPTDEELLLYYLKKKIGFEKFDLEVIREVDLNKIEPWDLQERCR IGSAPQNEWYFFSHKDRKYPTGSRTNRATTAGFWKATGRDKCIRTSYRKIGMRKTLVFYR GRAPHGQKSDWIMHEYRLEEIDEAQGGTSEDGWVVCRVFKKKCFFKIAGGGEGSSSQSAD AGAGHMAVSSPLGGHDHADRAAMASHYMHGMHPQYHPQHASSFYYSQMQPPEAAYSHHVQ VQDLLTNHRPAADAAGGGYDFSGLPVEHPGLDVGSSDGVAADGLAEGRDQTNGAADQQWQ PMDGFSNGGGAAAVQQMSAMNSGQRGGEMDLWGYGR
TraesCS2B02G328300	2B	470471095	470472570	336	11	138	MADFSSSNGVPPGFRFHPTDEELLLYYLKKKIGFEKFDLEVIREVDLNKIEPWDLQERCR IGSAPQNEWYFFSHKDRKYPTGSRTNRATTAGFWKATGRDKCIRTSYRKIGMRKTLVFYR GRAPHGQKSDWIMHEYRLEEIDEAQGGTSEDGWVVCRVFKKKCFFKIAGGGEGSSSQSAD AGAGHMAVSSPLGGHDHADRAAMASHYMHGMHPQYHPQHASSFYYSQMQPPEAAYSHHVQ VQDLLTNHRPAADAAGGGYDFSGLPVEHPGLDVGSSDGVAADGLAEGRDQTNGAADQQWQ PMDGFSNGGGAAAVQQMSAMNSGQRGGEMDLWGYGR
TraesCS2A02G566200	2A	765441094	765443545	305	16	157	MLAMEQHNHQEESCVPPGFRFHPTEEELVGYYLARKVAAQKIDLDIIQEVDLYRIEPWDL QEKCGGGRSGRGARQMAEDEQSSSEWYFFSFKDRKYPSGTRTNRATAAGFWKATGRDKPV MSSRSRGVTGMRKTLVFYRGRAPNGRKTDWIIHEYRLQTNEHAPTQEEGWVVCRAFQKPA PNQRPSYIFPAYAAAPGLGGYYNARPWLHGQGGDIHYLQSTAGAASAGGVEFPGQGIQYP DDVLESKQSLFGNIPQLIESPPTTTAVAGCGDAGYDIVQQGQAAAGIDWNFLDSLLSTSQ LHLQQ
TraesCS2A02G311500	2A	535240748	535242301	336	11	138	MADFSSSNGVPPGFRFHPTDEELLLYYLKKKIGFEKFDLEVIREVDLNKIEPWDLQERCR IGSAPQNEWYFFSHKDRKYPTGSRTNRATTAGFWKATGRDKCIRTSYRKIGMRKTLVFYR GRAPHGQKSDWIMHEYRLEEIDEAQGGTSEDGWVVCRVFKKKCFFKIAGGGEGSSSQSAD AGGGHMAVSSPLGGHDHADRAAMASHYMHGMHPQYHPQHASSFYYSQMQPPEAAYSHHVQ VQDLLTNHRPAADAAGGGYDFSGLPVEHPGLDVGSSDGVAADGLAEGRDQTNGAADQQWQ PMDGFSNGGGAAAVQQMSAMNSGQRGGEMDLWGYGR
TraesCS1B02G272600	1B	478581635	478583970	387	45	170	MSRDIDEGSVSAATAGGGGGEVGGEPVAGVSDEAAVDSHENDLVMPGFRFHPTEEELIEF YLRRKVEGRRFNVELITFLDLYRFDPWELPAMAVIGEKEWFFYVPRDRKYRNGDRPNRVT ASGYWKATGADRMIRGENSRPIGLKKTLVFYSGKAPKGVRSSWIMNEYRLPPPTTDADLF YKSEISLCRVYKRSGIDDGHGRPSSSNVQASSARPGTSRTIIPPAGQQVSSPSSTPMSPT QQPSFHGILGQGECSPAPLPAIMDQATAQLHQPPPPPPPRPSAFASAMSSTMPVAPAARG CTYSLMALADAPMMGSSSTPGDELSRLVGHSQAYPNHPAVGRHFLPSPSSSQIPPLGEMP VPPADKLWDWIHPDTTGSKDYGSSSFK
TraesCS2D02G576400	2D	639820550	639822174	305	45	170	MLAMDQHNHQEESCVPPGFRFHPTEEELVGYYLARKVAAQKIDLDIIQEVDLYRIEPWDL QERCGGGRGGRGARQVAAEDEQSSEWYFFSFKDRKYPSGTRTNRATAAGFWKATGRDKPV TSSSSRGVIGMRKTLVFYRGRAPNGRKTDWIIHEYRLQTSEHAPTQEEGWVVCRAFQKPT PNQRPSYIFPAYAAAPGLGGYYEARPWLHGQGGDLHYLQSATCAAGAGGLGFPGQGIQYS DDLLESKQSLFGNIPQLIESPPTTTAVAGGGDAGYDVVQQGQAAAGIDWNFLDSLLSTSQ LHLQQ
TraesCS7D02G008500	7D	4025269	4028988	336	10	138	MGSNTQPQVPPGFRFHPTDEELVDYYLRKKVASRRIDLNVIKDVDLYKIEPWDLQEKCRI GPEEEQSDWYFFSHKDKKYPTGTRTNRATAAGFWKATGRDKPIYAKHCLVGMRKTLVYYK GRAPNGQKSDWIMHEYRLETNENGPPQEEGWVVCRVFKKRLPTTRRDLDHDAPCWYIDDD GPFMHDLNSPMRGMPPHHSMALQEQHLQMLNSTYKRELKLQYQMPNHHHVLNTIPHELES PSSFHSLLVSPDDHQINVHHAQHHHVQLIDHAVDDQAATDWRVLDKFVASQLSNDAAKGV DYAHEGDILQLNEKAQELATDYASTSTSSSQVDPWK
TraesCS4A02G486200	4A	739584841	739588436	336	10	138	MGSNTQPQVPPGFRFHPTDEELVDYYLRKKVASRRIDLNVIKDVDLYKIEPWDLQEKCRI GPEEEQSDWYFFSHKDKKYPTGTRTNRATAAGFWKATGRDKPIYAKHCLVGMRKTLVYYK GRAPNGQKSDWIMHEYRLETNENGPPQEEGWVVCRVFKKRLPTTRRDLDHDAPCWYVDDD GPFMHDLNSPMRGMPPHHSMALQEQHLQMLNSTYKRELKLQYQMPNHHHVLNTIPHELES PSSFHSLLVSPDDHQINVHHAQHHHVQLIDHAVDDQAATDWRVLDKFVASQLSNDAAKGV DYAHEGDILQLNEKAQELVTDYASTSTSSSQVDPWK
TraesCS2A02G101200	2A	54139933	54141073	276	20	150	MSDVTAVMHLRGEEPWLALPPGFRFHPTDEEVVTHYLTPKIRNPDFSCLMVAYVNLNNTE PWDLPKKAKMGAGETEWFFFVHKDRKYPTGTRTNRATKSGYWKATGKDKEIFRGTGLDAV LVGMKKTLVFYRGRAPGGQKTSWVMHEYRLEGELPHRLPRSAKDDWAVCRLFNKELAAQN APQMAPAADADMEEEDPFAFLDELLNSDDLLNNAGLLGNADPPMLMDYPSGAIDFAGASS STSSAALPVELDMEHRTRKMEPPAPQQQSPNYMWKM
TraesCS2A02G566100	2A	765392215	765394984	319	16	157	MLAMEQHHQQEESCVPPGFRFHPTEEELVGYYLARKVAAQKIDLDIIQEVDLYRIEPWDL QERCGGGRGGRGARQVAAEDEQSSEWYFFSFKDRKYPSGTRTNRATAAGFWKATGRDKPV TSSRSHGVIGMRKTLVFYRGRAPNGRKTDWIIHEYRLQTNEHAPTQEEGWVVCRAFQKPT PNQRPSYIFPAYAATPGLGSYYDARPWLHGRGDDLPYLQSAAGATGAGGLGFPGFPGQGI QYSDDVLESKQSLFNNIPQLIESPPTTTAVAGGGDAGYDIVQQGQGAAGMDWNFLDSLLS TSQLHEYSATAASQLHLEQ
TraesCS7A02G349500	7A	512328345	512330076	368	11	140	MHPSGGALSVPPGFRFHPTDEELLYYYLRKKVAYEAIDLDVIREIDLNKLEPWDLKDRCR IGTGPQNEWYFFSHKDKKYPTGTRTNRATTAGFWKATGRDKAIFLGSGARRIGMRKTLVF YVGRAPHGKKTDWIMHEYRLDEDNVEVQEDGWVVCRVFTKKSYTRGMNPAEMAGFDDDEL LHPFPVPASAAGAMQMATDQKHIMHNPGHLMQQQQQHYDFPSFDASMQLPQLMSAEHEQQ TLSSFLPGAPAAVAMRPHELECSQNLMKLTSSGTIGMLHHHGGGGGGSDARFPGTDWSIL DKLLASHQNLDQLFQGKVAAAAAASMAPYQQHQQQLMEQLGGSSTSSMQRMPLQYLGCEA ADLLRFSK
TraesCS7A02G008800	7A	3858931	3862202	336	10	138	MSGSTQPQVPPGFRFHPTDEELVDYYLRKKVASRRIDLNVIKDVDLYKIEPWDLQEKCRI GPEEEQSDWYFFSHKDKKYPTGTRTNRATAAGFWKATGRDKPIYAKHCLVGMRKTLVYYK GRAPNGQKSDWIMHEYRLETNENGPPQEEGWVVCRVFKKRLPTTRRDLDHDAPCWYVDDD GPFMHDLNSPMRGMPPHHSMALQEQHLQMLNNTYKRELKLQYQMPNHHHVLNTIPHELES PSSFHSLLVSPDDHQINVHHAQHHHVQLIDHAVDDQAATDWRVLDKFVASQLSNDAAKSV DYAHEGDILQLNEKAQELATDYASTSTSSSQVDPWK
TraesCS2D02G576300	2D	639745556	639748316	315	12	135	MEQHHEEESCVPPGFRFHPTEEELVGYYLARKVAAQKIDLDIIQEVDLYRIEPWDLQERC GGGRGGPGARQVAAEDEQSSEWYFFSFKDRKYPSGTRTNRATAAGFWKATGRDKPVMSSR SRGVIGMRKTLVFYRGRAPNGRKTDWIIHEYRLQTSEHAPTQEEGWVVCRAFQKPAPNQR PSYIFLPPYAAAPGLGGYYDTRPWLHGQVGGDHHFLQSAAGAAGAGALGFPGQGAQYSSD ELLDSKQSLFGNIPQLIESPPTTTAVAGCGDTGYGIGQHGEVAAGIDWNFLDSLLSTTQL HEYSATAASQLHLQQ
TraesCS2B02G627200	2B	799046082	799048939	37	15	156	MLAMEQHHEEESCVPPGFRFHPTEEELVGYYLARKVAAQKIDLDIIQEVDLYRIEPWDLQ ERCGGGRGGRGARQVAAEDEQSSEWYFFSFKDRKYPSGTRTNRATAAGFWKATGRDKPVM SSRSRGVIGMRKTLVFYRGRAPNGRKTDWIIHEYRLQTNEHAPTQEEGWVVCRAFQKPTP NQRASYVFPAYTAAPGLGGYYDPRPWLHGQGGGDLQFLQSAAGAAGAGALGFPGQGAQYS SDELLESKQSLFGNIPQLIESPPTTTSVAGCGDTGYGISQHGEMAAGIDWNFLDSLLSTS QLHEYSATAASQLHLQQ
TraesCS7B02G233300	7B	436786400	436788064	372	11	140	MHPSGGALSVPPGFRFHPTDEELLYYYLRKKVAYEAIDLDVIREIDLNKLEPWDLKDRCR IGTGPQNEWYFFSHKDKKYPTGTRTNRATTAGFWKATGRDKAIFLGSGARRIGMRKTLVF YVGRAPHGKKTDWIMHEYRLDEDNVEVQEDGWVVCRVFTKKSYTRGMNPAGMAGYDDDEL LHPFPVPSSAAGAMQMITDQKHIMHSPGHLMQQQQQQHYDFPSFDASMQLPQLMSAEHEQ QTLSSFLPGAPAAVAMSSHELECSQNLMKLTSSGTNGMLHHGGSGGGGGGDPRFPGTDWS ILDKLLASHQNLDQLFQGKVAAAAAAASMAPYQQQHQQQLMEQLGGGSTSSMQRMPLQYL GCEAADLLRFSK
TraesCS1D02G263800	1D	359664637	359666117	300	20	143	MSGGGGGAAATQGQQDLQLPPGFRFHPTDEELVMHYLCRRCAGLPISVPIIAEVDLYKFD PWQLPRMALYGEKEWYFFSPRDRKYPNGSRPNRSAGTGYWKATGADKPVGTPKPLAIKKA LVFYAGKAPKGDKTNWIMHEYRLADVDRSARKKNSLRLDDWVLCRIYNKKGASERPSAGD RTASASPGHAAVGSPPEQKPALLPPYAPQPFSDLAAYYEVRPSDSMPRAHADSSCSEHVL TASCERPEVQSQPKISEWERTFASATPGVNPAGSMLDPSAGLPAGDPLLQDILMYWGKPF
TraesCS4D02G175700	4D	304689911	304692359	357	10	136	MIMSDPAMLPPGFRFHPTDEELILHYLRNRAAESPCPVSIIADVDIYKFDPWALPSKASY GDREWYFFTPRDRKYPNGVRPNRAAGSGYWKATGTDKPIRCSATGESVGVKKALVFYKGR PPKGIKTNWIMHEYRLAAADGHAGNTYRPMKFRNASMRLDDWVLCRIYKKTSQVSPMAVP PLSDHELDEPSGAGACPMSSAGMIMQGGAGGYPLQAAASGTQRMPKIPSISELLNEYSLA QLFDDSGHALMARHDQHAALFGHPIMGQFHVNSGGNNMSQLGQMDSSASTSVAGEGAAGK RKRPSEDGDHNRPTNQPATAVTGKKPNSSCLGATTFQTGNNTLQGSLGQGHQTLLHF
TraesCS2A02G566300	2A	765514968	765518243	324	14	155	MLAMDQHQEESCVPPGFRFHPTEEELVGYYLARKVAAQNIDLGIIQEVDLYRTEPWDLQE KCGGGRGGRGTRQVAADEQSSSEWYFFSFKDRKYPSGTRTNRATAAGFWKATGRDKPVTS SRSRSVIGMRKTLVFYRGRAPNGRKTDWIIHEYRLQTSEHGPTQEDGWVVCRAFQKPTPN QRQSYTFPAYATALGLGRYYDARPCLHGQGGNLHYLHSAASTAGAGGLCFPGQSAQYSSE DTLECKKGIFNNIPQLIQSPPPATAFAGCSEAGYDLVQPKLAATGIDWNFLDILLSTSLL PDSSAASAASNLQLPLHQPSLIYE
TraesCS7D02G329200	7D	420741319	420743197	368	11	140	MHPSGGALSVPPGFRFHPTDEELLYYYLRKKVAYEAIDLDVIREIDLNKLEPWDLKDRCR IGTGPQNEWYFFSHKDKKYPTGTRTNRATTAGFWKATGRDKAIFLGSGSRRIGMRKTLVF YVGRAPHGKKTDWIMHEYRLDEDNVEVQEDGWVVCRVFTKKSYTRGVNPAEMAGYDDDEL LHPFPVPSSTAGAMQMITDQKHIMHNPGHLMQQQQQHYDFPSFDASMQLPQLMSAEHEQQ TLSSFLPGAPAAVAMSSHELECSQNLMKLTSSGANGMLHHGGGGGGGDPRFPGTDWSILD KLLASHQNLDQLFQGKVAAAAAASMAPYQQQHQQQLMEQLGGSSTSSMQRMPLQYLGCEA ADLLRFSK
TraesCS2A02G382400	2A	625956692	625958839	310	11	137	MGLREIESTLPPGFRFYPSDQELVCHYLCKKVTNERASQGTLVEVDLHAREPWELPDVAK LTASEWYFFSFRDRKYATGSRTNRATKTGYWKATGKDREVRSPATRAVVGMRKTLVFYQG RAPNGSKTSWVMHEFRLDSPHLPPRVRTNYMSHVLLRLAPLRSAFLIDLDAILQEDWVLC RVFQKQKVDGEQDNARSSSPTFAGSSQAAQELPVMDASSDQMMGSGSAGFAPPRQEEIFC GPSPLMNAAMWQQYNSLLLDQYPQEETASVSPTMGIGARGGAGDECGFFFNSGFEDMATL GAMRFPQGWS
TraesCS7B02G246300	7B	455270029	455272474	362	19	148	MERYGSLGMRLDGGGGELPPGFRFHPTDEELITYYLLRKVVDCGFSGARAIAEIDLNKCE PWELPDKACKTTAEKEWYFYSLRDRKYPTGLRTNRATGAGYWKATGKDREIRSARNGALV GMKKTLVFYRGRAPKGQKTQWVMHEFRLEGVYAYHFLPNNTTRDEWVIAKIFVKPGAVPP SRKARYGLSSAGDTSCFSDSTSVSIGGGGGASASSAPRQQLPDTSSLLAAAHAAADGESS SYGATANNNAAGNCRELVPCFSTAHMDATLLGIGQYEPVTLAVEQPLAFFQGSRLVQAAD NLSLPMFLPGGLQSGVSPLGMGGGTFQHWPPSGYDIKLEGSRAPPQMAVGPGQLDGAYGW GF
TraesCS1A02G263700	1A	459186662	459188632	293	20	143	MSGGGGGAAATQGQQDLQLPPGFRFHPTDEELVMHYLCRRCAGLPISVPIIAEVDLYKFD PWQLPRMALYGEKEWYFFSPRDRKYPNGSRPNRSAGTGYWKATGADKPVGTPKPLAIKKA LVFYAGKAPKGDKTNWIMHEYRLADVDRSARKKNSLRLDDWVLCRIYNKKGASERPGAGD RTASASPGHAAVGSPPEQKPTLLPPYAPQPFSDLAAYYEVRPSDSMPRAHADSSCSEHVL TASCERPEVQSQPRISEWERTFASATPGVNPAAGLPAGDPLLQDILMYWGKPF
TraesCS2B02G627100	2B	799027881	799030395	314	14	156	MLAMEHQQEESCVPPGFRFHPTEEELVGYYLARKVAAQKIDLDIIQEVDLYRIEPWDLQE RCGGGGRGGRGACQVAEEDQSLSEWYFFSFKDRKYPSGTRTNRATAAGFWKATGRDKPVI SSRSRGVIGMRKTLVFYRGRAPNGRKTDWIIHEYRLQTSEHAPTQDEGWVVCRAFQKPAP NQRPSYIFPAYAAAPDLGGYYDARPWLQLHGQGGGDLHYLQSAAGAAAAGGLDVKYSSED LLDSKQSLFDNIPQLIQSPQTTALLGCGDDAILQQQGQGQTVLGIDWNFLDSLLSTSQLH EYSATAASHLHLEQ
TraesCS1D02G261800	1D	355696842	355699227	398	46	171	MSRDVDEGSVSAATAGAGGGGEVGGEAAAGVSDEAAVDSHENDLVMPGFRFHPTEEELIE FYLRRKVEGRRFNVELITFLDLYRFDPWELPAMAVIGEKEWFFYVPRDRKYRNGDRPNRV TASGYWKATGADRMIRGENSRPIGLKKTLVFYSGKAPKGVRSSWIMNEYRLPPPTTDADL FYKSEISLCRVYKRSGIDDGHGRPSSSNVQASSSARPGTSRTIIPPAGQQVSSPLSTPMS PTQQPSFHGILGQGECSPAPLPAIMDQATAQLHQPPPPPPPRPSAFASAMSSTMSVAPAA RSCTYSLMALADAPMMGSSSTPGDELSRLVGHSQAYPNHPAVGSHFLPSPSSSQIPPHGE MPVSPADKLWDWIHPDTTGSRDYGSSSFK
TraesCS7A02G326000	7A	473921245	473922742	312	10	149	MEESSCNTVPPGFRFHPTEEELVGYYLARKVSSHKIDLDIIQEVDLYRIEPWDLQERCGK YGGGGGGQEDPTTEYYFFSYKDRKYPSGTRTNRATAAGFWKATGRDKPVLSSSSSSPAAV IGMRKTLVFYRGRAPNGRKTDWIIHEYRLQSNEHAPTQEEGWVVCRAFVKPVPSQQHRLS YGGGGYPTMNGSYSSASNYYYYDNPNARLMVAGGGPPHDQHVLAAESKQQVQLFPSDLPP PLQSPTFDGEGEGDISQISGGCSSADQQLAAAAGTIDWNLWSSLLPSTAPQLFHGQTMTP PPAANSSSSKNT
TraesCS4B02G173600	4B	380653174	380655594	346	10	136	MIMSDPAMLPPGFRFHPTDEELILHYLRNRAAESPCPVSIIADVDIYKFDPWALPSKASY GDREWYFFTPRDRKYPNGVRPNRAAGSGYWKATGTDKPIRCSATGESVGVKKALVFYKGR PPKGIKTNWIMHEYRLAAADAHAANTYRPMKFRNASMRLDDWVLCRIYKKTSQVSPMAVP PLSDHELDEPSGADAYPVSSAGMIMQGGASGYPLQAAAVGTQRMPKIPSISELLNEYSLA QLFEDSGHALMARHDQHAALLGHPIMSQFHVNSMPQLGQMDSSASTSVAGEGAAGKRKRP SEDGDRNGSTSQPAAAVTGKKPNSSCLGATTFQTGNNTLQGTLLRF
TraesCS2D02G576200	2D	639731747	639734607	317	16	156	MLAMDQHHQQEESCVPPGFRFHPTEEELVGYYLARKVAAQTIDLDIIQEVDLYRIEPWDL QERCGGAGGRGARQVAEDEQSSSEWYFFSFKDRKYPSGTRTNRATAAGFWKATGRDKPVM SSRSRGVIGMRKTLVFYRGRAPNGRKTDWIIHEYRLQTSEHAPTQEEGWVVCRAFQKPAP NQKPSYIFPAYATTPGLGSYYDARPWLHSQVGGDLYYLQSATGAAGPGGLGFPSQDVKYS SEDLLDSKQSLFGNIPQLIESPPPTALLGCGDDAVLQPQGPGHAVTGIDWNFLDSLLSTS QLHEYSATAASHLHLEQ
TraesCS2B02G399700	2B	568030281	568032379	307	11	137	MGLREIESTLPPGFRFYPSDQELVCHYLYKKVTNERASQGTLVEVDLHAREPWELPDVAK LTASEWYFFSFRDRKYATGSRTNRATKTGYWKATGKDREVRSPATRAVVGMRKTLVFYQG RAPNGSKTSWVMHEFRLDSPHLPPRVRITCRTLQVYLLFAIASAGVSNLDAILQEDWVLC RVFQKQKLDGEQDNARSSSPTFARSSQVAQELPVMDASGDQMMGSGAAGFVAPRQEELIC GPNPLMNAAMWQQYNSLLLDQYPQEEMAGSSPMMATGGAGDECGFFFDSGFEDTATLGTM RFPQAWS
TraesCS4A02G131000	4A	174155319	174157653	354	10	136	MIMSDPAMLPPGFRFHPTDEELILHYLRNRAAESPCPVSIIADVDIYKFDPWALPSKASY GDREWYFFTPRDRKYPNGVRPNRAAGSGYWKATGTDKPIRCSATGESVGVKKALVFYKGR PPKGIKTNWIMHEYRLAAADAHAANTYRPMKFRNASMRLDDWVLCRIYKKTSQASPMAVP PLSDHELDEPSGAAGYPMSSAGMIMQGGAGGYPLQAAAGGTQRMPKIPSISELLNEYSLA QLFEDSGHALMARHDQHAALLGHPIMSQFHVNGMPQLGQMDSSASTSVGGEGAAGKRKRP SEDGDRNGSTSQPAAAVTGKKPNTSCLGATTFQTGNNTLQGSSLGQGHQTLLRF
TraesCS5A02G143200	5A	317246617	317248367	359	14	140	MPMGSSSAAMPALPPGFRFHPTDEELIVHYLGRQAASMPSPVPIIAEVNIYKCNPWDLPG KALFGENEWYFFSPRDRKYPNGARPNRAAGSGYWKATGTDKAILSTPANESIGVKKALVF YRGKPPKGVKTDWIMHEYRLTAADNRTTKRRGSSMRLDDWVLCRIHKKCNNLHNFSSSDQ EQEHEQESSTTVEDSHNNHTVSSPKSEAFDGDGDDQLQLQQFRPMAIAKSCSLTDLLNTV DYAALSHLLLDGAGAGASSSDAGADYQLPPENPLIYSQPPWQQTLHYNNNNNGYVNIDTI DVPQIPEARVDDYGMNGDRYNGMKRKRSSGSLYCSQLQLPADQYSGMLIHPFLSQQLHM
TraesCS2D02G214100	2D	175330859	175333525	399	32	159	MRSMGSSDSSSGSAPPRHQPPPPQQGSAPELPPGFRFHPTDEELVVHYLKKKAAKVPLPV TIIAEVDLYKFDPWELPEKATFGEQEWYFFSPRDRKYPNGARPNRAATSGYWKATGTDKP IMASGCGREKVGVKKALVFYRGKPPKGLKTNWIMHEYRLTDASSSATTSRPPPVTGGSRA ASLRLDDWVLCRIYKKINKAAAGDQQRSMECEDSVEDAVTAYPPYATAGMTGAGAHGSNY DSLLHHQDSHEDNFLDGLLTAEDAGLSAGATSLSHLAAAARASPAPTKQFLAPSSSTPFN WLDASTVGILPQARNFPGFNRSRNVGNMSLSSTADMAVDNGGGNAINAMPPFMNHLPVQD GTYHQQHVILGAPLAPEATAAATSAFQHPVQIS…
TraesCS3D02G398200	3D	512705616	512708182	410	39	164	MSSRHEGGGHGAAAAAAGAGVGSIKEGGGRDAHEDDLVMPGFRFHPTEEELIEFYLRRKV EGKRFNVELITFLDLYRYDPWELPALAAIGEKEWFFYVPRDRKYRNGDRPNRVTASGYWK ATGADRMIRAENNRSIGLKKTLVFYSGKAPKGVRSSWIMNEYRLPTADTDRYHKTEISLC RVYKRTGIDDGRGHPSSARSTMPSRRGAEARQDNRQGSSSTSTPTPPPTPSKLQLLQAGE CTSPPAPMTDHAQTHRPAAPRQHLAATLKPSGGSLGYLQSTAATGDHQQEAAAALLYQQY SKSTNTFASTYSLLNLVNAASMGVASAAAIDELSTLVGHGAAQLPSYHSPASSGGHHDHF VVPLPTPPTQPITPLGTLPMSLAAISDKIWDWN…
TraesCS3A02G403300	3A	648310085	648312443	412	40	165	MSSRHEGGGHGAAAAAAGGAGVGSIKEGGGRDAHEDDLVMPGFRFHPTEEELIEFYLRRK VEGKRFNVELITFLDLYRYDPWELPALAAIGEKEWFFYVPRDRKYRNGDRPNRVTASGYW KATGADRMIRAENNRSIGLKKTLVFYSGKAPKGVRSSWIMNEYRLPTADTDRYHKTEISL CRVYKRTGIDDGRGHPSSARSTMPSRRGAEARQDNRQGSSSTSTPTPPPTPSKLQLLQAG ECTSPPAPMTDHAQTHRPAAPRQQLAAAVKPSGGSLGYLQSTAAAGEHHQQEGAAALLYQ QYSKSTNTFASTYSLLNLVNAASMGVASAAAIDELSTLVGHGATQLPSYHSPASSGGHHD HFVVPLPAPPSQPITPLGTLPMSLAAISDKIWD…
TraesCS2B02G627000	2B	798956421	798958863	300	16	156	MLAMDQHHQQEESCVPPGFRFHPTEEELVGYYLARKVAAQTIDLDIIQEVDLYRIEPWDL QERCSGAGGRGARQAAEDEQSSSEWYFFSFKDRKYPSGTRTNRATAAGFWKATGRDKPVT SSRSRGVIGMRKTLVFYRGRAPNGRKTDWIIHEYRLQTNEHAPTQEEGWVVCRAFQKPAP NQRPSYIFPAYAAAPGYDARPWLHGQGGDIHYLQSTAGAAGAGGLGFPGQGIQYSDDVLE SKQSLFGNIPQLIQSPPTTTAVAGGGDAGYDIVQQGQAAAGIDWNFLDSLLSSSHLHIEQ
TraesCS5A02G275900	5A	485204794	485207465	367	32	161	MEGSGAGGGGGGGEGAVSKKKSSKEGEEESLPPGFRFHPTDEELITYYLRGKIADAGFTA RAITEVDLNKCEPWDLPEKAKMGEKEWYFFSLRDRKYPTGVRTNRATNAGYWKTTGKDKE IFTGQPPSAQELVGMKKTLVFYKGRAPRGEKSNWVMHEYRLHLKPASKSNKDEWVVCRIF AKSPGVKKYPSSTNAHSRSHHHPYTLDMVPQFLPTLLGHDLFGGGRGHHHPYMTPADLAE LSRFARGTPGLHPHIQPHPAAAGYLNPPGPFTLSNLNLNLGGPSPQHALHHAMSMPMGQQ QQQQQAGGANGQAMTMEQHMAAGLGGVPAAGGDGGFGGEGHAAGGAGMRYQNLDVDQMVE RYWPGSY
TraesCS4A02G421200	4A	691323787	691326137	405	12	144	MSISVNGQSVVPPGFRFHPTEEELLTYYLAKKVASQRIDLDVIPDVDLNKLEPWDIQERC RIGTGPQNDWYLFSHKDKKYPTGTRTNRATAAGFWKATGRDKAIYSAAGSGLIGMRKTLV FYKGRAPHGHKSDWIMHEYRLDAAAATPGNNPANPAAGNANYYSVSSSPMRGVAGDQSSA QEDGWVICRVFKKKNIVVQQQAGQNGGGAAASNKLVVAGAMERSRSNCSPMVTTASDHAK VTQMQQHHDALDHILNQYMHGRSSMTACKQETKPTNPSSPALDQLINSACHNGNSTLYEK FMKLPPLEHVVPGGLLPPPTKYGCDWYTLDRLAAYELNGLSDPASAKTMKDMSIVDELGS TTAYSGGDTLQASSGTGDGDLWSLARSASSLHA…
TraesCS5B02G142100	5B	267777723	267779485	354	13	139	MPMGSSAAMPALPPGFRFHPTDEELIVHYLRRQAASMPSPVPIIAEVNIYKCNPWDLPGK ALFGENEWYFFSPRDRKYPNGARPNRAAGSGYWKATGTDKAILSTPANESIGVKKALVFY RGKPPKGVKTDWIMHEYRLTAADNRTTKRRGSSMRLDDWVLCRIHKKCGNLPNFSSSDQE QEHEQESSTVEDSQNNHTVSSPKSEAFDGDGDDHLQLQQFRPMAIAKSCSLTDLLNTVDY AALSHLLLDGAGASSSDAGADYQLPPENPLIYSQPPWQQTLHYNNNNGYVNNETIDVPQL PEARVDDYGMNGDKYNGMKRKRSSGSLYCSQLQLPADQYSGMLIHPFLSQQLHM
TraesCS1A02G261800	1A	456321204	456323812	392	45	170	MSRDIDEGSVSAATAGGEGGEVGDEPVAGVSDEAAVDSHENDLVMPGFRFHPTEEELIEF YLRRKVEGRRFNVELITFLDLYRFDPWELPAMAVIGEKEWFFYVPRDRKYRNGDRPNRVT ASGYWKATGADRMIRGENSRPIGLKKTLVFYSGKAPKGVRSSWIMNEYRLPPPTTDADLF YKSEISLCRVYKRSGIDDGHGRPSSSNAQAASARPGTSRTIIPPAGQQVSSPSSTPLSPT QQPSFHGILGQGECSSAPLPAIMDQATPHNNAPQLHQPRPPPPPRASAFASAMSSTMSVA PGARGCTYSLMALADAPMMGSSSTPGDELSRLVGHSQAYPNHPAVGSHFLPSPSSSQIPP LGEMPVSPADKLWDWIHPDTSGSRDYGSSSFK
TraesCS6A02G003800	6A	1671874	1675422	377	7	133	MEMAPLPPGYRFQPTDAELILYYLKRKILGKKLRPNPVTEIDIYQFAPWDLPGKSSMPTG DLQWYFFCTCGRKYPTGSRTNRSNQAGHWKATGKDRKVVCNSRTVGMKRTLVFHAGKGRK EKRTDWVMHEYRLVESEVPNAGVRLDDFVLCKVYQKSGPGPRIGEQYGAPLEEEEEEMND ANGEAYCLSHSSAPGPSHGGVLNFAGQSVSDGGRVSLSLLSANNGKSSSSGVRPDRASHP DVNWDRIHIQQLADILGFLSTNPVGQDGPPSDSTAYHDTEALFDDSEAIFDIADQVVPSS LVSLCKQCDSCGVRLVDPFLEPVAGEVYLELNDLLLCHAGHVPHGSSHEGPQHWIRQRPF VHSSSAASGTVSAAVSG
TraesCS7D02G322700	7D	412761383	412763077	312	10	149	MEESSCNTVPPGFRFHPTEEELVGYYLARKVSSHKIDLDIIQEVDLYRIEPWDLQERCGK YGGGGGGQEDPTTEYYFFSYKDRKYPSGTRTNRATAAGFWKATGRDKPVLSSSSSSPASV IGMRKTLVFYRGRAPNGRKTDWIIHEYRLQSNEHAPTQEEGWVVCRAFVKPVPNQQHRLS YGGGGYPTMNGSYSSASNYYYYDNPNARLMVAGGGPPHDQHVLAAESKQQVQLFPSDLPP PLQSPTFDGEGEGDISQISGGCSSADQQLAAAAGTIDWNLWSSLLPSTAPQLFHGQTMTP PPAANSSSSKNT
TraesCS7B02G226600	7B	426972250	426974333	312	10	149	MEESSCNTVPPGFRFHPTEEELVGYYLARKVSSHKIDLDIIQEVDLYRIEPWDLQERCGK YGGGGGGQEDPTTEYYFFSYKDRKYPSGTRTNRATAAGFWKATGRDKPVLSSSSSSPASV IGMRKTLVFYRGRAPNGRKTDWIIHEYRLQSNEHAPTQEEGWVVCRAFVKPVPNQQHRLS YGGGGYPTMNGSYNSASNYYYYDNPNARLMVAGGGPPHDQHVLAVESKQQVQLFPSDLPP PLQSPTFDGEGEGDISQISGGCSSADQQLAAAAGTIDWNLWSSLLPSTAPQLFHGQTMTP PPAANSSSSKNT
TraesCS2D02G100600	2D	52646885	52648518	368	20	148	MSDVTAVMALEMEEPKLVLPPGFRFHPTDEEVVTHYLTRKVLRESFSCQVIADVDLNKTE PWDLPGKAKMGEKEWFFFVHKGRKYPTGTRTNRATEKGYWKATGKDKEIFRGKGRDAVLV GMKKTLVFYTGRAPSGGKTPWVMHEYRLEGELPHRLPRTAKDDWAVCRVINKDLAARNAL QMAPAAGGGMEDPLAFLDDVLNNDDLLNNAELLDNAGLLDNADLPMLMDSPSGADDFAGA SSSSSSAALPLEPDTVHLTIKTESPPPQQQMQSPYYFMPAAANGNLGGAGYSPYQAMGDQ QAAIRRYSKPKAQVASSSALLNPSLGLDTVAVAGADTSFLMASSRSYLDLEELFRGEPLM DYSNMWKI
TraesCS5B02G275200	5B	461138969	461141732	368	30	159	MEGSGAGGGGGGAAVSKKKSSKEGEEESLPPGFRFHPTDEELITYYLRGKIADGSFTARA ITEVDLNKCEPWDLPEKAKMGEKEWYFFSLRDRKYPTGVRTNRATNAGYWKTTGKDKEIF TGQPPSAQELVGMKKTLVFYKGRAPRGEKSNWVMHEYRLHLKPASKSNKDEWVVCRIFAK SPGVKKYPSSTNAHSRSHHHPYTLDMVPQFLPTLLGHDLFGGGRGHHHPYMTPADLAELS RFARGTPGLHPHIQPHPAGAGYLNPPGPFTLSSLNLNLGGPSPAMPSPHHVLHHAMSMPM GQQQQQAGGANGQAMTMEQHMAAGLGGIPAAGGDGGFGGEGHAAGGAGMRYQNLDVDQMV ERYWPGSY
TraesCS2B02G228900	2B	223153810	223156266	406	32	159	MRSMGSSDSSSGSAPPRHQPPPPQQGSAPELPPGFRFHPTDEELVVHYLKKKAAKVPLPV TIITEVDLYKFDPWELPEKATFGEQEWYFFSPRDRKYPNGARPNRAATSGYWKATGTDKP ILASGCGREKVGVKKALVFYRGKPPKGLKTNWIMHEYRLTDASSSATTSRPPPVTGGSRS ASLRCTSSSHQLDDWVLCRIYKKINKAAAGDQQRSMECEDSVEDAVTAYPLYATAGMTGA GAHGSNYDSLLHHQDSHEDNFLDGLLTAEDAGLSAGPTSLSHLAAAARASPAPTKQFLAP SSSTPFNWLDASTVGILPQARNFPGFNRSRNVGNMSLSSTADMAVDNGGGNAINTMPPFM NHLPMQDGTYHQQHVILGAPLAPEATAAATSAF…
TraesCS2A02G201800	2A	175467301	175470007	407	33	160	MRSMGSSDSSSGSAPPRHQPPPPPQQGSAPDLPPGFRFHPTDEELVVHYLKKKAAKVPLP VTIIAEVDLYKFDPWELPEKATFGEQEWYFFSPRDRKYPNGARPNRAATSGYWKATGTDK PILASGCGREKVGVKKALVFYRGKPPKGLKTNWIMHEYRLTDASSSATTSRPPPVTGGSR AASLRCTSSSHQLDDWVLCRIYKKINKAAAGDQQRSMECEDSVEDAVTAYPPYATAGMTG AGAHGSNYDSLLHHLDSHEDNFLDGLLTAEDAGLSAGATSLSHLAAAARASPAPTKQFLA PSSSTPFNWLDASTVGILPQARNFPGFNRSRNVGNMSLSSTADMAVDNGGGNAINAMPPF MNHLPVQDGTYHQQHVILGTPLAPEATAAATSA…
TraesCS3B02G436900	3B	675280240	675282364	412	39	164	MSSRHEGGGHGAAAAAAGAGVCNIKEGGGRDAHEDDLVMPGFRFHPTEEELIEFYLRRKV EGKRFNVELITFLDLYRYDPWELPALAAIGEKEWFFYVPRDRKYRNGDRPNRVTASGYWK ATGADRMIRAESSRPIGLKKTLVFYSGKAPKGVRSSWIMNEYRLPTADTDRYHKTEISLC RVYKRTGIDDGRGHPSSARSTMPSRRGTAAAQQDNRQGSSSTSTPTPPPTPSKLHLLQAG ECTSPAPMTDHAQTHRPAAAPRQQLAATVKPSGGSIGYLQSTVAAGEHHQQEGAAALLYQ QYSKSTNTFASTYSLLNLVNAASMGVASAAAIDELSTLVGHGAAQLPSYHSPASSGGHHD HFVVPLPTPPSQPITPLGTLPMSLAAISDKIWD…
TraesCS5D02G283200	5D	384345607	384348360	364	30	159	MEGSGGGGGGGGAAVSKKKSSKEGEEESLPPGFRFHPTDEELITYYLRGKIADAGFTARA ITEVDLNKCEPWDLPEKAKMGEKEWYFFSLRDRKYPTGVRTNRATNAGYWKTTGKDKEIF TGQPPSTQELVGMKKTLVFYKGRAPRGEKSNWVMHEYRLHLKPASKSNKDEWVVCRIFAK SPGVKKYPSSTNAHSRSHHHPYTLDMVPQFLPTLLGHDLFGGGRGHHHPYMTPADLAELS RFARGTPGLHPHIQPHPAAAGYLNPPGPFTLSSLNLNLGGPSPQHVLHHAMPMPMGQQQQ QAGGANGQAMTMEQHMAAGLGGIPAAGGDGGGFGGEGHAAGGAGMRYQNLDVDQMVERYW PGSY
TraesCS2D02G378800	2D	483164687	483167080	315	11	137	MGLREIESTLPPGFRFYPSDQELVCHYLYKKVTNERASQGTLVEVDLHAREPWELPDVAK LTASEWYFFSFRDRKYATGSRTNRATKTGYWKATGKDREVRSPATRAVVGMRKTLVFYQG RAPNGSKTSWVMHEFRLDSPHLPPRVRTHQLLLYVTCIPLFGLAPLFAIAWVGVANLDAI LQEDWVLCRVFQKQKLDGEQDNARSSSPPFAGSSQAAQELPVMDASSDQMMGSGSAGFAA SRQEEMICGPNPLMNAAMWQQYNSLLLGQYPQEEMAGSSPMMATGGAGDECGFFFDSGFE DTASLGAMRFPQAWS
TraesCS7D02G315100	7D	401091065	401094159	392	42	168	MTRSRPTTTMGGSVPDHHQQQHDGEVDGGQLQHGGEHVETVMPGFRFHPTEEELIEFYLR RKVDGKRFNIDLIASVDLYRYDPWDLPALASIGDKEWFFYVPRDRKYRNGDRPNRVTPSG YWKATGADRMVKVVEGNRSIGLKKTLVFYVGKAPKGLRSSWIMNEYRLPHGETERYQKEI SLCRVYKRPGIDDNFHLTGTTTRSPGSRAAATRHSTAAHRTSVATHRQQPPVFVEGGGHH SSSALKAYNAHTTQGTNAAGTMASLSAAAAGAPPPAMFRSTASVASLSSTTSTEEDGTSL YHHHLKGHNNPAVMQLHSSTHATLLNTNSSAMATIPIDELSRAIGSYSQASNPNQPTAPL QGPLLNFPSLEKIWDWNPLLESPKVCTSFK
TraesCS7D02G246100	7D	215094578	215096664	335	37	164	MHQHQHQPAAAMGDALWELIGEEMAAAEAAAGEHGLPPGFRFHPTDEELVTFYLAAKVFN GACCGGVDIAEVDLNRCEPWDLPEAARMGEREWYFFSLRDRKYPTGLRTNRATGAGYWKA TGKDREVLNAATGSLLGMKKTLVFYRGRAPRGEKTKWVLHEYRLDGDFGAGRRSCKEEWV VCRIFHKAVDPYSKMMEMRNPYCYFPMSPHHPSFFQDAPPVPFPNPSQLIPFHHDLPNLQ SSPLMQSQGQAKNTSGNNGGFPAAACVQEQPNSSCNQAYFPFPPFASIVNGKAGPPAQPR VNGGPQEPPPTWLDACLQHSAFMYEMGPPAATRGA
TraesCS7D02G062400	7D	34073745	34077364	404	12	144	MSISVNGQSVVPPGFRFHPTEEELLTYYLAKKVASQRIDLDVIPDVDLNKLEPWDIQERC RIGTGPQNDWYLFSHRDKKYPTGTRTNRATAAGFWKATGRDKAIYSAAGSGRIGMRKTLV FYKGRAPHGHKSDWIMHEYRLDDAVPVNPTAGDATYYSSDSFPIRRVAGDQSSTQEDGWV ICRVFKKKNIVVQRQAGQNRGVGGAASNQLVGAGAMERSQSNCSSTVTASDNAKAQMQQQ HLPHSDDALDHILSYMGRSSTASCEQETKPTNPSSSALDHLINTACHNGSSTLYEKFMKL PPLEHVVPGDLLPSPAEYGGDWDALDRLAAYELNGLPNPALPETTNGMPYIADELGGATS YSGGGTLHIPSVTGAGDGDLWSLARPVSSLHAD…
TraesCS7A02G318500	7A	458932084	458935152	388	12	141	MTRSRPTTTMGGSVPDHHHQQHDGEVDGGQLQHGGEHVETVMPGFRFHPTEEELIEFYLR RKVDGKRFNIDLIASVDLYRYDPWDLPALASIGDKEWFFYVPRDRKYRNGDRPNRVTPSG YWKATGADRMVKVVEGNRSIGLKKTLVFYVGKAPKGLRSSWIMNEYRLPHGETERYQKEI SLCRVYKRPGIDDNFHLTGTTTRSSASRAAATRHSTAAHRTSVATHRQQPPVFVEGGGHH SSSALKAYNAHTTQGTNAASAMTSLSAAGATPPAMFRSAASVASLSSTTSTEEDGTSLYH HHLKGHNNPAVMQLHSSTHATLLNSNSSAMATIPIDELSRAIGSYSQASNPNQPTAPLQG PLLNFPSLEKIWDWNPLLESPKVCTSFK
TraesCS4A02G420100	4A	690884269	690887098	410	12	141	MSISVNGQSVVPPGFRFHPTEEELLTYYLAKKVASQRIDLDVIPDVDLNKLEPWDIQERC RIGTGPQNDWYLFSHKDKKYPTGTRTNRATTAGFWKATGRDKAIYSAAGSGRIGMRKTLV YYKGRAPHGHKSDWIMHEYRLDDAVAPPTNPVFAAGDASSYYSGISSPVHDMAGGQSSST QEDGWVICRVFKKKNIVVQHQAGQSGGGRGAASNKLVGAGAMKHSQSNCSSTVTPASANA KAQMQQHLPHSDDALDHILNYMGRSSTASCRQETKPPNPSSSALDHLINSACRNGTSTLY DKFMKLPPLEHVVPGGLLPPPNEYGRDWDALDRLAAYELNGLSNPALAETTTDMSYIADE LGGVTSYSAGGTLHTPSVTVAGDGDLWSLARPV…
TraesCS4A02G420200	4A	690936084	690938246	408	12	141	MSISVNGQSVVPPGFRFHPTEEELLTYYLAKKVASQRIDLDVIPDVDLNKLEPWDIQERC RIGTGPQNDWYLFSHKDKKYPTGTRTNRATAAGFWKATGRDKGIYSAAGSGRIGMRKTLV FYKGRAPHGHKSDWIMHEYRLDDAVAAATSPVFAAGDASSYYSGISSPVRGVAGDQSPPA QEDGWVICRVFRKKNIVVQHQNGGGAASNKLVGAGAMEYSQSNCSSAVTAASDKAKAHMH QQQHLPHSDDALDHILSYMGRSSTASCKQETKPTNPSSSALDHLINGACHSGSSTLQYDK FMKLPPLEHVVPGGLLPPPAEYGRDWDDLDRLAAYELNGLSHPASANTTNSMSYIADELG GTTSYSGGGTLHASSVTGAGDGDLWSLARSVSS…
TraesCS2B02G119100	2B	85175914	85178065	356	15	141	MSMAQQGHGAATSLPPGFRFHPTDEELILHYLRNRAAAAPCPVPIIADVDIYKFDPWDLP SQAVYGDCEWYFFSPRDRKYPNGIRPNRAAGSGYWKATGTDKPIHDAATGQGVGVKKALV FYKGRPPKGTKTAWIMHEYRLAADPLAAAVNTYKPIKFRNVSMRLDDWVLCRIYKKTGLA SPMVPPLADYDHMADHDDLSGGGSTFDDAACSFYAHSSSSGGACGTMITQQQPHAGRLPT IPSFSELFDDYSLAQILDAEAEHGATHHLAVHPSLNMLLPVGDSAHGVQPSYYAPSSSSP DTSGGSAGKRKAASPEESSAKRLNGSCFDAPPQSATGWQGAASVLGGLSHQMLPQF
TraesCS7B02G219400	7B	410618157	410621206	389	43	169	MTRSRPTTTTTMGGSVPDHHHHQHDGEVDGGQLQHGEHVETVMPGFRFHPTEEELIEFYL RRKVDGKRFNIDLIASVDLYRYDPWDLPALASIGDKEWFFYVPRDRKYRNGDRPNRVTPS GYWKATGADRMVKVVEGNRSIGLKKTLVFYVGKAPKGLRSSWIMNEYRLPHGETERYQKE ISLCRVYKRPGIDDNFHLTGTTTRSSGSRAAATRHSTAAHRTSVATHRQQPPVFVEGGGH HSSSALKAYNAHTTQGTNAASTMTSLSAAGATPPAMFRSAASVASLSSTTSTEEDGTSLY HHHLKGHNNPAVMQLHSSTHATLLNTNSSAMATIPIEELSRAIGSYSQASNPNHPTAPLQ GPLLNFPSLEKIWDWNPLLESPKVCTSFK
TraesCS7D02G062100	7D	33754363	33757811	410	12	141	MSISVNGQSVVPPGFRFHPTEEELLTYYLAKKVASQRIDLDVIPDVDLNKLEPWDIQERC RIGTGPQNDWYLFSHKDKKYPTGTRTNRATAAGFWKATGRDKAIYSAAGSGRIGMRKTLV FYKGRAPHGHKSDWIMHEYRLDDAVPTPTPATNNPAAAGDAGTYYSGTSSSPIRPVAGDQ SSAQEDGWVICRVFKKKNILVNQGQNGGGGAASSKLAGAAPMERSQSNCSSTVTTISNHI KAAQQQDQQHQLLHYSASDDALDHILNHYMHGRSPTTPCKQETKPAAGSALDHLINNTAC PNGTLYERFMKLPPLEHVVSGGLLQPPATEYGGGGGGSGNTDWDSLDRLAASYELNGLSD DVASANKNSSMASFFVDGHGGATVAGTGDGDLW…
TraesCS6B02G416300	6B	688605353	688607905	309	11	147	MGLRDIEMTLPPGFRFYPSDEELVCHYLHGKVANQRFAGGATGTMVEVDLHVHEPWELPDVAKLSTNEWYFFSFRDRKYATGLRTNRATRSGYWKATGKDRVIRSPRSSSSRSGRAAIVGMRKTLVFYRGRAPNGSKTCWVMHEFRIENPHSPPKEDWVLCRVFHKKKADTEYAMDGEQVIIGGMTRNATAVSGSNYVSSSSCHDPDQYHHSPPAALFPSLGAGGHPYQLTSCDHHPHGSIGVSLTDVDPFAGMPPLLSYDSIVDFSQQLQGGGAAAGLRDGAGDQCGGELMDLGLQVQEEHYNYNSLM
TraesCS7A02G464100	7A	660495082	660499083	307	12	146	MNSLSMVEARLPPGFRFHPRDDELVLDYLAKKLGGGGGGAAAAVASMYGCPTMVDVDLNK IEPWDLPEIACIGGKEWYFYSLRDRKYATGQRTNRATESGYWKATGKDRSISRKGLLVGM RKTLVFYQGRAPKGKKTEWVMHEFRKEGQGDLMKLPLKEDWVLCRVFYKTRATVAKPPTG SSYNIESAAATSLPLLIDNYIAFDHPGMSTVQNLEGYEQVPCFSNNPSSHPASSASMNIP VTAMAPMAADQEQQHMGKAIKDALSQLTRFEQGNVKREAPAQGGVFAQDGFEYLAESGFS QMWNSLN
TraesCS2A02G063400	2A	27962981	27964485	281	14	130	MEGRDDVKSDEILLPGFRFHPTDEELVSFYLKKKIQQKPISIELIRQQDIYKFDPWDLPK LASTSSETEWYFYCPRDRKYRKSTRPNRVTATGFWKATGTDRPIYSSEGTRIFKKTSSMA AQRALSHAWGATLPGAPEEQHLLSAMQPVQASHFASESSTSSLQVAAVAPSNHFISFNCG PSQQVLKGPIILPFQTQAPSGKTMRTVPPPLFFDVNSSMSCRDQESSTTKRGGNFRNNEW EAPERLDFPFGLVEDSSDDWECNIPWESFLSPTVPAEIPQH
TraesCS7D02G189900	7D	143974512	143975848	323	17	143	MADHLQVQEQQQQLNLPPGFRFQPTDMEIITFYLVPKVLKKVFNTTVVEEVDLNKCEPWD LLKKVNMGDKGRYFFSQKDLKYSIGIRTNGATKAGYWKATGKDKEIIHPPTMSIIGMKKT LVFYKGRAPKGEKTNWIMHEYRLESGKQPTPNLPTNIAKATTINASSKGEYVVCRIFHKS TGLKKVMMPSYDMSIPMSMGGEKQQGFLDSTTLDPLMDCDVLSSLAPPPPLPATSLDQTH TFEAGSFVMGSAVLPMMNNHYFGNHYQQMMALPQSMSFYNNHQQQQMMEMSVDQGFMVGV DPGSVSSSIVCHEDVVTWLSNNN
TraesCS7A02G189200	7A	146025353	146026920	349	17	143	MADHLQVQHHQQQLNLPPGFRFQPTDMEIITFYLVPKVLKKVFDTTVVKEVDLNKCEPWD LLNKVNMGEKGRYFFSQKGLKYSTGIRTNRATKAGYWKATGKDKEIIHPPTMSIIGMKKT LVFYKGRAPKGEKTNWIMHEYRLKSGKQPTPGLPADIAKATTINASSKGEYVVCRIFHKS TGLKKVMMPSSDMSIPMSMGEEKQQSFLKSSTLIPLMDYDMLSSLAPPPPLPETSLYQMH TFEAGSFAMGRAVLPMMNNHDFGKHYQQMMASPQSSMSSYNHHQQQQMMEMSVDQGFMVG VDPGYGSSSIVSHEDVVTWLSNNNQGNGGIATSGEILSMNMGIDGMWKY
TraesCS7D02G451700	7D	571478742	571482691	312	12	147	MNSLSMVEARLPPGFRFHPRDDELVLDYLAKKLGGGGGGGAAAAAASIYGCPTMVDVDLN KIEPWDLPEIAFIGGKEWYFYSLRDRKYATGQRTNRATESGYWKATGKDRSISRKGLLVG MRKTLVFYQGRAPKGKKTEWVMHEFRKEGQGDLMKLPLKEDWVLCRVFYKTRATVAKPPT GSSYNIDSAAATSLPPLVDNYIAFDHPGVSTVQNLEGYEQVPCFSNGPSSHLSSSASMNI PVTAMAPMAGDPEQQHMGKAIKDALSQLTRFEQGNVKREAPAQGGVFAQDGFEYLAESGF SQMWNSLNGFSS
TraesCS7A02G068000	7A	34103300	34106818	411	12	141	MSISVNGQSVVPPGFRFHPTEEELLTYYLAKKVASQRIDLDVIPDVDLNKLEPWDIQERC RIGTGPQNDWYLFSHKDKKYPTGTRTNRATAAGFWKATGRDKAIYSATGSGRIGMRKTLV FYKGRAPHGHKSDWIMHEYRLDDAVPAPTATNPAAAGDASTYYSGTSSSPIRGVAGDQSS AQEDGWVICRVFKKKNIVVNQGQNGGGGGAASNKLAGVAPMERSQSNCSSTVTTISNHIK AAQQQDQQHQLLHYSASDDALDHILNHYMHGRSPTAPCKQETKPAAGSALDHLINNTACP NGTLYERFMKLPPLEHVASGGLLQPPATEYGGGGSGNNNIGTDWDSLDRLAASYELNGLS DDVASANKNSSMASFFADGHGGTTVAGAGDGDL…
TraesCS2A02G566000	2A	765373514	765375053	298	11	152	MEHQQEESCVPPGFRFHPTEEELVGYYLARKVAAQTIDLDIIQEVDLYRIEPWDLQDRCV GGKGGRGARQVAEDEQSSSEWYFFSFKDRKYPSGTRTNRATAAGFWKATGRDKPVTSSRS RGVIGMRKTLVFYQGRAPNGRKTDWIIHEYRLQTSEHAPTQEEGWVVCRAFQKPTPNQRP SYIFPAYADARPWLHIQGGGDLHYLQSGTGAAGGLGFPSQDVNYSSEDLLDSKQSLFGNI PQLIESPPATALLGCGDDAVLQQQGQGQAAAGIDWNFLDSLLSTSQLHVTASHLHLEQ
TraesCS5D02G148800	5D	238066017	238067741	354	13	139	MPMGSSAAMPALPPGFRFHPTDEELIVHYLGRQAASMPSPVPIIAEVNIYKCNPWDLPGK ALFGENEWYFFSPRDRKYPNGARPNRAAGSGYWKATGTDKAILSTPANESIGVKKALVFY RGKPPKGVKTDWIMHEYRLTAADNRTTKRRGSSMRLDDWVLCRIHKKCGNLPNFSSSDQE QEHEQESSTVEDSQNNHTVSSPKSEAFDGDGDDQLQLQQFRPMAIAKSCSLTDLLNTVDY AALSHLLLDGAGASSSDAGADYQLPPENPLIYSQPPWQQTLHYNNNNGYVNNDTIDVPQL PEAHVDDYGMNGDRYNGMKRKRSSGSLYCSQLQLPADQYSGMLIHPFLSQQLHM
TraesCS2D02G101400	2D	54486128	54488083	355	14	140	MAMAQGQGAATSLPPGFRFHPTDEELILHYLRNRAAAAPCPVPIIADVDIYKFDPWDLPS QAVYGDCEWYFFSPRDRKYPNGIRPNRAAGSGYWKATGTDKPIHDAATGQGVGVKKALVF YKGRPPKGTKTAWIMHEYRLAADPLAAAVNTYKPIKFRNVSMRLDDWVLCRIYKKTGLAS PMVPPLSDYDHMADHDDLSGGGSTFDDAACSFYAHSSSSSSACGTMITQQQPHAGRLPTI PSFSELFDDYSLAQILDAEAEHGATHHLAVHPSLNQLLPVGDSAHGVQPSYYAPSSSSPD GSGGSAGKRKAASPEESSAKRLNGSCFDAPPQSATGWQAAASVLGGLSHQMLPQF
TraesCS2A02G101100	2A	54111812	54113406	348	13	141	MSDVTAVMDLALPPGFRFHPTDEEVVTHYLTRKVLRESFSCQVITDVDLNKNEPWELPGK AKMGEKEWFFFVHKGRKYPTGTRTNRATKKGYWKATGKDKEIFRGKGRDAVLVGMKKTLV FYTGRAPSGGKTPWVMHEYRLEGQLPHRLPHTAKDDWAVCRVFNKDLAAKNAPPQMAPAA DGAMEDPLAFLDDLLIDTNLNLFDDADLPMLMDSPSGADDFAGASSSTSSAALPLEPDAE HLTIKMEPPPQQQQQMQSPDYFMPATANGNLGGAGYSTYQAVVDQQAAIRMYCKPKAEVA SSSALGLDMGALAGADTSFLMPSSRSYLDLEELFRGEALMDYSDMWKI
TraesCS4A02G421300	4A	691466789	691470371	415	12	141	MSISVNGQSVVPPGFRFHPTEEELLTYYLAKKVASQRIDLDVIPDVDLNKLEPWDIQERC RIGTGPQNDWYLFSHKDKKYPTGTRTNRATAAGFWKATGRDKAIYSAAGSGRIGMRKTLV FYKGRAPHGHKSDWIMHEYRLDDAVPAPANPNNPAAPGDAGSTYYSGTSSSPIRGLAGDQ SSGQEDGWVICRVFKKKNIVVNQGQNGGGGGGAASNKLAGAAPMERSQSNCSSTVTTISN HIKAAQQQQQDQQNQLLHYSASDDALDHILNHYMHGRSPTTPCKQEAKPAAGSALDHLIN STACPNGTLYERFMKLPPLEHVVSGGLLHPPATEYGGGSGNNNIGTEWDSLDRLAASYEL NGLSDDVASASKNSSMASFFVDGHGGATGAGAG…
TraesCS2D02G100700	2D	52851898	52853720	427	20	148	MSDVTAVMDLEVGEPQLALPPGFRFHPTDEEVVTHYLTRKVLRESFSCQVIADVDLNKTE PWDLPGKAKMGEKEWFFFVHKGRKYPTGTRTNRATEKGYWKATGKDKEIFRGKGRDAVLV GMKKTLVFYTGRAPSGGKTPWVMHEYRLEGELPHRLPRTAKVRLARFDCPRLRVDRSNRR SIRRCCWPGPRAHMSRSRFASCFLFFSCSFLNLPFACVQDDWAVCRVINKDLAARNALQM APAAGGGMEDPLAFLHDLLNNDDLLNNADLLDNASLLDNADLPMLMDSPSGADDFAGASS STSSAALPLEPDTEHLTVKTEPSPQQQQQMLSPDYFMPATANGYLGGDGYSPYQAMGDQQ AAIRRYCRPKAEVASSSALLSPSLGLDTAALAG…
TraesCS6D02G096300	6D	60486167	60488033	411	37	168	MRSMGSSDSSSGSAQKAARHQHEPPPPRQRGSAPELPPGFRFHPTDEELVVHYLKKKAAK VPLPVTIIAEVDLYKFDPWELPEKATFGEQEWYFFSPRDRKYPNGARPNRAATSGYWKAT GTDKPILASGTGCGLVREKLGVKKALVFYRGKPPKGLKTNWIMHEYRLTDASGSTTTSRP PPPPPVTGGSRAAASLRLDDWVLCRIYKKINKAAAGDQQRSMECEDSVEDAVTAYPLYAT AGMAGAGAHGSNYASSSLLHHQDSHFLDGLFTADDAGLSAGATSLSHLAAAARASPAPTK QFLAPSSSTPFNWLEASAAGILPQARNFPGFNRSRNVGNMSLSSTADMAGAAGNAVNAMS AFMNPLPVQDGTYHQHHVILGAPLAPEATAGAA…
TraesCS4A02G420000	4A	690874789	690881650	394	12	141	MCISVNGQSVVPPGFRFHPTEEELLTYYLAKKVASQRIDLDVIPDIDLNKLEPWDIQERC RIGTGPQNDWYLFSHKDKKYPTGTRTNRATAAGFWKATGRDKAIYSAAGSGRIGMRKTLV FYKGRAPRGHKSDWIMHEYRLDDAVPVNPTAGDATYNSSNSFPVRGVAGDQSPSAQEDGW VICRVFRKKNIVVQHQNGGGAGAMEYSQSNCSSAVTAASDKAKAHMHQQQHLPQSDDALD HILGYMGRSSTTSCKQETKPTNPSSSALDHLINSACNNGTGTLYDKLMKLPPLEHVVPGG LLPPPNEYDRDWDALDRLAAYELNGLSNPALAETTNGMSYIAHKLGGATSYSGGGTLHPP SFTGAGDGDLWSLARPVSSLHADLTMTWFNAVGC
TraesCS2A02G101900	2A	54882252	54884230	348	13	139	MAQQGQGAATSLPPGFRFHPTDEELILHYLRNRAAAAPCPVPIIADVDIYKFDPWDLPSQ AVYGDCEWYFFSPRDRKYPNGIRPNRAAGSGYWKATGTDKPIHDAATGQGVGVKKALVFY KGRPPKGTKTAWIMHEYRLAADPLAAAVNTYKPIKFRNVSMRLDDWVLCRIYKKTGLASP MVPPLADYDHMADHDDLSSGGAFTYATCRPLIKQQNHQQPHAGRLPTFPSISELFDDYPF AQNLDTYVEHGATHHLAVHPSLNQLLPVGDTRHVVEPSYYAPSTSSPDASGGSARKRKAV SPEERGTHQPSAKKLNGSCFDAPPQSANGWQAVASVLGGLNHHMLPQF
TraesCS3B02G092800	3B	61895861	61896952	213	5	132	MLELPPGFRFHPTDEEIITSYLAPKILNPAFNATAIGEVDLNKNEPWELPNKAKMGENEW YFYCQKDRKYPTGIRTNRATKAGYWKATGKDKEIVNPHCMSMLMGMKKTLVFYKGRAPSG EKTNWVMHEYRLEIGKQSTSGLPTTIANAASNNVSSKEYVVCRIFHKNTGSGVSSMVSHE DVGTGPGNNDQGNGGATTTDKILSMSMRTGGAC
TraesCS6A02G108300	6A	77097709	77100361	416	37	168	MRSMGSSDSSSGSAQKAARHQHEPPPPRQRGSAPELPPGFRFHPTDEELVVHYLKKKAAK VPLPVTIIAEVDLYKFDPWELPEKATFGEQEWYFFSPRDRKYPNGARPNRAATSGYWKAT GTDKPILASGTGCGLVREKLGVKKALVFYRGKPPKGLKTNWIMHEYRLTDASGSTTTSRP PPPVTGGSRAAASLRVRTRVDRTLDDWVLCRIYKKINKAAAGDQQRSTECEDSVEDAVTA YPLYATAGMAGAGAHGSNYASPSLLHHQDSHFLEGLFTADDAGLSAGATSLSHLAAAARA SPAPTKQFLAPSSSTPFNWLDASPAGILPQARNFPGFNRSRNVGNMSLSSTADMAGAAGN AVNAMSAFMNPLPVQDGTYHQHHVILGAPLAPE…
TraesCS2B02G118400	2B	82851554	82853290	351	20	148	MSDVTAVMDLEAEERQLALPPGFRFHPTDEEVVTHYLTRKVLRESFSCQVITDVDLNKNE PWELPGLAKMGEKEWFFFVHRGRKYPTGTRTNRATKNGYWKATGKDKEIFRGKGRDAVLV GMKKTLVFYTGRAPSGGKTPWVMHEYRLEGQLPHRLPRTAKDDWAVCRVINKDLGARNAP RMEDPLAFLDDLLNNDDLLNNADLLDNADLPMLMDSPSGADDFAGASSSTSSAALPLEAD TEHLTIKMEPPQQMQSPNSFMPATANGNLGGVGYSPYQAMGDQQVAIRRYSKPKAEVASS SALLSPSLGLDTAALAGADTSFLMASSRSYFDLEELFRGEPLMDYSNMWKI
TraesCS7B02G143900	7B	185059214	185061503	334	37	164	MHQHQHQPAAAMGDALWELIGEEMAAAEAAAGEHGLPPGFRFHPTDEELVTFYLAAKVFN GACCGGVDIAEVDLNRCEPWDLPEAARMGEREWYFFSLRDRKYPTGLRTNRATGAGYWKA TGKDREVLNAATGSLLGMKKTLVFYRGRAPRGEKTKWVLHEYRLDGDFGAARRSCKEEWV VCRIFHKAVDPYSKMMEMRNPYCYFPMSPHHPSFFQDAPPAPLPNPSQLIFHHDLPNLQS SPLMQSQGQAKNTSSNNGGFPAAACVQEQPNSSCNQAYFPFPPFASIVNGKAGPPAQPRV NGGPQEPPPTWLDACLQHSTFMYEMGPPAATRGA
TraesCS2D02G568000	2D	636097871	636099832	435	21	150	MACVSVPAATAEMERAFSHLRPGFRFHPTDQELVGFFLRRKVLLGHGGFIPEVDLYKFEP HHLPAISFSPSTSDPGAKVEWYFFAPRGRKYPTGFRMVRATVKGFWKSTGKDRPVMHNGI VVGMKKTLVFHMGQAPGGTRTDWVMHEYRLHGHRNNHIEDTYALCRVFNKNMASPSMNAS GDADTDEDLMQFMPSVIDIGKDLMEYVSDGTGLHKDPKHFVLGNVSTDKDMMEYGSCSTD SNKDLNKFMLDSVDSVQDLMQSMLDGIGTDKDPIQVQVESDGADAENDFMQSVFGGVGAD MDLIHVESESDVANANKDLMQYTLGGGGTNKNHIHVEFVSDEADTDKDVMQFAFGGMGTY QNPIQIESEVDGVDIDEGEKQFLTDGDDTGNGE…
TraesCS4B02G174000	4B	381373615	381375503	341	26	151	MSEASVVNQAEVEDAAAAAAAGLDLPPGFRFHPTDEEIISHYLTPKALDHRFCSGVIGEV DLNKCEPWHLPGKAKMGEKEWYFFCHKDRKYPTGTRTNRATESGYWKATGKDKEIFRGRG ILVGMKKTLVFYLGRAPRGEKTGWVMHEFRLEGKLTHPLPRSAKDEWAVSKVFNKELTAT NGAMAAAEAGIERVSSLGFITDFLDSGELPPLMDPPLGGDVDEVIDFKSTSAYATGAHSG LQVKMEQHMPPHMMYSSPYFSLPAANSGDMSPAIRRYCKAEQVSGQTSALSPSRETGLST DPNAAGCAEISSAATPSSQNQEFLDQFDEYPALNLADIWKY
TraesCS2A02G102000	2A	54953678	54955663	357	16	142	MAMAQGQGQGAATSLPPGFRFHPTDEELILHYLRNRAAAAPCPVSIIADVDIYKFDPWDL PSQAVYGDCEWYFFSPRDRKYPNGIRPNRAAGSGYWKATGTDKPIHDPATGQGVGVKKAL VFYKGRPPKGTKTAWIMHEYRLAADPLTTAVNTYKPIKFRNVSMRLDDWVLCRIYKKTGL ASPMVPPLSDYDHMADHDDLSGGGGTFDDAACSFYAHSSSSSSASRTMITQQPPHAGGLP TIPSFSELFDDYSLAQILDAEAEHGATHHLAVHPSLNMLLPVGDNAHGVQPSYYAPSSSS PDASGGSAGKRKAASPEESSAKRLNGSCFDAPPQSANSWQGAASVLGGLGHQMLPQF
TraesCS6B02G075200	6B	51579298	51580659	285	19	143	MVMAAAERRRDAEAELNLPPGFRFHPTDEELVADYLCARAAGRAPPVPIIAELDLYRFDP WELPERALFGAREWYFFTPRDRKYPNGSRPNRAAGGGYWKATGADRPVARAGRTVGIKKA LVFYHGRPSGGVKTDWIMHEYRLAGAGAKKDGSSLRLDDWVLCRLYNKKNQWEKMQQQRQ EDEAAAKAAASQSVSWGETRTPESDVDNDTFLELDSLPAFQTTNAILPKEEVRELGNDDW LMGISLDDLQGPGSLMLPWEDSYAASFLSPVATMKMEQDVSPFFF
TraesCS2A02G101000	2A	54012215	54014046	382	20	176	MSDVTAVMDLEVEELKLALPPGFRFHPTDEEVVTHYLTRKVLRESFSCQVIADVDLNKTE PWDLPGEYYYSLLDRSVRLIRFAARSWPAVRFAGKAKMGEKEWFFFVHKGRKYPTGTRTN RATEKGYWKATGKDKEIFRGKGRDAVLVGMKKTLVFYTGRAPSGGKTPWVMHEYRLEGEL PHRLPRTAKDDWAVCRVFNKDLAAKNAPQMAPAAGGAMEDPLAFLDDLLIDTDLNLFDDA DLPMLMDSPSGADDFAGASSSTSSAALPLEPDAEHLTIKMEPPPQQQQQMQSPDYFMPAT ANGNLGGAGYSTYQAVVDQQAAIRMYCKPKAEVASSSALGLDMGALAGADTSFLMPSSRS CLDLEELFRGEALMDYSDMWKI
TraesCS7A02G247600	7A	228261234	228263284	337	39	166	MHQQQHPHQPAAAMGDALWELIGEEMAAAEAAAGEHGLPPGFRFHPTDEELVTFYLAAKV FNGACCGGVDIAEVDLNRCEPWDLPEAARMGEREWYFFSLRDRKYPTGLRTNRATGAGYW KATGKDREVLNAATGSLLGMKKTLVFYRGRAPRGEKTKWVLHEYRLDGDFGAARRSCKEE WVVCRIFHKAVDPYSKMMEMRNPYCYFPMSPHHPSFFQDAPPVPFPNPSQLIPFHHDLPN LQSSPIMQSQGQAKNTSSNNGGFPAAACVQEQPNSSCNQAYFPFPPFASIVNGKAGPPAQ PRVNGGPQEPPPTWLDACLQHSAFMYEMGPPAATRGA
TraesCS3B02G194000	3B	214284139	214285430	308	13	140	MEEGFVFRGCELPPGFRFQPTDQEIIVCYLKRKVASAASAVTSIIADVDIYKFDPWELPD KAQFGEGEWFFFSPRDRKYPNGARPNRTAGSGYWKATGTDKPILAAGGARCLGVKKALVF YQGRSPRGTKTEWVMHEYRLLHADAGAATRHKPHDSMRLDDWVLCRVRKKGVAVAPDMDG NPGAPSHAEVQAIDSTTAAAHGAFGDDWTDGQLLQYLMSGGSGQVDGAGAISVAAGHVHD GARRESAPEVHLASVLENIKRDLSFHAMDDVYFLQPSKRANCMGGGAGHHTDGDQLSPPT SLSMFEDD
TraesCS3D02G170000	3D	148223861	148225435	308	13	140	MEEGFVFRGCELPPGFRFQPTDQEIIVCYLKRKVASAASAVTSIIADVDIYKFDPWELPD KAQFGEGEWFFFSPRDRKYPNGARPNRTAGSGYWKATGTDKPILAAGGARCLGVKKALVF YQGRSPRGTKTEWVMHEYRLLHADAGAATRHKPHDSMRLDDWVLCRVRKKGVAVAPDMDG NPGAPSHAEVQAIDSTTAAAHGAFGDDWTDGQLLQYLMSGGSGQVDGAGTISGAAGHVHD GARRESAPEVQLASVLENIKRDLSFHAMDDVYFLQSSKRANCMGGGAGHHTDGDQLSPPK SLSMFEDD
TraesCS6B02G033000	6B	19318931	19321599	365	7	133	MEVAPLPPGYRFQPTDVELILYYLKRKILGKKLRRNAVTEIDIYKFAPWDLPGKSSMPTG DLQWYFFCTCGREYPTGSRTNRSNQAGHWKATGKDRKVVYNSRTVGMKRTLVFHAGKGRK EKRTDWVMHEYRLVESEIPNAGVRLDDFVLCKVYQKSGPGPKIGEQYGAPFEEEEEEMND DPNGEAYCLSHSSAPGPSHGGVLNSAGQSVCDGGRTSLSILSANNGKSSSSGVHPDRASR PDVNWDRIHIQQLADILGCLSTNHVGQDGPSSDSTTYHDTEALFDDSEAIFDITDQVVPS SLVSLCKQCDSCGVRLIDPLLEPVAGEVYLELNDLLLCHAGHVPDGSSQALVLSSGACHE GPPMD
TraesCS7D02G062300	7D	34010078	34011850	411	12	141	MSIPVNGQSVVPPGFRFHPTEEELLTYYLAKKVASQRIDLDVIRDVDLNKLEPWDIQERC RIGTGPQNDWYLFSHKDKKYPTGTRTNRATAAGFWKATGRDKAIYSAAGSGRIGMRKTLV FYKGRAPHGHKSDWIMHEYRLDDAATTGKNPANPAAGNAPYYSGGSSPMGGVAGDQSSAQ EDGWVICRLFKKKNIAVQHQAGQNAGSGAAASNNLVGAGAMARSRSNCSSTVATASDHAK ATQIQQHYSASDDGALDHILNQYMHGRSSTTSCKQETTNPSSSALDHLINSAGHNGGSTL YEKFMKLPPLEHVVPGGLLPPPTEHSGDWDALDQLVAYELNGLSDAPSAKTTNGMPFIVD ELSGATPFSGGGTLHVSSITGASDGDLWSLARS…
TraesCS7D02G062600	7D	34149059	34151850	395	12	139	MSISVNGQSVVPPGFRFHPTEEELLTYYLAKKVASQRIDLDVIPDVDLNKLEPWDIQARC RIGTGPQNDWYLFSHKDKKYPTGTRTNRATAAGFWKATGRDKPIYSAAGRIGMRKTLVFY KGRAPHGHKSDWIMHEYRLDDAVAPATNTVFAAGDASSYYSGISSPVRGVAGDQSPLAQE DGWVICRVFKKNIVAQHQAGQSGGRGGGAASNKLVGAGAVERSQSNCSSTVTAASDPAKA QMMHCAGSDDGLDNILRYMDRSSAASCKQETKPTNPSSSPLDQLINSACHSGSSTLYEKF MKLPPLEYGGDWDALDRLAAYELNGLSDAATAKTTNGMSYIVDELGGATTAYTSGGTAHS SSLTGGGDGDLWSLARSVSSLHADLTMTCFNAV…
TraesCS4D02G176000	4D	305140842	305142727	342	24	149	MSEASVLNQAEVEDAAAAAGLDLPPGFRFHPTDEEIISHYLTPKALDHRFCSGVIGEVDL NKCEPWHLPGKAKMGEKEWYFFCHKDRKYPTGTRTNRATESGYWKATGKDKEIFRGRGVL VGMKKTLVFYLGRAPRGEKTGWVMHEFRLEGKLPHPLPRSAKDEWAVSKVFNKELTATNG AMAAAEAGIERVSSFGFIGDFLDSGELPPLMDPPLGGDVDEVIDFKSTSAYATGAHSGLQ VKMEQHMPQQPPHMMYSSPYFSLPAANSGDMSPAIRRYCKAEQVSGQTSALSPSRETGLS TDPNAAGCAEISSAATPSSQNQDFLDQFDEYPALNLADIWKY
TraesCS3B02G439600	3B	678548127	678550377	298	10	133	MSGGQELNLPPGFRFHPTDEELVTHYLCRRCAGAPIAVPIITEIDLYKFDPWQLPKMALY GEKEWYFFSPRDRKYPNGSRPNRAAGSGYWKATGADKPVGTPKPLAIKKALVFYAGKAPK GEKTNWIMHEYRLADVDRSARKKNSLRLDDWVLCRIYNKKGGLEKPASVDRKPAAMGGYG GPPGAMVSSPQEQKPVMGMNANGGGGVQPFPDFAAYYDRPSDSMPRLHADSSCSEQVLSP DFPAGEVQSQPKISEWERSFASGGDPVNPAAGSMLEPNGGFGGDPLLQDILMYWGKPF
TraesCS4A02G130600	4A	173630224	173632115	342	24	149	MSEASVINQAEVEDAAAAAGLDLPPGFRFHPTDEEIISHYLTPKALDHRFCSGVIGEVDL NKCEPWHLPGKAKMGEKEWYFFCHKDRKYPTGTRTNRATESGYWKATGKDKEIFRGRGLL VGMKKTLVFYLGRAPRGEKTGWVMHEFRLEGKLPHPLPRSAKDEWAVSKVFNKELTATNG AMAAADAGIERVSSFGFITDFLDSGELPPLMDPPLGGDVDQVTDFKSTSAYATGAHSGHQ VKMEQHMPQQPPHMMYSSPYFSLPAANSGDMSPAIRRYCKAEQVSGQTSALSPSRETGLS TDPNAAGCAEISSAATPSSQNQEFLDEFDEYPALNLADIWKY
TraesCS2B02G119000	2B	85073785	85076011	350	15	141	MSMAQQGQGAATSLPPGFRFHPTDEELILHYLRNRAAAAPCPVPIIADVDIYKFDPWDLP SQAVYGDCEWYFFSPRDRKYPNGIRPNRAAGSGYWKATGTDKPIHDAATGQGVGVKKALV FYTGRPPKGTKTAWIMHEYRLAADPLAAAVNTYKPIKFRNVSMRLDDWVLCRIYKKTGLA SPMVPPLADYDHMADHDDLSSGGTFTDATCRPMIRQQHHQQPHAGRLPTFPSFSELFDDY AFGQNLDTYVEHGATHHLAVHPSLNQLLPVGDSRHVVEPSYYSPSSSSPDASGGSAGKRK AASPEEPGTHQPSAKKLNGSCFDAPPQSANGWQAVASVLGGLNHHMLPQF
TraesCS7A02G317100	7A	455393928	455396214	410	12	139	MSISVNGQSCVPPGFRFHPTEEELLNYYLRKKVASEEIDLDVIRDVDLNKLEPWDIQEKC KIGSGPQNDWYFFSHKDKKYPTGTRTNRATAAGFWKATGRDKAIYNAVKRIGMRKTLVFY KGRAPHGQKSDWIMHEYRLDDPSSTTDAAPTATMPLSLDAAVRHAQVVSAATSSDAGQED GWVVCRVFKKKHHHKDAGAGNGKRGGGGRDDGGKAARSSSPLYSSDDALDQILHYMGRSC KQEHELSSPRPRTATSRYLRPLETVLGGHGFMKLPPLESPSAAATARNSTTTPLAPKGDG NVEREVAHAEDLHQPHRDGGITDWAMMDRLVASHLNGQHDASTDQLCFDGTAGHAGGNDA LDDTAVNGLAFYSAAATRLLGGAAAGSSDDDLW…
TraesCS7A02G569100	7A	736465686	736467786	380	48	173	MDIPSSLISSILMSMVASNITITPESVAHKASTMADHLQVQQKQLVLPPGFRFHPTDEEI IKFYVVPKVLDEAFVAAAIEDVNLNKYEPWELPEKAKMGEKEWYFYSRKDRKYPTGIRTN RATETGYWKATGKDKEIFQPPFKLIGMKKTLVFYKGRAPRGEKTNWIMHEYRLESSKKLT SNPSITTRTVTRTNMASKEQWVVCRIFHKSTGLKKMVTPSYDMPMYTGAEHQQGFVDLDT LPPLMEYDMSSTCAHAPLFPGASSYKSHDVGTGSSMMGSVALPIMNYHYIGNNHQHQMMV NPTLPLSLYQHQQQHQQMMMHIGADQGLMVGAQPGGGLASMLSQEDVVAGLRNNYPGNTA ATAVGETSLMNMGMDDIWQN
TraesCS7D02G314000	7D	398718458	398721447	410	12	139	MSISVNGQSCVPPGFRFHPTEEELLNYYLRKKVASEEIDLDVIRDVDLNKLEPWDIQEKC KIGSGPQNDWYFFSHKDKKYPTGTRTNRATAAGFWKATGRDKAIYNAVKRIGMRKTLVFY KGRAPHGQKSDWIMHEYRLDDPSSTTDAAPTATMPLSLDAAVRHAQVVSAATSSDAGQED GWVVCRVFKKKHHHKDAGAGSGKRGGGGRDDGGKAARSSSPLYSSDDALDQILHYMGRSC KQEHELSSPRPRTAASRYLRPLETVLGGHGFMKLPPLESPSAAATARTSTTTPLAASGDG NVERELAHAEDLHQPHRDGGITDWAMMDRLVASHLNGQHDASTDQLCFDGTAGHAGGNDA LDDTAVNGLAFYSAAATRLLGGAAAGSSDDDLW…
TraesCS4D02G094400	4D	69677974	69680281	335	12	138	MDHGFDGALQLPPGFRFHPTDEELVMYYLCRKCGGLPIAAPVIAEVDLYKFEPWRLPEKA AGGGPDAKEWYFFSPRDRKYPNGSRPNRAAGTGYWKATGADKPVGSPRPVAIKKALVFYA GKPPKGVKTNWIMHEYRLADVDRSAAARKKSNNALRLDDWVLCRIYNKKGVIERYDTADS DAADVKPAPAPAAKNSRPGQYHAAGPAMKVELSDYGFYQQPSPPATEMLCFDRSGSADRD SNSNHSMPRLHTDSSSSERALSSPSPDFPSDMDYAESQHAAGLAEGWPGDDWGGVIDDDG FVIDGSLIFDPPSPGAFARDAAAFGDMLTYLQKPF
TraesCS3D02G401200	3D	515776261	515778438	299	10	133	MSGGQELNLPPGFRFHPTDEELVTHYLCRRCAGAPIAVPIITEIDLYKFDPWQLPKMALY GEKEWYFFSPRDRKYPNGSRPNRAAGSGYWKATGADKPVGTPKPLAIKKALVFYAGKAPK GEKTNWIMHEYRLADVDRSARKKNSLRLDDWVLCRIYNKKGGMEKPASVDRKPAAMGGYG GGPGAMVSSPQEQKPVMGMNANGGGGGVQPFPDFAAYYDRPSDSMPRLHADSSCSEQVLS PEFPAGEVQSQPKISEWERSFASGGDPVNPAAGSMLEPNGGFGGDPLLQDILMYWGKPF
TraesCS2B02G118200	2B	82361173	82362952	351	20	148	MSDVTAVMDLEVEEPQLALPPGFRFHPTDEEVVTHYLTRKVLRESFSCQVITDVDLNKNE PWELPGLAKMGEKEWFFFVHKGRKYPTGTRTNRATKKGYWKATGKDKEIFRGKGRDAVLV GMKKTLVFYTGRAPSGGKTPWVMHEYRLEGELPHRLPRTAKDDWAVCRVFNKDLAARNAP QMAPAADGGMEDPLAFLDDLLIDTDLFDDADLPMLMDSPSGADDFAGASSSTCSAALPLE PDAELPVLHPQQQQSPNYFFMPATANGNLGGAEYSPYQAMGDQQAAIRRYCKPKAEVASS SALLSPSLGLDTAALAGAETSFLMPSSRSYLDLEELFRGEPLMDYSNMWKI
TraesCS3A02G406000	3A	650056057	650058213	299	10	133	MSGGQELNLPPGFRFHPTDEELVTHYLCRRCAGAPIAVPIITEIDLYKFDPWQLPKMALY GEKEWYFFSPRDRKYPNGSRPNRAAGSGYWKATGADKPVGTPKPLAIKKALVFYAGKAPK GEKTNWIMHEYRLADVDRSARKKNSLRLDDWVLCRIYNKKGGMEKPAAVDRKPAAMGGYG GGPGAMASSPPEQKPVMGMNANGGGGGAQPFRDFAAYYDRPSDSMPRLHADSSCSEQVLS PEFPAGEVQSQPKISEWERSFASGGDPVNPAAGSMLEPNGGFGGDPLLQDILMYWGKPF
TraesCS3A02G162900	3A	165087589	165088878	308	13	140	MEEGFVFRGCELPPGFRFQPTDQEIIVCYLKRKVASAASAVTSIIADVDIYKFDPWELPD KAQFGEGEWFFFSPRDRKYPNGARPNRTAGSGYWKATGTDKPILAAGGARCLGVKKALVF YQGRSPRGTKTEWVMHEYRLLHADGGAATRHKPHDSMRLDDWVLCRVRKKGVAVAPDMDG NPGAPRHTEVQAIDSTTGAAHGAFGDDWTDGQLLQYLMSGGSGQVDGAGTISGAAGHVHD GARRESAPEVQLASVLENIKRDLSFHAMDDVYFLQPSKRANCMGGGAGHHTDDDQLSPPT SLSMFEDD
TraesCS5A02G220900	5A	437210400	437212996	233	7	135	MSQTCLPPGFRFHPTDVEFVSYYLKRKIMGKKLFVEAISEVELYKFAPWDLLINHKSCLQ SKDLEWFFFCPHDKKNPKGSWTNRTTPNGYWKTSGKDGTIDLNSRIVGLKKTLIFHEGKA PKGNRTDWVMYEYKMEDETLVSTGFSKDAYVLSGLGPRIGEQYRAPFDGNEWENLDVGTY ILSFAPSSGVEDSQVESSAWVTAIVIREPSAPQQSVQFSEHVNICSDEVAGLT
TraesCS4A02G219700	4A	521917748	521920022	335	12	138	MDHGFDGALQLPPGFRFHPTDEELVMYYLCRKCGGLPIAAPVIAEVDLYKFEPWRLPEKA AGGGPDAKEWYFFSPRDRKYPNGSRPNRAAGTGYWKATGADKPVGSPRPVAIKKALVFYA GKPPKGVKTNWIMHEYRLADVDRSAAARKKSNNALRLDDWVLCRIYNKKGVIERYDTADS DVADVKPAPAPAARNPRPGQYHAAGPAMKVELSDYGFYQQPSPPATEMLCFDRSGSADRD SNSNHSMPRLHTDSSSSERALSSPSPDFPSDMDYAESQHAAGLAAGWPGDDWGGVIEDDG FVIDGSLIFDPPSPGAFARDAAAFGDMLTYLQKPF
TraesCS7D02G543500	7D	631933665	631935693	380	48	173	MDIPSSLISSILIFMVASNITITPESIAHKASTMADHLQIQQKQLVLPPGFRFHPTDEEI IKFYVVPKVLDEAFVVAAIEDVNLNKYEPWELPEKAKMGEKEWYFYSRKDRKYPTGIRTN RATEAGYWKATGKDKEIFQPPFTLIGMKKTLVFYKGRAPRGEKTNWIMHEYRLESNKKLT SNPSITTRTVTRTNTASKEQWVVCRIFHKSTGLKKMVTPSYNMPMYTGAEHQQAFVDLDT LPPLMEYDMSSTCAHAPLFPGASSYKSHDVGTGSSMMGSVALPMMNYHYIGNNHHHQMMA NPTLPLSLYQHQQQHQQMMMHMGADQGLMVGAQPGSGLASMLSQEDTVAGLRNNYPGNTA TTAVGETSLMNMGMDDIWQN
TraesCS4A02G421100	4A	691246693	691249247	399	12	141	MSISVNGQSEVPPGFRFHPTEEELLTYYLAKKAASQRIDLDVIRDVDLNKLEPWDIQERC RIGTGPQNDWYLFSHKDKKYPTGTRTNRATGAGFWKATGRDKAIYSASGSGTIGTRKTLV FYKGRAPHGHKSDWIMHEYRLDDAATPGNNSANPAAGNASYHSGSSSPMRGVAQEDGWVI CRVFKKKNIVVQHQVGQNGGGVAAASNKLVGVGAMERGRSNCSSTVATASDHAKATQMQQ HHDALDHILNQYMHGRSTTTPCKQETKPTNPSSPALDDLIDSACHNRNSTLYQKFMRLPQ LEHVVPGGLLPLPSKYGSDWDALDRLAAYELNGLSDPASAKTMNGMSIVDELGSATAYSG GDTLHASSDTSDGDLWSLVRSVSSLHADLKITC…
TraesCS6A02G057400	6A	30190380	30191252	290	19	143	MVMAAEGRRGDAEAELNLPPGFRFHPTDEELVADYLCARAAGRAPPVPIIAELDLYRFDP WELPERALFGAREWYFFTPRDRKYPNGSRPSRAAGGGYWKATGADRPVARAGRTLGIKKA LVFYHGRPAAGVKTDWIMHEYRLAGAAAKRDGASLRLDDWVLCRLYNKKNQWEKMQRQRQ EEEEAAAKAAASQSTSWGETRTPESDVDNGPFPELDSLPEFQGMGTTNAAILPKEEVREL GNDDWLMGISLDDLQGPGSLMLPWDDSYAASFLSPVAVMKMEQDVSPFFF
TraesCS7A02G068300	7A	34517336	34519818	398	12	141	MSISVNGQSVVPPGFRFHPTEEELLTYYLAKKVASQRIDLDVIRDVDLNKLEPWDIQERC RIGTGPQNDWYLFSHKDKKYPTGTRTNRATAAGFWKATGRDKAIYSAAGSGRIGMRKTLV FYKGRAPHGHKSDWIMHEYRLDDAAPVNPTAGEATYYSSDSFPIQGLAGEQPSAPEDGWV ICRVFKKKNIVVQRQAGQNRGGGGAAFSKLVGAGAMESSQSNCSSTLTAGSDRAKAQMMH CSASDDGLDHILSYMGRSSTASCRQETKPTNPSSSALDHLINSACHSGSSTLYDKFMKLP PLEHVVPNGILPPPAEYGGDWDDLDRLTAYELNSLSDPTLVKTTNGMSYIADELGGATSY SGGVSLYTPSVTGAGDGDLWSLTRPVSIATRRL…
TraesCS7B02G056300	7B:	59179003	59180628	357	15	141	MADHLQVQRQQLKFPQGFRFHPTDVEIITSYLVPKVLNKAFDPIAIGEVDLNKCEPWELP EKAKMGEKEWYFFSQKDRKYPTGIRTNRATTSGYWKATGKDKEIFHHVTTSLIGMKKTLV FYKGRAPRGEKTNWVMHEYRLECGKQGTPGLPTDITTATAINASSKEEYVVCRIFHKSTG LKKVVVSSYAIPMSMPMGAEEQHAFHESGTLPPFMGYGASSSLVPPSSVPTSSSYQLHDV GARSSMMGSAVLPMMNDHYFRNHHYQNMATPPRPLVSFYHHDHHHQQQQQQQHMIQMPMQ MQIGADEGLMIGVEPGSGPSSIVSQEDTLARFSSNDVATTADEISSVNMGTDDIWKY
TraesCS7A02G152500	7A	105777084	105778264	356	15	141	MADHLQVQRQQLKFPQGFRFHPTDVEIITSYLVPKVLNKAFDPIAVGEVDLNKCEPWELP EKAKMGEKEWYFFSQKDRKYPTGIRTNRATTAGYWKATGKDKEIFHHATTSLIGMKKTLV FYKGRAPRGEKTNWVMHEYRLESGKQGTPSLPIDITTATAINASSKEEYVVCRIFHKSTG LKKVVMSSYAIPMPMSMGGEEQHGFLESGTLPPFMGYGASSSLVPPSSLPASSSYQLHDT GARSSMMGTAVLLMMNDRYFGNHHYQNMATPPRPLVSFYHHDHQQQQQQQQHMIQMPMQM QIGADEGLMIGVEPGSGPSSIVSQEDTLARLSSNDVATTAEEISSVNMGTDGMWKY
TraesCS4A02G421000	4A	691166312	691169840	411	12	141	MSISVNGHSVVPPGFRFHPTEEELLTYYLAKKVASQPIDLDVIPDVDLNKLEPWDIQERC RIGTGPQNDWYLFSHKDKKYSTGTRTNRATAAGFWKATGRDKAIYSAAGSGRIGMRKTLV FYKGRAPHGHKSDWIMHEYRLDDAVAPVTNPVFAAGDASSYYSGISSPVHGVARDQSSSA QEDGWVICRVFKKKNIVVQHQAGQNRGGGVASNKLVGAGAMEHSQSNCSSTVTAASEKAK EQMHQQQHLPHSDDALDHILSYMGRSSIASCKQETKPANPSSSALDHLINNVCHNGTSTL YDKFMKLPPLEHVIPGGLLPRPSEYSSDWEALERLAAYELNGLSNPTLDETTNDMSYIAD ELGGATSYSRDGTLHIPSVTGSDDGDLWSLARP…
TraesCS4B02G098200	4B	103054108	103056465	334	12	138	MDYGFDGALQLPPGFRFHPTDEELVMYYLCRKCGGLPIAAPVIAEVDLYKFEPWRLPEKA AGGGPDSKEWYFFSPRDRKYPNGSRPNRAAGTGYWKATGADKPVGSPRPVAIKKALVFYA GKPPKGVKTNWIMHEYRLADVDRSAAARKKSNNALRLDDWVLCRIYNKKGVIERYDTPDS DVADVKPAPPPAAKIPRQGQYHAGPAMKVELSDYGFYQQPSPPATEMLCFDRSGSADRDS NSNHSMPRLHTDSSSSERALSSPSPDFPSDMDYAESQHAAGLAGGWPGDDWGGVIDDDGF VIDGSLIFDPPSPGAFARDAAAFGDMLTYLQKPF
TraesCS7A02G334800	7A	489162812	489165357	363	19	148	MERYSALGMRLDGGGGDLPPGFRFHPTDEELITYYLLRKVVDCGFSGARAIAEIDLNKCE PWELPDKACKTTTEKEWYFYSLRDRKYPTGLRTNRATGAGYWKATGKDREIRSARNGALV GMKKTLVFYRGRAPKGQKTQWVMHEFRLEGVYAYHFLPNNTTRDEWVIAKIFVKPGAVPP SRKARYGLSSAGDTSCFSDSTSVSIGGGGGASASSAPRQHLPDTSSLLAAAQAAADGESS SYGATANNNNAAGNCRELVPCFSTAHMDATLLGIGQYEPATLAVEQPLAFFQAPRLVQAA DNLSLPMFLPGGLQSGVSLLGIGGGAFQHWPSSGYEIKLEGSRAPPQMAVGPGQLDGAYG WGF
TraesCS2A02G101400	2A	54472197	54474276	353	20	148	MSDVTAVMDLEVEEPRLSLPPGFRFHPTDEEVVTHYLTPKAVNNAFSCLVIADVDLNKTE PWDLPGKAKMGEKEWYFFVHKDRKYPTGTRTNRATEKGYWKATGKDKEVFRGKGRDAVLV GMKKTLVFYTGRAPRGDKTPYVMHEYRLEGQLPHRLPRSARNDWAVCRVFDKDLAAKNAP PQTASAAVGVMEDPYAFLDVDDFFNNPDLPMLMDSPSGADDFAGASSSTSSAAVPLEPDM EHLSIKTEPPVPQQQMQSPNYFFMPATTANGNHGGGAYSPYQAMGEQQSAIRRHCKPEAA SSSALLSPSLGFDTGALAGGDTSFVIPSSRSYLDLEELCRGEPPMDYSNMWKI
TraesCS6D02G059300	6D	27819143	27820652	353	84	208	MNPFDSFPTPSTSPRSFSSTPRYLSSADAVFQDPFRDTQHSPPRTCSSSSARESHSHRRR RRSEETMVMAAAERRDAEAELNLPPGFRFHPTDEELVADYLCARAAGRAPPVPIIAELDL YRFDPWELPERALFGAREWYFFTPRDRKYPNGSRPNRAAGGGYWKATGADRPVARAGRTV GIKKALVFYHGRPSAGVKTDWIMHEYRLAGADGRAAKNGGTLRLDDWVLCRLYNKKNQWE KMQRQRQEEEAAAKAAASQSVSWGETRTPESDVDNDPFPELDSLPEFQTANASILPKEEV QELGNDDWLMGISLDDLQGPGSLMLPWDDSYAASFLSPVATMKMEQDVSPFFF
TraesCS4A02G420900	4A	691150554	691153452	401	12	141	MSISVNGQSVVPPGFRFHPTEEELLTYYLAKKVASQRIDLDVIRDVDLNKLEPWDIQERC RIGTGPQNDWYLFSHKDKKYPMGTRTNRATAAGFWKATGRDKAIYSAAGSGRIGMRKTLV FYKGRAPHGRKSDWIMHEYRLEDAVPVNPGDATYYSSASFPIHGVVGDQSSTQEDGWVIC RVFKKKNIVAQRQAGQNHGGGGAASNKLVGAGAMERSESNCSSMLAAASDHAKAQMTHCS GSDDGLDHILSYMGRSSTTSCRQETKPTNPSSSVLDHLINRVCHSGSSTLYDKFMKLPPL EHVVPGRLLPPPPEYSGDWEALDRLAAYELSGLSNPALAETMNDMSYIADELGGAASYSG GGTLHPPSFTGAGDGDLWSLARPVSSLHADLTM…
TraesCS7D02G342300	7D	438368227	438370721	362	19	148	MERYGSLGMRLDGGGGDLPPGFRFHPTDEELITYYLLRKVVDCGFSGARAIAEIDLNKCE PWELPDKACKTTAEKEWYFYSLRDRKYPTGLRTNRATGAGYWKATGKDREIRSARNGALV GMKKTLVFYRGRAPKGQKTQWVMHEFRLEGVYAYHFLPNNTTRDEWVIAKIFVKPGAVPP SRKVRYGLSSAGDTSCFSDSTSVSIGGGGGASASSAPRQQLPDTSSLLAAAHAAADGESS SYGAAANNNAAGNCRELVPCFSTAHMDATLLGIGQYEPATLAVEQPLAFFHGSRLVQAAD NLSLPMFLPGGLQSGVSPLGMGGGAFQHWPSSGYDMKLEGSRAPPQMAVGPGQLDGAYGW GF
TraesCS4A02G419900	4A	690674348	690689421	389	12	141	MSISVNGQSVVPPGFRFHPTEEELLTYYLARKVASQRIDRDVIPNVDLNKLEPWDIQELC RVGTGPQNDWYLFSHKDKKYPTGTRTNRATAAGFWKATGRDKAIYSVAGSGRIGMRKTLV FYKARAPHGHKSDWIMHEYRLHHAVPVNPTAGDATYYSSSDSFPIRGMAGDQSSTQEDGW VICRVFKKKNIAVQHQDGQNHDGGGASSNKLVGAGAMEGSQTKCSSTLTAATDHAKTQMK HCSASDDGLDHILSYKGRSSTASCRQETKPTNQSSSALDHLINNACHNGTSTLYDKFMKL PPLEHVVPGGLLPPPPTEYNRDWDALDRLTAYELDGLSNPALAEAANGGGTLHTPSVTGP GDGDLWSLVRPVSSLHADLTMTWFKAVGC
TraesCS7D02G063300	7D	34444801	34447650	403	12	141	MSISVNGQSVVPPGFRFHPTEEELLTYYLVKKVASQRIALGVIPDIDLNKLEPWDIQARC RIGTGPQNDWYLFSHKDKKYPTGTRTNRATAAGFWKATGRDKPIYSAAGSGRIGMRKTLV FYKGRAPRGHKSDWIMHEYRLDDAVPVNPTAGNASYYSSDSFPVRGVAGDQSPSAQEDGW VICRVFKKKNIIVQRQAGQNGGCGAASNKLVGAGAMERSRSNCSSTLTAASDHTKGQMMP CTASDDGLDHILSYMGHSSTSSCRHQTKPANPSSSALDHLINSACHSSSSTLYDKFMKLP PLEHVVPGGLLPPLTEYGGDWDALDRLAAYELNGLSDSAKAKTTNGMSYIVDELDGATAY SGGGTAHTSSLTGDGDGDLWSLARSASSLHADS…
TraesCS6D02G286300	6D	394825725	394828423	390	17	143	MEEIRSDDMEKQDEVMLPGFRFHPTDEELVRFYLKRKIQQKSLPIELIRQLDIYKFDPWD LPKLASTGEKEWYFYCPRDRKYRNSTRPNRVTGAGFWKATGTDRPIYSSDGSKCIGLKKS LVFYKGRAAKGVKTDWMMHEFRLPSLTDPSLPQKKPLEKTIPPNDSWAICRIFKKTNATA QRALSHSWVSPPLPSINGAYIPPHLQTTHRSRHASENTSSAMTNIISSNIQFSSSGYFPS IVSSCQSTLNIIDSISRPATSIVLPPSDAEHQAMSILSAIPLDLPAGMDIASMVMNASPI TLSNMDRSAPMNIEFAQPQQCNNNSNMISRCMVDLPDIGNNINGTQRSINFPFNNLQVPL SDDWRAAVPWDSLPCTTEASTNYQPTKCYT
TraesCS6B02G335700	6B	591124787	591127655	389	17	143	MEEIRSDDMEKQDEVMLPGFRFHPTDEELVRFYLKRKIQQKSLPIELIRQLDIYKFDPWD LPKLASTGEKEWYFYCPRDRKYRNSTRPNRVTGAGFWKATGTDRPIYSSDGSKCIGLKKS LVFYKGRAAKGVKTDWMMHEFRLPSLTDPSLPQKKPLEKTIPPNDSWAICRIFKKTNATA QRALSHSWVSPPLPSTNGAYIPPHLQTTHRSRHSSENTSSAMTNIISSNIQFSSSGYFPS IISSCQSTLNIIDSISRPATSIVLPPSDAEHQAMSILSAIPLDLPAGMDIASMVMNASPI TLSNMDRSAPMNIEFAQPQQCNSNSNMISRCVVDLPDIGNNVGGAPRSMNFPFNMQGPLS DDWRATVPWDSLPCTTEASTNYQPTKCYT
TraesCS7D02G154200	7D	101797550	101799122	356	15	141	MADHLQVQRQQLKFPQGFRFHPTDVEIITSYLVPKVLNKAFDPIAVGEVDLNKCEPWELP EKAKMGEKEWYFFSQKDRKYPTGIRTNRATTAGYWKATGKDKEIFHHATTSLIGMKKTLV FYKGRAPRGDKTNWVMHEYRLESGKQGTPSLPTDITTATAINASSKEEYVVCRIFHKSTG LKKVVMSSYAIPMPMSMGAEEQHGFLESGTLPPFMGYGASSSLVPPSSLPASSSYQLHDA GARSSMMGSAVLPMMNDHYFGNHHYQNMATPPRPLVSFYHHDPRQQQQQQQHMIQMPMQM QIGADEGLMIGVEPGSGPSSIVSQEDTLARLSSNDVATTADEISSVNMGTDGMWKY
TraesCS7B02G489500	7B	743456007	743458084	347	15	140	MADHLQVQQKQLVLPPGFRFHPTDEEIIKFYVVPKVLDEAFVAAAIEDVNLNKYEPWELP EKVKMGEKEWYFYSRKDRKYPTGIRTNRATEAGYWKATGKDKEIFHPPFTLIGMKKTLVF YKGRAPRGEKTNWIMHEYRLESSKKLTSNPSTTTRTVTRTNMASKEQWVVCRIFHKSTRL KKMVTLSYDMPMYTGAEHQQGFVDLDTLPPLMEYDMSSTCVHAPLFPGASSYQLHDVGAG SSMMGSVALPMMNYHYIRNNHHHQMMANPTLPLPLYQHQQQHQQMMMHMGADQGLMVEAQ PESGLASMMSQEDAVAGLRNNYPGNTAATAVGETSPMNMGMDDIWRN
TraesCS6A02G307200	6A	541237115	541240150	389	17	143	MEEIRSDDMEKQDEVMLPGFRFHPTDEELVRFYLKRKIQQKSLPIELIRQLDIYKFDPWD LPKLASTGEKEWYFYCPRDRKYRNSTRPNRVTGAGFWKATGTDRPIYSSDGSKCIGLKKS LVFYKGRAAKGVKTDWMMHEFRLPSLTDPSLPQKKPLEKTIPPNDSWAICRIFKKTNATA QRALSHSWVSPPLPNTNGAYIPPHLQTTHRSRHTSENTSSAMTNIISSNIQFSSSGYFPS IISSCQSTLNIIDSISRPATSIVLPPSDAEHQAMSILSAIPLDLPAGMDIASMVMNASPI TFSNMDRSAPMNIEFAQPQQCNNNNMISRCVVDLPDIGNNVGGAPRSMNFPFNNLQGPLS DDWRATVPWDSLPCTTEASTNYQPTKCYT
TraesCS2D02G100900	2D	53648855	53650859	353	20	148	MSDVTAVMDLEEEEPRLSLPPGFRFHPTDEEVVTHYLTPKAVNNAFSCLVIADVDLNKTE PWDLPGKAKMGEKEWYFFVHKDRKYPTGMRTNRATEKGYWKATGKDKEIFRGKGRDAVLV GMKKTLVFYTGRAPRGDKTPYVMHEYRLEGQLPHRLPRSAKNDWAVCRVFDKDLAAKNAP PQTAPAAVGVMEDPYAFLDVDDFLNNPDLLNNADLPMLMDSPSGADDFAGASSSTSSAAV PFEPDMEHLSIKTEPPVPQQQMQSPNYFYMPAATPNGNHGGAGYSPYQAMGDQQTAIRRH CKPEAASSSALLSPSLGFDAGALAGADTSSFLMPSSRSYLDLEVMDYSNMWKI
TraesCS2A02G561700	2A	763247739	763249810	424	21	150	MAYVTVPAATAEMDGAFSHLRPGFRFHPTDQELVSFYLRRKVLGHGGCFIPEVDLYKLQP HHLPGKSFSPSTSDPGAKVEWYLFAPRGRKYPTGLRMERATPRGFWKSTGKDRPVMHKGI VVGMKKTLVFHIGKAPSGTRTDWVMHEYRLHGHHIQDTYALCRVFNKNMASPSTNASGDV DTDEDLMQFVPGVINIGKDRMEYVCGDADSGQDPKHFMLGGVKMDKVMMEYGSCSTSPNM DLNKFMLGGGDSVQDVMQSMLDGIGTGKDPIQVQAEPDGASMENDFMQSVLGGVGTDMDP IHVVSESDAANANKDLMQFAFGALGTYQNPIQIESEVDGVDTDEGEKQFLTDGDDTGNGE MQILADRANKDQEAMQPMTGGTSVDGDNSGHSW…
TraesCS2B02G118500	2B	83953621	83955548	352	20	148	MSDVTAVMDLEVEEPRLSLPPGFRFHPTDEEVVTHYLTPKAVNNAFSCLVIADVDLNKTE PWDLPGKAKMGEKEWYFFVHKDRKYPTGTRTNRATEKGYWKATGKDKEIFRGKGRDAVLV GMKKTLVFYTGRAPRGDKTPYVMHEYRLEGQLPHRLPRSAKNDWAVCRVFDKDLAAKNAP PPMAPAAVGVMEDPYAFLDVDDFLNNPDLLNNADLPMLMDSPSGADDFAGASSSTSSAAV PLEPDMEHLSIKTEPPVPQQQMQSPNYFFMPAATPNGNHGGGGYSPYQAMGDQQTAIRRH CKPEAASSSALLSPSLGFDAGALAGADTSFLMPSSRSYLDLEAMDYSNMWKI
TraesCS7A02G068200	7A	34450920	34452503	199	12	141	MSISVNGQSVVPPGFRFHPMEEELLTYYLTKKVAPQRMDLDVIRDVDLTKLEPWDIQELC RIGTGPQNDWYLFSHKDKKYPTGTRTNRATAAGFWKATGRDKAIYSAAGSSRIGMRKTLV FYKGRAPHGHKSDWIMHEYRLDDATTPGNNPGNPAAGNAPYYSGASSLMGGVAGDQSSAQ EDGWVICRLFKKKTSPCST
TraesCS3A02G077900	3A	50382036	50384496	214	17	144	MVDHLQVQQQQQQLELPMGFRFHPTDEEIITSYLAPKILNPAFDATAIGEVDLNKNEPWE LPKKAKMGENEWYFYCQKDRKYPTGIRTNRATKAGYWKTTGKDKEIVNPHCTSMLIGMKK TLVFYKGRAPSGEKTNWVMHEYRLKINKQSTTSLPSAIGNAASINMSSKEYVVCRIFHKN AGSRLSSMVSHEGNGGATPTDKIWSMSMGTDGAC
TraesCS3D02G078500	3D	39031899	39032935	225	17	144	MADHLQVQQQQQQLELPPGYRFHPTDEEIITSYLAPKILNPAFDATAIGEVDVNKNEPWE LPKKAKMGENEWYFYCQKDRKYPTGIRTNQATKAGYWKTTGKDKEIVNPHCTSMLIGMKK TLVFYKGRAPSGEKTNWVMHEYRLEIGKQSTTGLPTAITNAASINASSKEYVVCRIFHKN TGSGLSSMVSHEDVGTRPGNNDQGNGSGTTTHKISSMSMGTDGAC
TraesCS7A02G569300	7A	736496874	736498842	362	34	159	MIASNIAITLESIAEKASTMTDHLQVQQQKLELPPGFRFHPTDEEIIKFYVVPKVLDEAF VAAAIEDVNLNKYEPWELPEKAKMGEKEWYFYCRKDRKYPTGIRTNQAKNAGYWKATGKD KEIFHPPLTLIGMKKTLVFYKGRAPRGEKTNWIMHEYRLESNKQLTSNPSTATRTVTITN ASSKEQWVVCRIFHKSAGLKKVVMPSYVMPMSIGAEHQQGFADLDTLPPLMGYEMSSSLA NPMLLPTTSPYQLRDIGAGSSIMGSMALPIMNDHYIGNHHQQMMSDPTPPLSFYQQHQQM MMYVGADRGFMVGAEPGCGPSSMVSQEHAVTGLSNNYQGNAAATAVGKTSSMNMGMDDMW KY
TraesCS7A02G305200	7A	430240058	430242835	289	12	138	MSSIGMMEARMPPGFRFHPRDEELVLDYLLHKLTGRRAYGGVDIVDVDLNKCEPWDLPEA ACVGGREWYFFSLRDRKYATGQRTNRATRSGYWKATGKDRAILAHGEALVGMRKTLVFYQ GRAPKGTRTEWVMHEFRLEEERHRHHHQQKGGAAAAEARCQLKEDWVLCRVFYKSRTSSP RPPSEEVCTFFSELDLPTMPPLAPLIDACIAFDSGTAMNTIEQVSCFSGLPALPLRGSMS FGDLLGWDNPEKKAIRTSLSNMSSNSNSKLELTPNWSQENGLSQMWTPL
TraesCS2B02G616900	2B	793796037	793799690	406	7	133	MEMPPLPPGYRFHPTDVELTLYYLKRKLLGKKLLCNAVAEVDIYKHAPWDLPAKSSMPTG DLQWYFFCTRGRKYSVGQRANRSTEGGYWKATGKDRQVVYENRTVGMKRTLVFHAGKAPK GTRTDWVMYEYRLVQGEIPDAGVRLDDSVLCKVHKKSGPGPKIGEQYGAPFEEEEEELND KNGDTSCLSPSAPPAAPHSAPGPSHGGMLNSAGQQLAAASHSGGDSLSVSPANNSNTSGA RPDRASRLDVNWDSIHVEQLADIIGRLSTNPAGQDGQSSDLTTANQDTEAVFDDSETIFE ITDQVVPSSLCSSLCKQCDKCGVRLVDPLLEPAAGEPYMELNDLLSQCRAAGHAPDGSSS QAVVVSNGEGPALDLELRLGVESSESVGHSSGA…
TraesCS7B02G205600	7B	376430897	376433684	292	12	138	MSSIGMMEARMPPGFRFHPRDEELVLDYLLHKLTGRRAYGGVDIVDVDLNKCEPWDLPEA ACVGGREWYFFSLRDRKYATGQRTNRATRSGYWKATGKDRAILAHGEALVGMRKTLVFYQ GRAPKGTRTEWVMHEFRLEEERHRHHQQQQKGGAVAAAEPRCQLKEDWVLCRVFYKSRTT SPRPPSEEACTFFSELGLPTVPPPLAPLIDAYIAYDSGTAMNTIEQVSCFSGLPALPLRG SVSFGDLLGWDNPEKKAIRTALSNMSSNSNSKLELTPNWSQENGLSQMWTPL
TraesCSU02G137200	Un	124814007	124817423	406	7	133	MEMPPLPPGYRFHPTDVELTLYYLKRKLLGKKLLCNAVAEVDIYKHAPWDLPAKSSMPTG DLQWYFFCTRGRKYSVGQRANRSTEGGYWKATGKDRQVVYENRTVGMKRTLVFHAGKAPK GTRTDWVMYEYRLVQGEIPDAGVRLDDSVLCKVHKKSGPGPKIGEQYGAPFEEEEEELND ANGNASCLSPSAPPAAPHSAPGPSHGGVLNSVGQKLAAASHGGGDSLSVSPANNGGTSGA GPDRASCLDVNWDSIHVEQLADIIGRLSTNPVSQDGQSSDLTTANQDTEAVFGDSETIFE ITDQIVPSSLCSSLCKQCDKCGVRLVDPLLEPAAGEPYVELNDLLSRCRAAGQVADGSSS QAVVVSNGEGPVLDLELKLGVESSDSVGHSSGA…
TraesCS7A02G194700	7A	154062737	154064285	349	17	143	MAVHLQVQQQQQHLNLPAGFRFHPTDMEIITFYLVRKVLKKPFDVTVIEEVDLNKCEPWD LQNNVNMGEKDQYFFSKKDLKYPTGVRTNRATNAGYWKATGKDKEIVHPPTMSLIGMKKT LVFYKGRAPRGEKTNWIMHEYRLEMGKQHTPDLPTDIVRAASINASSKEEYVICRIFHKS TGLRKVVMPSYSMPIPMSMGVEQQQGFLESNTLAPLMDYDVPSSLAPLSSLPAASLYQMH NFGAESFIMGSAVLPMMNNQYFENHHHQMMVAPPQSSMSVYNNQQQQMMHMSAEQGFMVG VDPGSGTSSIVSDEDVLTGTSNNIQGNGVATISSEISSVNMGMDGMWNY
TraesCS2D02G567000	2D	635780202	635783874	406	7	133	MEMPPLPPGYRFHPTDVELTLYYLKRKLLGKKLLCNAVAEVDIYKHAPWDLPAKSSMPTG DLQWYFFCTRGRKYSVGHRANRSTEGGYWKATGKDRQVVYENRTVGMKRTLVFHSGKAPK GTRTDWVMYEYRLVQGEIPDAGVRLDDSVLCKVHKKSGPGPKIGEQYGAPFEEQEEELND ANGDASCLSPSAPPAAPHSAPGPSHGGVLNSVGQQLAGVSNGGGVSLSLLAANNGGTSGA RPDRASHPDVNWDSIHVEQLADIIGRLSTNPVGQDGPSSDLTTANQDSEAVFDDSETIFE ITDQVVPSSLVSSLCKQCDKCGVRLVDPLLEPAAGEPYVELNDLLSQCRAAGHAPDGSSS QAVVVSNGEGPALDLELKLGVESSDSVGHSSGA…
TraesCS7D02G196300	7D	152947488	152949088	349	17	143	MAAHLHVQHQQQHLNLPAGFRFHPTDVEIITFYLVHKVLKKPFDVIVIEEVDLNKCEPWD LPNNVNMGEKDQYFFSKKDLKYPTGVRTNRATNAGYWKATGKDKEIVHPPTMSLVGMKKT LVFYKGRAPRGEKTNWIMHEYRLEMGKQHTPDLPTDIVRAASINATSKEEYVVCRIFHKS TGLKKVVMPSYSMPIPMSMGEEQQQGFLESNTLAPLMDYDVPSSLAPLPPLPAASLYQMH NFGAGASMMGSAVLPMMNNQYFENHHHQMMVAPPQSSMSFYNNQQQQMMHMSAEQDFMVG VDPGSGTSSIVSHEDVLTGTSNNIQGNAGATISSEISSVNMGMDGMWNY
TraesCS7D02G302000	7D	382255258	382258222	291	12	140	MSSIGMMEARMPPGFRFHPRDEELVLDYLLHKLTGRRAYGGVDIVDVDLNKCEPWDLPEA ACVGGREWYFFSLRDRKYATGQRTNRATRSGYWKATGKDRAILAHGAGDALVGMRKTLVF YQGRAPKGTRTEWVMHEFRLEEERHRHHQQQKVGAATAEARCQLKEDWVLCRVFYKSRTT SPRPPSDEACTFFSELDLPTMPPLAPLINAYIAFDSGTAMNTIEQVSCFSGLPALPLRGS MSFGDLLGWDNPEKKAIRTALSNMSSNSNSKLELTPNWSQENGLSQMWTPL
TraesCS5D02G239600	5D	347443799	347446950	394	15	141	MDERSDMDKSEEVLLPGFRFHPTDEELVGFYLKRKIQQKPLSIELIRQLDIYKYDPWDLP KLASSGEKEWYFYCPRDRKYRNSARPNRVTGAGFWKATGTDRPIYSSEGTKCIGLKKSLV FYKGRAAKGIKTDWMMHEFRLPSLTDPSLPKVPIDKNIPANDAWAICRIFKKPSSMAQRA LSHSWGPQSTATIEPDLLSALQSIQASHFAFESSPCSAEVAIPVSRLNSQHYFHEQQQQK PNSSQNGSSCKVINFSRGPSLTHISDKDIHSGPIIFPFETQTLQRSSDAMLFSIAPGIIN SMNEASPEIEFEHPEQCNGYAVDWVIDTNEGIGNRDEDPYTRKPDNGHNTGNEYGVPPKV KFPFDLGVHSSDDWISNVPCESLNCPPASPRDVQ
TraesCS5B02G226800	5B	403705561	403707945	394	15	141	MDERSDMDKLEEALLPGFRFHPTDEELVGFYLKRKIQQKPLSIELIRQLDIYKYDPWDLP KLASSGEKEWYFYCPRDRKYRNSARPNRVTGAGFWKATGTDRPIYSSEGTKCIGLKKSLV FYKGRAAKGIKTDWMMHEFRLPSLTDPSLPKVPIDKNIPANDAWAICRIFKKPSSMAQRA LSHSWGPQSTATIEPDLLSALQSIQASHFAFESSPCSAEVAIPVSRLNSQHYFHEQQQQK PNSSQNGSSCKVINFSRGPSLTHISDKDIHSGPIIFPFETQTLQRSSDAVLFSIAPGIIN SMNEASPELEFEHPEQCNGYAVDWVIDTNEGIGNRDEDPYTRKPDNGHNTGNEYGVPPKI KFPFDLGVHSSDDWISNVPCESLNCPPASPRDVQ
TraesCS5A02G228000	5A	444530346	444533151	394	15	141	MDERSDMDKSEEVLLPGFRFHPTDEELVGFYLKRKIQQKPLSIELIRQLDIYKYDPWDLP KLASSGEKEWYFYCPRDRKYRNSARPNRVTGAGFWKATGTDRPIYSSEGTKCIGLKKSLV FYKGRAAKGIKTDWMMHEFRLPSLTDPSLPKVPIDKNIPANDAWAICRIFKKPSSMAQRA LSHSWGPQSTATIEPDLLSALQSIQASHFAFESSPCSAEVAIPVSRLNSQHYFHEQQQQK PNSSQNGSSCKVINFSRGPSLTHISDKDIHSGPIIFPFETQTLQRSSDAVLFSIAPGIIN SMNEASPEIEFEHPEQCNGYAVDWVIDTNEGIGNRDEDPYTRKPDNGHNTGNEYGVPPKI KFPFDLGLHSSDDWISNVPCESLNCPPASLRDVQ
TraesCS5D02G059700	5D	56454914	56459926	303	14	141	MSMSFLSMVETELPPGFRFHPRDDELICDYLAPKVTGKVGFSGRRPPMVDVDLNKVEPWD LPVTASVGGKEWYFYSLKDRKYATGQRTNRATVSGYWKATGKDRVVARRGALVGMRKTLV FYQGRAPKGRKTEWVMHEYRLEGAHEQASKQEDWVLCRVICKKKSGVGATPRPRNLTNIV HGTSTDTSSPPLPPLMDTTLAQLQATMNTSAAAALEQVPCFSSFSNNSASNSSYLPMVTG NSNGMSYLDHGLPDFGSYLDPALNCDKKVLKAVLSQLSSMGGEVVPSMSPQMAAAVSSTW NHF
TraesCS2A02G561800	2A	763312859	763314713	355	24	157	MAGGGAALPSREMVAAAAQLGFPPRPGIRFYPTDQELVGWLLRSKVLGHAGLHIDFIPVV NAYKFEPQELPDKSFSPSTADPVAKVESYFFAPRGRKYPTGLRMKRATENGFWKSTGKDH PIMHNGTIIGMKKTLVFHAGRAPKGTRTDWVMHEYRLHGHCNQDTYALCRVFNKNTVTPS TDVSGGADADEDPMHFLPGGVDMNPDLMEYVFDGANSDTSLKFMLEGIKTDNNSIVNNDL MHFLLDGVGTEKDPIPVEPMSDYAVADNGGVQLRSGGGDKGKGGEQFVTGGDITKKGGMN YVAGGAYIERGAMQPLTVGMEKDDAGKDKSWMEFLRGDVYWNQFIPDDGWNSNAN
TraesCS7D02G543400	7D	631919886	631921471	340	15	140	MTDHLQVQQQKLELPLGFRFHPTDEEIINSYVIPKVLDEAFVTAAIEDVNLNKYEPWELP EKAKMGEKEWYFYSRKDRKYPTGIRTNRATGVGYWKATGKDKEIFHPPLTLIGMKKTLIF YKGRAPTGEKTNWIMHEYRLESNKELTSNPSTATRTVTATKAASKEQWVVCRIFHKSTGL KKVVMPSYVMPMSTGAEHQQGLTDLDTFPPLMDYDMSSSLANPTLLPAASSYQLHDIGAG SSMIGSMALPMMNDHYIGNHRQQMISDPTPPLPFYQQHQQMMMYMGEDQSFMVGAKPGCG PSSMVSQEDAVTGLSNNYQGNAAATAGGKTSSVNMSMDDM
TraesCS5B02G054200	5B	59165228	59170277	307	14	141	MSMSFLSMVETELPPGFRFHPRDDELICDYLAPKVTGKVGFSGRRPPMVDVDLNKVEPWD LPVTASVGGKEWYFYSLKDRKYATGQRTNRATVSGYWKATGKDRVVARRGALVGMRKTLV FYQGRAPKGRKTEWVMHEYRLEGAHEQASKQEDWVLCRVICKKKSGVGATPRPRNLTNIV HGTSTDTSSPPLPPLMDTTLAQLQATMNTSSAAAAAAALEQVPCFSSFSNNSASNSSYLP MVTGNSNGMSYLDHGLPDFGSYLDPAMNCDKKVLKAVLSQLSSMGGEVVPSMSPQMAAAV SSTWNHF
TraesCS2B02G076100	2B	41141030	41142577	352	14	141	MEGRDDVKSDEILLPGFRFHPTDEELVSFYLKKKIQQKPISIELIKQQDIYKFDPWDLPK LASTSSETEWYFYCPRDRKYHNSARPNRVTAAGFWKATGTDRPIYSSEGTRCVGLKKSLV FYKGRAARGIKTDWMMHEFRLPSLADPSLPKRPIDKNIPLNDSWTICRIFKKPGSMAAQR ALSHAWGAPLPGATEQPMQASHFASESSTRSLQVAAVAPSSQFISFNCGPSPQVLKGPTI LPFQTQAPSHKPVLHTAPPPLFFDAHFGQPEQSAGFVTGSSADVNASMSCRDQESSTTKH GGKFRSMNNEWEAPGRLDFPFGLVADSSDDWECNIPWESFLSPTVPAEISQH
TraesCS2D02G061600	2D	25347610	25349121	360	14	141	MEGRDDVKSDEILLPGFRFHPTDEELVSFYLKKKIQQKPISIELIMQQDIYKFDPWDLPK LASTSSETEWYFYCPRDRKYRNSARPNRVTAAGFWKATGTDRPIYSSEGTRCVGLKKSLV FYKGRAARGIKTDWMMHEFRLPSLTDPSLPKRPIDKNIPLNDSWTICRIFKKTGSMAAQR ALSHAWGAPLPGATEQQHLLSAMQTGQASHFASESSTRSLQVAAVAPSNQFISFNCGPSP QVFKGPTILPFQTQAPSHKPVLRTAPPSLFFDAHFGQPEQIAGFVTGSSADVNASMSCRD QESSTTKHGGNFRSMNNEWEAPGRLDFPFGLVEDSSDDWECNIPWESFLSPTVPAEIPQH
TraesCS2A02G063300	2A	27956612	27958240	381	14	141	MEGRDDVKSEEILMPGFRFHPTDEELVSFYLKKKIQQKPISIELIRQLDIYKFDPWDLPK LANTGGETEWYFYCPRDRKYRNSARPNRVTAAGFWKATGTDRPIYSSKGTRCVGLKKSLV FYKGRAARGIKTDWMMHEFRLPSLADPSLPKRPIDKTIPLNDSWTICRIFKKTSSMAAQR TLTHTWEPPLPGATKQDLFSAMQASHFASESSSSSLQVAATAPSSQFDRKYGFQGQQQFQ KPNNTQEGGSSCKVISFNCSPSPQILKGPIILPFQTQPPSQKPVPHTAPPFFIGTQFGQP EQITGFVTGSSEDVNAEMSCRDQESSTMKHGDTSRMKNEWEAPGRLNFPFDLGADSSDDW ECNIPWESFLSPTVPAEITQY
TraesCS7B02G100300	7B	114939055	114940651	323	16	142	MAVHLQVQQQKHLNLPAGFRFHPTDLEIITFYLVRKVLKKPFDVIVIEEVDLNKCEPWDL PNNVNMGEKDQYFFSKKDLKYPTGVRTNWATNAGYWKATGKDKEILHPPTMSLIGMKKTL VFYKGRAPRGEKTNWIMHEYRLEMGKQHTPDLPTDIVRAASINGSSKEEYVVCRIFHKST GLKKVVTPSYSIPIPMSMGAEQQQGFLESNTLAPLMDYDVPSSLEPLSPLPATSLYQMHN FGAGSSMMGSAVLPMMNNQYFENHRHQMMVAPPQSSMSFYNNQQQQMMHMSAEQGFMVGV DPGSGTSSIVSHEDVLTGTSNNI
TraesCS5A02G049100	5A	44983772	44988434	306	14	141	MSMSFLSMVETELPPGFRFHPRDDELICDYLAPKVTGKVGFSGRRPPMVDVDLNKVEPWD LPVTASVGGKEWYFYSLKDRKYATGQRTNRATVSGYWKATGKDRVVARRGALVGMRKTLV FYQGRAPKGRKTEWVMHEYRLEGAHEQASKQEDWVLCRVICKKKSGVGATPRPRNLSNIV HGTPTDTSSPPLPPLMDTTLAQLQATMNTSAAAAAAALEQVPCFSSFSNNSASNSSYLPM VTGNSNGMGYMDHGLPDFGSYLDPAMNCDKKVLKAVLSQLSSMGGEVVPSMSPQMAAAVS STWNHF
TraesCS2B02G076000	2B	41136914	41138607	336	14	141	MEGTDDVKSDEILMPGFRFHPTDEELVSFYLKKKIQQKPISIELIRQLDIYKFDPWDLPK LANTGGETEWYFYCPRDRKYRNSARPNRVTAAGFWKATGTDRPIYSSKGTRCVGLKKSLV FYKGRAARGIKTEWMMHEFRLPSLADPSLPKRPIDKTIPLNDSWTICRIFKKTSSMAAQR ALTHTWEPPLPGATKQDLFSAMQASHFPSESCSNSLQVAAAAPSSQFDSKYGFQGQQQFQ KPNSTQEGGSSCKVISFNCSPSPQVLKDIDDEMSCRDQESSTMKHGDTFRMKNEWDTPGR LNFPFDLGADSSDDWECNIPWESFLSPTVPAEITQY
TraesCS2B02G484100	2B	681408737	681411341	288	13	141	MSSSMSMVEARLPPGFRFHPRDHELVLDYLCHKLSGGGGRAGGVDMVDVDLNKCEPWELP DAACVGGKEWYFFSRHDRKYATGQRTNRATHTGYWKATGKDRVITGDGAAAVVGMRKTLV FYLGRAPRGTKTEWVMHEFRAEGRPPARRQLADHPHGSPPFLLEEDWVLCRVFYKSTTAA PTPASDESSGSQSSEVGMAPALLPIAPIDAVGRMPMAAITDSFRGHQEYSTSLLMAPQHW PVAPLPFRSFRDLLGDMVESSSGDPKPEWSVDDGYTRHSGMPQAWNPF
TraesCS5B02G338400	5B	522408439	522410008	381	17	143	MEGINDVNMDKSDEIIMPGFRFHPTDEELVSFYLKKKIQQKPISIELIRQLDIYKFDPWD LPKLASTGETDWYFYCPRDRKYRNSARPNRVTAAGFWKATGTDRPIYSSEGTRCIGLKKS LVFYRGRAARGIKTDWMMHEFRLPSLTDPSLPKRPIDKNIPLNDSWTICKIFKKTSSMAQ QMALSHTWGPPLPGTTEQDLFSAMQPVQASHFASESSSRSLHVAEAPASQFNSKHGFQGQ QQLQKPSNTQDGSSCKVISFNCNPSLELEGPTILPFQTQPSQKPEHTAPPLFNMQFGQPE QQITGFLADSSADVNAGMSCRNQESSTMKHGNTFSMNNELEAPGKLTFPFDLGADSSDDW KCNMPWESFLSPTVPAEMPQY
TraesCS5D02G344100	5D	431780999	431782568	381	17	143	MEGINDVNMDKSDEIIMPGFRFHPTDEELVSFYLKKKIQQKPISIELIRQLDIYKFDPWD LPKLASTGETDWYFYCPRDRKYRNSARPNRVTAAGFWKATGTDRPIYSSEGTRCIGLKKS LVFYRGRAARGIKTDWMMHEFRLPSLTNPSLPKRPIDKNIPLNDSWTICKIFKKTSSMAQ QMALSHTWGPPLPETTEQDLFSAMQPMQASNFASQSSFCSSQVAEAPASQFNSKHGFQGQ QQLQKPSNTQDGSSCKVISFNCNPSLELEGPTILPFQTHPSQKPEHTAPPLFNMQFGQPE QQITGFLVDSSADINVGMSSRNQDSSTMKHGNTFSMNNELDAPGRLNFPFDLGADSSDDW KCNIPWESFLSPTVPAEMPQY
TraesCS5B02G338700	5B	522860101	522861672	381	17	143	MEGINDVNMDKSDEIIMPGFRFHPTDEELVSFYLKKKIQQKPISIELIRQLDIYKFDPWD LPKLASTGETDWYFYCPRDRKYRNSARPNRVTAAGFWKATGTDRPIYSSEGTRCIGLKKS LVFYRGRAARGIKTDWMMHEFRLPSLTDPSLPKRPIDKNIPLNDSWTICKIFKKTSLMAQ QMAPSHTWGPPLPETTEQDLFSAMQPMQASNFASQSSFCSSQVAEAPASQFNSKHGFQGQ QQLQKPSNTQDGSSCKVISFNCNPSLELEGPTILPFQTQPSQKPEHTAPPLFNMQFGQPE QQITGFLADSSADVNVGMSSRNQDSSTMKHGNTFSMNNELDAPGRLNFPFDLGADSLDDW KCNIPWESFLSPTVPAEMPQY
TraesCS5D02G279100	5D	381032432	381036997	683	11	136	METPPPPPRWPPGFRFSPTDEELVLFFLKRRVAAGRPSPYIADVDVYKSHPSHLPERSAL RTGDKQWFFCSRLDRKYPNGSRASRTTADGYWKATGKDRSICNAGRAVGNKKTLVYHHGR APRGERTDWVMHEYTILADALPPPARCRESYALYKLFEKSGVGPKNGEQYGAPFREEDWL DDDDDCELPSDPIPIAVSLPRAVTVDEQIGDVLTVVEQIGGVTVDKQIGVMTVDDQLGDL EVFLLQNGDDLGNSEPQSDFSTPVSSQAPLQHGHPQGRPSDDGNISEVADATTSSRGMVM AVNTCTELPFGDLEGLLMEISDDQRATESFEEFSEFIPQLQLQHDDHEHEAWPNANMEEI SVADYATSNGVVDASGCTVTELPYEDIEGLLLQ…
TraesCS5A02G143100	5A	317238719	317240462	403	22	148	MVESVAATPSEEQGRGGGLSLPPGFRFHPTDEEIITSYLLRKFLDPSFVSRAVGEVDLNS CEPRDLPGKANMGEKEWYFFVHKDLKYPTGSRANRATKEGYWKATGKDREIFKPRARELV GMKKTLVFYRGRAPRGAKSEWVMHEFRLEGKSRGQTMNNPKDEWVVCKVFNKKGEAKAAR AADVDAEYSAVTTPNSSSVVDAGEGAGDFTDSMFTIDPLCYIPNSDEYTSNQPPAKTTTS TTTNSAAPPYNADYYYPSVPTTAGSFNLMSNYSLTNATSNAQTSTAMASSVPATSGSSWQ HMLMNTAPHGGMMGRRSYDVNLHEQQAIMMRALGGVVGAQNFGEPAKGLQLPSSAVTAGS VPPQQGKLGSYDDGEFPYGNYDLASAAMSGRPA…
TraesCS7B02G365300	7B	628732665	628736836	305	12	144	MSSLSMVEARLPPGFRFHPRDDELVLDYLSRKLGGGAGGAAVASIYGCPAMVDVDLNKIE PWDLPEIACIGGKEWYFYSLRDRKYATGQRTNRATESGYWKATGKDRAISRKGLLVGMRK TLVFYEGRAPKGKKTEWVMHEFRKEGQGDLMKLPLKEDWVLCRVFYKTRTTIAKPPTGSS YNIGSAAATSLPPLIDNYIAFDHPGMSTVQNLEGYEQVPCFSNGPSSHPSSSASMSIPVT VMAPMAADQEQQHMGKAIKDALSQLTRFEQGNVKREAPAQGGVFAQDGFEYLAESGFSQM WNSLS
TraesCS5A02G271500	5A	481900414	481904347	730	11	136	METPPPPPRWPPGFRFSPTDEELVLFFLKRRVAAGRPSPYIADVDVYKSHPSHLPERSAL RTGDKQWFFCSRLDRKYPNGSRASRTTADGYWKATGKDRSICNAGRAVGNKKTLVYHHGR APRGERTDWVMHEYTILADALPPPARGRESYALYKLFEKSGVGPKNGEQYGAPFREEDWL DDDDDCELPADPIPIAVSLPTRTVTVVEQIGDVLTVDDQIGDVLTVVDQIGGVAVDKQIG VMTVDDQIGDLEVFLLQNGDDQGNSEPQSDFSTPVSSQAPLQHGHPQGRPSDDGNTSEVA DATTSSRGMVMAENTCTELPFGDLEGLLMEISDDQRATKSFQEFSEFVPQLQLQHDDHEH EAWPNANMEEISVADYTTSNGVVDASGCTVTEL…
TraesCSU02G168500	Un	247896724	247898040	409	17	176	MSDIAPVQPLALGLLQPEPGFRFHPTGQELVTYDLLRKVHGHHAFIPEVHVYKHEPWELP GTSPTCPYLQRRPGPIISSIDLIFINHACADKSFSPSTHDAGAKVEWYFFAVRARKYPNG LRMGRATVAGFWKSTGKDRPVMHNGVIVGMKKTLVFHTGRAPGGTRTDWVMHEYRLQGQR NHHIQDAYALCRVFKKNTVAPLIDLSSDADTYEDPMQSVPGGVDTDKDLMEHVSDGADSH KDPKHYVLGGIESDKYLIQSVLRGIGTHNDPILVESDVAYAGKEQMESVLCGVGTDKDHI HVESEFNSVHAGKGKKPFLADRGSTSTGNMEFLAGGANKDNEGMQPVYAGASADEENSVN AWYTAALAEEDNSWMQPPSYDDWYTRVDLDKDD…
TraesCSU02G163300	Un	236191199	236192515	409	17	176	MSDIAPVQPLALGLLQPEPGFRFHPTGQELVTYDLLRKVHGHHAFIPEVHVYKHEPWELP GTSPTCPYLQRRPGPIISSIDLIFINHACADKSFSPSTHDAGAKVEWYFFAVRARKYPNG LRMGRATVAGFWKSTGKDRPVMHNGVIVGMKKTLVFHTGRAPGGTRTDWVMHEYRLQGQR NHHIQDAYALCRVFKKNTVAPLIDLSSDADTYEDPMQSVPGGVDTDKDLMEHVSDGADSH KDPKHYVLGGIESDKYLIQSVLRGIGTHNDPILVESDVAYAGKEQMESVLCGVGTDKDHI HVESEFNSVHAGKGKKPFLADRGSTSTGNMEFLAGGANKDNEGMQPVYAGASADEENSVN AWYTAALAEEDNSWMQPPSYDDWYTRVDLDKDD…
TraesCSU02G215800	Un	319063533	319064939	409	17	176	MSDIAPVQPLALGLLQPEPGFRFHPTGQELVTYDLLRKVHGHHAFIPEVHVYKHEPWELP GTSPTCPYLQRRPGPIISSIDLIFINHACADKSFSPSTHDAGAKVEWYFFAVRARKYPNG LRMGRATVAGFWKSTGKDRPVMHNGVIVGMKKTLVFHTGRAPGGTRTDWVMHEYRLQGQR NHHIQDAYALCRVFKKNTVAPLIDLSSDADTYEDPMQSVPGGVDTDKDLMEHVSDGADSH KDPKHYVLGGIESDKYLIQSVLRGIGTHNDPILVESDVAYAGKEQMESVLCGVGTDKDHI HVESEFNSVHAGKGKKPFLADRGSTSTGNMEFLAGGANKDNEGMQPVYAGASADEENSVN AWYTAALAEEDNSWMQPPSYDDWYTRVDLDKDD…
TraesCS4B02G328900	4B	619786538	619788033	352	16	143	MAMAVASSTMEVDQDLPGFRFHPTEEELLGFYLSRVALGKKLHFDIIGTLNIYRHDPWDL PGMAKIGEREWYFFVPRDRKAGSGGRPNRTTERGFWKATGSDRAIRSTGDHKRVIGLKKT LVFYQGRAPRGTKTDWVMNEYRLPDSGAAPPQEDTVLCKVYRKATPLKELEQRAFEMEEM KQRSGSNGGYGYGGAARACPVPAAGNFYLSPSDDVQDNFLIHSSSSSSVAPSGNSSSHDA PREAKKEADVATVTVASTSSLSQAANAPFHLQLPAVNPPYGLQLPAANHGMTNMSSLQLP AASQGVLDLPSLQLPAASGHGVFDWLNDPFLTQLRSPWQDQHCMSPYAHLLY
TraesCS2B02G075900	2B	41132694	41134254	387	14	141	MESRDDVKSDEILMPGFRFHPTDEELVSFYLKKKIQQKPISIELIRQLDIYKFDPWDLPK LASTGGETEWYFYCPRDRKYRNSARPNRVTAAGFWKATGTDRPIYSSEDTRCVGLKKSLV FYKGRAARGIKTDWMMHEFRFPSLADTSLPKSRPIDKNIPLNDSWTICRIFKKTSSMAAQ RALSHTWGAPLPGATEQDLFSALQPVQALHFASESSSSSLQVAAALPSNQFNGNYGFQGQ HQQFLKPSNTREDGSSCKVISFNCGPSLQVLKGPIVLPFQTQPPSQKPVHVAPPLFFDTQ SGQPEQITGFATGSSADVNADMSCRDQESATTKHGNTFSMNSEREDVGLGRLNFPFDLGA GSSDDWECNIPWESFLSPTVPAEITQY
TraesCS4B02G328700	4B	619658148	619659540	353	16	143	MAMAVAASTMEVDQDLPGFRFHPTEEELLGFYLSRVALGKKLHFDIIGTLNIYRHDPWDL PGMAKIGEREWYFFVPRDRKAGSGGRPNRTTERGFWKATGSDRAIRSTGDPKRVIGLKKT LVFYQGRAPRGTKTDWVMNEYRLPETGAAPPSEDTVLCKVYRKATPFKELEQRAFEMEEM KQRSGGNGGYGYSGAARACPVPAAGDFYLSPSDDVQDNFLIPSSPSSSSVALSGNSSSHD APRVTKKEADVAMVTVASTSSLSQAANAPFHLQVPAVNPPCSIQLPAANYGMPNMSTLQL PAASKGVLDLPSLQLPAGSSHGVFDWLNDPFLTQLRSPWQDQHCMSPHAHLLY
TraesCS5A02G339600	5A	546769143	546770710	381	17	143	MEGINDVNMDKSEEIIMPGFRFHPTDEELVSFYLKKKIQQKPISIELIRQLDIYKFDPWD LPKLASTGETDWYFYCPRDRKYRNSARPNRVTAAGFWKATGTDRPIYSSEDTRCIGLKKS LVFYRGRAARGIKTDWMMHEFRLPSLTDPSLPKRPIDKNIPLNDSWTICKIFKKTSSMAQ QMVLSHTWGPPLPGTTQQDLFSAMQPMQASHFASESSSRSLQVAEAPASQFNSKHGFQGQ QQLQKPSNTQDGSSCKVISFNCSPSLELEGPTILPFQTQTSQKPVHTAPPLFNMQFGQPE QQITGFLADSSADVNAGMSCRNQESSTMKHGNTFSMNNELEAPGRLNFPFDLGADSSDDW KCNIPWESFLSPTVPAEMPQY
TraesCS4D02G325800	4D	485763143	485764625	354	17	144	MAMAAVASPIMEVDQDLPGFRFHPTEEELLGFYLSRVALGKKLHFDIIGTLNIYRHDPWD LPGMAKIGEREWYFFVPRDRKAGSGGRPNRTTERGFWKATGSDRAIRSTADPKRVIGLKK TLVFYQGRAPRGTKTDWVMNEYRLPDNGAPPPQEDTVLCKVYRKATPLKELEQRAFEIEE MKQRSGSNGGYGYSGAARACPAACDFYLSPSDDVQDNFLIPSSSSSSSTAPSDNSSSHDA DAPRIAKKEADVAMVTVASTSSLPQAANAPFHLQLPAVNPPCGLQLPAANHGMSNMSSLQ LPAASQGVVDLPSLQLPAASSHRVFDWLNDPFLTQLRSPWQDTHCMSPYAHLLY
TraesCS5A02G245900	5A	459002657	459004002	328	18	143	MADHLQVQQQHQHQLELPSGFRFHPTDEEIITSYLVPKVLNPTFTAIAIAEVDLNKNDPY ELPKKAKMGEKEWYFYCQKDRKYPTGIQTNRATKAGYWKATGKDKEIFHPLPTLIGMKKT LVFYKGRAPRGEKTNWVMHEYRLEISKQPAYGPSTAIAKAAAINASSKKERVVCKIFHKN IGVKKVVTPSYAMHMPMFIGGEQQQGSLNSCTFPPPMDYGASLSLAPPLFLSEDSSYQLH AARVGLAMTGSLVLPMVNNPHHEMMGGNPMVSYQQQQMMQMQMQMGADQCFMVGVEPGSE SSSMVSREGVDRLGNNVQGNGATTTIDS
TraesCS4B02G328600	4B	619588582	619590024	351	17	144	MAMAAAASPTMEVDQDLPGFRFHPTEEELLGFYLSRVALGKKLHFDIIGTLNIYRHDPWDLPGIAKIGEREWYFFVPRDRKAGSGGRPNRTTERGFWKATGSDRAIRSTGDPKRVIGLKKTLVFYQGRAPRGTKTDWVMNEYRLPDPDTGAAPPKEDTVLCKVYRKATPLKELEQRAFEMEEMKQRPGGNGRAARACPVPAAGDFYLSPSDDVQDNFLMPSSSSSSVVLSGNSSSHDAPRVAKKEADLATVAVASTSSLPQAANAPFRLQLPTVNPPCGLELPAANHGMSNLCSLQLPAVSQGVLDLPSLQLPAATNHGVFDWLQDPFLTQLRSPWQDQHCMSPYAHLFYY
TraesCS4D02G325700	4D	485682292	485683784	347	16	143	MAMAVAASTMEVDQDLPGFRFHPTEEELLGFYLSRVALGKKLHFDIIGTLNIYRHDPWDLPGMAKIGEREWYFFVPRDRKAGSGGRPNRTTERGFWKATGSDRAIRSTGDPKRVIGLKKTLVFYQGRAPRGTKTDWVMNEYRLPDTGAAPPSEDTVLCKVYRKATPLKELEQRAFEMEEMKQRPGGNGGAARACPVPAAGDFYLSSSDDVQDNFLIPSSSSSSVALSGNSSSCDAPRVAKKEADIATVAVASTSSLPHAANAPFRLQLPAVNPPCGLQLPAANHEMPNMCSLQLPAASQGVLDLPLQLPAATNHGVFDWLQDPFLTQLRSPWQDQHCLSPYAHLLYY
TraesCS5D02G472600	5D	513308132	513309700	381	17	143	MEGINDVNMDKSDEIIMSGFRFHPTDEELVSFYLKKKIQQKSISIELIRQLDIYKFDPWDLPKLASTGETDWYFYCPRDRKYRNSARPNGVTAAGFWKATGTDRPIYSSEGTRCIGLKKSLVFYRGRAARGIKTDWMMHEFRLPSLTDPSLPKRPIDKNIPLNDSWTICKIFKKTSSMAQQMALSHTWGPPLPETTEQDLSSAMQPMQASNFASQSSFCSSQVAEAPASQFNSKHGFQGQQQLQKPSNTQDGSSCKVISFNCNPSLELEGPTILPFQTQPSQKPEHTAPPLFNMQFGQPEQQITGFLADSSADVNVGMSSRNQDSSTMKHGNTFSMNNELDAPGRLNFPFDLGADSSDDWKCNIPWESFLSPTVPAEMPQY
TraesCS5A02G500400	5A	666524168	666525666	348	16	143	MAMAVAASTMEVDQDLPGFRFHPTEEELLGFYLSRVALGKKLHFDIIGTLNIYRHDPWDLPGMAKIGEREWYFFVPRDRKAGSGGRPNRTTERGFWKATGSDRAVRSTGDPKRVIGLKKTLVFYQGRAPRGSKTDWVMNEYRLPDTGAAPPSEDTVLCKVYRKATPLKELEQRAFEMEEMKQRPRGNGGAARACPVPAAGDFYLSSSDDARDNFLMPSSSSSSVALSGNSSSHDAPMVAKKEADLATVAVESTSWLPHAANAPFSLQLPAVNPPCGFELPAANHGMSNMCSLQLPAASQGVVDLPSLQLPAATNHGVFDWLQDPFLTQLRSPWQDQHCLSPYAHLLYY
TraesCS5A02G500700	5A	666682422	666683774	356	17	144	MAMAAVASSTMEVDQDLPGFRFHPTEEELLGFYLSRVALGKKLHFDIIGTLNIYRHDPWDLPGMAKIGEREWYFFVPRDRKAGSGGRPNRTTERGFWKATGSDRAIRSTGDPKRVIGLKKTLVFYQGRAPRGTKMDWVMNEYRLPDNGAPPPQEDTVLCKVYRKATPLKELEQRAFQMEEMKQRSGGNGGYGYSGATRACPVPAAGDFYLSQSDDVQDNFLIPSSSSSSSSSVALSGNSSSHDAPRVAKEEADVATATVASTSSLSQAANAPFHLQLPAVNPPCGLQLPAANHGMSNMSSLQLPAASQGVVDLPSLQLPAASSHGVFDWLNDPFLTQLRSPWQDQHCMSPYAHLLY
TraesCS5A02G500600	5A	666655818	666657039	369	17	144	MAMAAVASPTMEVDQDLPGFRFHPTEEELLGFYLSRVALGKKLHFDIIGTLNIYRHDPWDLPGMAKIGEREWYFFVPRDRKAGSGGRPNRTTERGFWKATGSDRAIRSTGDPKRVIGLKKTLVFYQGRAPRGTKMDWVMNEYRLPDNGAPPPQEDTVLCKVYRKATPLKELEQRAFQMEEMKQRSGGNGGYDYSGAARACPVPAAGDFYLSPSDDVQDNFLIPSSSSSSSVALSGKSSSHDAPRVAKKEADVATVTVASTSSLSQTVNVPFHLQLPAVNPPCGLQLQEANHGMSNMSSLELPAANHGLSNMSNLRVPAANQGVLDLPSLQLPAASSRGVFDWLNDPFLTQLRSPWQDQHCMSPYAHLLY
TraesCS5A02G500500	5A	666587470	666588915	338	7	134	MEVDQDLPGFRFHPTEEELLGFYLSRVALGKKLHFDIIGTLNIYRHDPWDLPGMAKIGEREWYFFVPRDRKAGSGGRPNRTTERGFWKATGSDRAIRSSGDPKRVFGLKKTLVFYQGRAPRGTKTDWVMNEYRLPDTGAPPPQEDTVLCKVYRKATPLKELEQRAFAMEEMKQRYGSNGGYGYGGAARACPVPAASDFYLSSSDDVQDNFLIPSTSSSSVALSGNTSSHDAPSEAKKEADVATVTLASTSSLPEAGNAPFVLQLPAANPPCGLQLPPANHGMSNMSSLQLPAASHGELQL
TraesCS4B02G328800	4B	619773422	619774985	347	11	138	MAMGMEVDQDLPGFRFHPTEEELLGFYLSRVALGKKLHFDIIGTLNIYRHDPWDLPGMAKIGEREWYFFVPRDRKAGSGGRPNRTTERGFWKATGSDRAIRSTADPKRVIGLKKTLVFYQGRAPRGTKTDWVMNEYRLPDSGAAPPQEDTVLCKVYRKATPLKELEQRAFEMEEMKQRSGGNGGYGYSGAARACPPPVPAAGDFYLSPSDDVQDNFLIPSSSSSSSVALSGNSSCHDALRVAKKEADVATVTVVSMSSLSKAANAPFHLQLPAVNPPCGLQLPAANHGISSLQLPAASQGVVDLPSLQLPAASSHGVFDWLNDPFLTQLRSPWQDQHCMSPYAHLLY
TraesCS2A02G063200	2A	27952442	27953995	387	14	141	MESRSDVKSDEILMPGFRFHPTDEELVSFYLKKKIQQKPISIELIRQLDIYKFDPWDLPKLASTGSETESYFYCPRDRKYRNSARPNRVTAAGFWKATGTDRPIYSSEDTRCVGLKKSLVFYKGRAARGVKTDWMMHEFRLPSLADTSLPKSRPIDKNIPLNDSWTICRIFKKTSSMAAQRALSHTWGAPLPGATEQDIFSALQPVQALHFASESSSSSLQVAATLPSNQFNGNYGFQGQHQQFQKPSNTQEDGSSCRVISFNSDPSLQVLKGPIILPFQTQPPSQKPGHAAPPLFFDMQFGQPEQTTGFVTGSSADVNADMSCRDQESATTKHGNTFSMNSEREDAGLGRLNFPFDLGADSSDDWECNIPWESFLSPTVPAEITQY
TraesCS4B02G329100	4B	619934398	619935858	352	17	144	MAMAAVASPTMEVEQDLPGFRFHPTEEELLGFYLSRVALGKKLHFDIIGTLNIYRHDPWDLPGLAKIGEREWYFFLPRDRKAGSGGRPNRTTERGFWKATGSDRAIRSTADPKRVIGLKKTLVFYQGRAPRGTKTDWVMNEYRLPDTGAPPPQEDTVLCKVYRKATPLKELEQRAFAMEEMKQRPCGNGGYGYGGAARACPVPAAGDFYLSPSDDVQENFLTPPSSSSSSVALSGNSSNAPRVAKKEADVGTVTVASTSSLSQAANAPFHLQLPAVNPPCGLQLPAANHGMPNMSSLQLPAASQGVLDLPSLQLPAASSHGVFDWLNDPFLTQLRSPWQDQHCMSPYAHLLY
TraesCS2D02G061500	2D	25338876	25340723	387	14	141	MESRNDVKSDEILMPGFRFHPTDEELVSFYLKKKIQQKPISIELIRQLDIYKFDPWDLPKLASTGGETESYFYCPRDRKYRNSARPNRVTAAGFWKATGTDRPIYSSEGTRCVGLKKSLVFYKGRAARGIKTDWMMHEFRLPSLADTSLPKSRPIDKNIPLNDSWTICRIFKKTSSMAAQRALSHTWGAPLPGETEQDLFSALQPVQALHFASESSSSSLQVAAALPSYQFNGKYGFQGQHQQFQKPSNTQENGSSCKVISFNCGPSLQVLKGPIILPFQTQPPSQRPMLHTSPPIFFDAQFGQPEQITGVVVTGSSEDVNADMSCREQESSTTKHDDTFSMKNELEAPGRLNFPFDLGADSSDDWECNIPWESFLSPTAPDEIIQY
TraesCS5A02G411800	5A	600361475	600363246	352	38	171	MVAKAKMSAMELEMAKVMSDGEVVLGGAGDEEEDDVVLPGYRFHPTDEELVTFYLRRKVARKSLRIEVIREMDIYKHDPWDLPKASTVGGEKEWYFFCLRGRKYRNSIRPNRVTGSGFWKATGIDRPIYSAASGGASGSSVSIGLKKSLVYYRGSAGKGTKTDWMMHEFRLPPVAAAAATNSSPSMQEAEVWTICRIFRRTITYRKQQQPWRPAPAPSAADSSSNTGSFQSSEASDEYMNCLQAPAPAAPYIPQQQQQHQYVSQTSTVDSGNFLYEENMHNQQFQGEWNAAPAAPVPEQKQQNPLSTAVALHQNDHSHAVAANDFYKVEGYLEEIARMLEVTDSAGLYDYRS
TraesCS5B02G415700	5B	589998204	589999743	350	35	167	MVAKAEMSAMEMEKAMSDGEVVLGGAGDEEEDVVLPGYRFHPTDEELVTFYLRRKVARKPLRIEVIREMDIYKHDPWDLPKASTVGGEKEWYFFCLRGRKYRNSIRPNRVTGSGFWKATGIDRPIYSAGTGGAGSGVSIGLKKSLVYYRGSAGKGTKTDWMMHEFRLPPAAAAATNSSPSMQEAEVWTICRIFRRTITYRKQQQPWRPAPAPSAADSNSNTGSFESSEAGDEYMNCLQAPSAPCIPQQQQHQQQYVSQVGTVDSVNFFYEDTVHNQQFQGQWSTAPAPPVPEQKLQSPLSTAVSFHQNDHSHAVAASDFYKVEGYLEEIARMMEVTDPAGFYDYDYRSYG
TraesCS5D02G421100	5D	481425394	481427064	341	36	168	MVAKAEMSAMELEKVMSDGEVVLGGAGDEEEEDVVLPGYRFHPTDEELVTFYLRRKVARKSLRIEVIREMDIYKHDPWDLPKASTVGGEKEWYFFCLRGRKYRNSIRPNRVTGSGFWKATGIDRPIYSAGSGGASSGVSIGLKKSLVYYRGSAGKGTKTDWMMHEFRLPPAAATNSSPSMQEAEVWTICRIFRRTITYRKQQTWRPVPAPSVADSNSNTGSFESSEAGDEYMNCLQAPAAPCIPQQQYVSQVGTVDSGNFFYEDNMHNQQFQGQWNAAPAAPVPEQKLQSPLSTAVSFHQNDHSHAVAANDFYKVEGYLEEIARMMEVTDPTGFYDYRSYG
TraesCS4B02G384700	4B	663940839	663942158	340	31	165	MSAMEMEKLISEEKVVLGGAGDEEEEDDVVLPGYRFHPTDEELVTFYLRRKVAGKPLSIEVIREMDIYKHDPWDLPKGSTVGGEKEWYFFCLRGRKYRNSIRPNRVTGSGFWKATGIDRPIYSAASGGSGSGSGVLIGLKKSLVYYLGKFGKCTKTDWMMHEFRLLPSAPAATNASPSMQEAEVWTICRIFRRTITYRKQQTWRTAPTPSAADQSSNTGSFESSEVGHEYMNYLQAPAPIAPCIPPQQHQQYVSQMDAVNSNNFFYEDTMHNQQFQGQWNAAPAAPEPEEKPQNTPSTAVSFHQTDHSHAVAENDFYEVEGYLEEIARMMEVTDTAGFYD
TraesCS7B02G472200	7B	728287826	728288735	297	14	150	MERRGGAAAPSLELPGFRFHPTEEELLEFYLKHHVTSSSKNHQVRAPFDIIPTVHLYRHDPWDLPGLAAIASEREWYFFVPRDGARKHAAGGRPSRTTERGFWKATGSDRAVRCAADPKRLVGLKKTLVYYQGRAPRGTKTDWVMNEYRLPDLAGAGAGEQQDVVLCKVYRKAVSLKELEQRVAMEELARARSSPPTATASRSLSHCSAGSPDVSSAASELEVAHHEAAVQHHGVKKEEAVAVARPEAMRLPQLETARGGGGGGLEWMQDPFLTQLRSPWMEGLCLSPYYGASVLNF
TraesCS5A02G411700	5A	600236804	600238680	377	37	170	MMVAKAEMSAIEMEKATSDGEVVLGAGDEEDDDDVVLPGYRFHPTDEELVTFYLRRKVARKSLRIEVIREMDIYKHDPWDLPKASTVGGEKEWYFFCLRGRKYRNSIRPNRVTGSGFWKATGIDRPIYSAASGGASGSSVSIGLKKSLVYYRGSAGKGTKTDWMMHEFRLPPVAAAAATNSSPSMQEAEVWTICRIFRRTITYRKQQQPWRPAPTPSAAITTADSNSNTGSFESSEGGDEYMNCLQAPAAAAPCIPQQQQHQYVSQTGTSTSNFFYRDTMHNQHFQGQWNAPLAGPIPEQKPQNPLSTADSFHQNDHSLAVATNDFHKVEALDGYLEEIARMMEVTDPAGFYDYRSYGSSAANRGPSFVRTLHSLAP
TraesCS5B02G415600	5B	589894128	589895938	351	39	171	MVAKAKLSAMELEMEKATRDGEVVLGGAEDDEGEEDVVLPGYRFHPTDEELVTFYLRRKVARKSLSIEVIREMDIYKHDPWDLPKASTVGGEKEWYFFCLRGRKYRNSIRPNRVTGSGFWKATGIDRPIYSAGSGSASSGVSIGLKKSLVYYRGSTGKGTKTDWMMHEFRLSPAAAAATNSSPSMQEAEVWTICRIFRRAITYRKQQQPWRPPPAPSAADSNSNTGSFESSEAGDEYMNCLQAPAPGAPCIPQQEHQYVSQMDAVNGNNFFYRDTMHNQPFQGQWNAAPAVPEPEEKPQDTLSTAVTFHQNDHSHAVAANDFYKVEGYLEEIARMLEVTDPAGFYDYRSYG
TraesCS5A02G411900	5A	600438172	600439738	343	38	170	MVAKAEMSAMELEKVMSDGEVVLGGAGDEEEEDDDVVLPGYRFHPTDEELVTFYLRRKVARKPLRIEVIREMDIYKHDPWDLPKASTVGGEKEWYFFCLRGRKYRNSIRPNRVTGSGFWKATGIDRPIYSAGSGGASSGVSIGLKKSLVYYRGSAGKGTKTDWMMHEFRLPPAAVTNSSPSMQEAEVWTICRIFRRTITYRKQQQPWRPAPAPSAADSNSNTGSFESSEAGDEYMNCMQAPAAPCIPQQQQQYISQTGTVDSSNFFYEDTMPNQQFQGQWNAAPVPEQKLQSPLSTAASFHQNDHSHAVAANDFYKVEGYLEEIARMMEVTDPTGFYDYRSYG
TraesCS5B02G415400	5B	589676729	589678831	377	36	170	MMVGKAEMSAMEMEKVMSDGEVVLGGAGEEEDDVVLPGYRFHPTDEELVTFYLRRKVAKKSLRIEVIREMDIYKHDPWDLPKASTVGGEKEWYFFCLRGRKYRNSIRPNRVTGSGFWKATGIDRPIYSATSGGSGSGSGMSIGLKKSLVYYRGSAGKGTKTDWMMHEFRLPPAAAAATNASPSMQEAEVWTICRIFRRTITYRKQQTWRPAPAPSTTITAADSSSNTGSFESSEGGDEYMNCLQAPAAAAPYISQHQHPQQYVSQTGTVDSGNFFYRDTMHNQQFQEQWNSPPAAPEPEQKPLNPLSAADSFHQNEHNLTVAPNDFHKVEALDGYLEEIARMMEVTDPAGFYDYRSYGSSAGNRGPSFVRTLHSSAP
TraesCS7A02G549000	7A	723255093	723258234	297	14	154	MERRGAAAAPSLELPGFRFHPTEEELLEFYLKHHVTRNNKQQQLRAPFDIIPTVHLYRHDPWDLPGLAAIASEREWYFFVPRDGARKHASGVAGGGRPSRTTERGFWKATGSDRAVRCAADPKRLVGLKKTLVYYQGRAPRGTKTDWVMNEYRLPDLAGAGAGEQQDVVLCKVYRKAVSLKELEQRVAMEELARTRSSPPTTTASHCSAGSPDVSSASEVANEAVNAVVQHHGHHGVKKEEAVAVARPPAMRLPQLETAKGGAGLEWMQDPFLTQLRSPWMEGLCLSPYYASSVLNF
TraesCS5D02G421000	5D	481302942	481304211	384	39	205	MVAKAKMSAMELEMEKATRDGELVLGGAGDEEEEEDVVLPGYRFHPTDEELVAFYLRRKMARKSLRIEVIREMDIYKHDPWDLPSKLHLSMHHSSCNFFSGTKTFYLTECNRPLANYAEASTVGGEKEWYFFCLRGRKYRNSIRPNRVTGSGFWKATGIDRPIYSAGSGGASSGVSIGLKKSLVYYRGSAGKGTKTDWMMHEFRLPPAAANASPSMQEAEVWTICRIFRRAITYRNQQQPWRPAPAPSFADSNSNTGSFESSEAGDEYMNCLQAPAPAAPCIPHPQHQQQYVSRTGTVDSGNFFYEDNMHNQQFQGQWNAAPAAPVPEQKQQNPLSTAVDFHQNDNSHAVAANDFYKVEGYLGEIARMLEVADPAGFYDYRSYG
TraesCS7D02G535300	7D	627314743	627315639	298	14	155	MERRGGAAAPSLELPGFRFHPTEEELLEFYLKHHVTRNNKQQHLKAAPFDIIPTVHLYRHDPWDLPGLAAIASEREWYFFVPRDGARKHASGVAGGGRPSRTTERGFWKATGSDRAVRCAADPKRLVGLKKTLVYYQGRAPRGTKTDWVMNEYRLPDLSGAGAGEQQDVVLCKVYRKAVSLKELEQRVAMEELARARSSPPTTASHSHSHSHCSAGSPDVSSASELAHEAALHHVHHGVKKEEAVAVARPPAMRLPQLETAKANGGLEWMQDPFLTQLRSPWMEGLCLSPYYASVLNF
TraesCS5D02G420800	5D	481183554	481185531	364	30	159	MSAIEMEKATSDGEVVLGAGDEEDDDDVVLPGYRFHPTDEELVTFYLRRKVAKKSLRIEVIREMDIYKHDPWDLPKASTVGGEKEWYFCLRGRKYRNSIRPNRVTGSGFWKATGIDRPIYSAAAGGSGVSIGLKKSLVYYRGSAGKGTKTDWMMHEFRLPPAAAPATNASPSMQEAEVWTICRIFRRTITYRKQQTWRPAPAPSTAITAADSSSNTGSFESSEGGDEYMNCLQAPAAAAPCIPQQQHQYVSQTGTVNSGNFFYRDTMHNQQFQGQWNAPPAGPMPEQKPQNPLSTADSFHQNEHSLAVATNDFHKVEALDGYLEEIARMMEVTDPAGFYDYRSYGSSAGNRGPSFERTLHSSAP
TraesCS7B02G472600	7B	728699666	728700568	300	14	159	MERRGGAAAPSLELPGFRFHPTEEELLEFYLKHHVTSNSNKNQQQHLRAAPFDIIPTVHLYRHDPWDLPGLAAIASEREWYFLVPRDGARKHAASGGGGGGRPSRTTERGFWKATGSDRAVRCAADPKRLVGLKKTLVYYQGRAPRGTKTDWVMNEYRLPDLAGAGAGEQQDVVLCKVYRKAVSLKELEQRVAMEELARARSSPPTATASRSLSHCSAGSPDVSSASEVAHEAAVQHHGVKKEEAVAVAVARPEAMRLPQLETARGGLEWMQDPFLTQLRSPWMEGLCLSPYYASSVLNF
TraesCS5D02G148900	5D	238072948	238074652	402	22	148	MVESVAASPSEEQGRGGGLSLPPGFRFHPTDEEIITSYLLRKFLDPSFVSRAVGEVDLNSCEPRDLPGKANMGEKEWYFFVHKDLKYPTGSRANRATKEGYWKATGKDREIFKPRARELVGMKKTLVFYTGRAPRGAKSEWVMHEFRLEGKSRGQTMNNPKDEWVVCKVFNKKGEAKATRAADVDAEYSAVTTPNASSVVDAGEGAGDFTDSMFTIDPLCYIPNSDEYTSNQLPAKTTTTTTTNSAAPPYNADYYYPSVPTTAGSFNVMSNYSLTNAPSNAQTSTAMASSVPATSGSSWQHMLMNTAPHGMMGRRSYDVNLHEQQAIMLRALGGVVGAQNFGEPEKGLQLPSPAVTAGSVLPQQGKLGSYDDGEFPYGNYDLASAAMNGRPAADNNLGA…
TraesCS5B02G141900	5B	267759465	267761170	401	22	148	MVESIAATPSEEQGRGGGLSLPPGFRFHPTDEEIITSYLLRKFLDPSFVSRAVGEVDLNSCEPRDLPGKANMGEKEWYFFVHKDLKYPTGSRANRATKEGYWKATGKDREIFKPRARELVGMKKTLVFYTGRAPRGAKSEWVMHEFRLEGKSRGQTMNNPKDEWVVCKVFNKKGEVKATRAADVDAEYSAVTTPNASSVVDAGEGAGDFTDSMFTIDPLCYIPNSDEYTSNQLPTKTTATTTNSAPPPYNADYYYPSVPTTAGSFNLMSNYSLTNVPSNAQTSTAMASSVPAISGSSWQHMLMNTAPHGMMSRRSYDVNLHEQQAIMMRALEGVVGAQNFGEPAKGLQTPSSRVTAGSVLPQQGKLGSYDDGELPYGNYDLASAAMTGRPAAANNLGAR…
TraesCS6D02G362900	6D	453345089	453348030	303	11	147	MGLRDIEMTLPPGFRFYPSDEELVCHYLHGKVANRRLSGGAAGTMVEVDLHVHEPWELPDVAKLSTNEWYFFSFRDRKYATGLRTNRATRSGYWKATGKDRVIRSPRSSSSRSGRTAIVGMRKTLVFYRGRAPNGSKTCWVMHEFRIENPHSPPKEDWVLCRVFHKKKADTEYTMDGEQEIGSGMARSAAAVSGSCHDPDQYHHSPPAALFPSLGAGGHPYQLTSCDHHHTHGAAGVSLTDVDPFVDMPQLLSYDSILDFNQQLQGGGAAAGLRDGAGDQCGGELMDLGLQVQEEHYNYNSLM
TraesCS3B02G092900	3B	61914874	61916355	357	16	142	MEKHLQVQQQQQLKLPSGFRFHPTDVEIITAYLVPKVLKKPFDTREVGEVDLNKHDPWELPEMANMGEKEWYFFSQKDHKYPTGIRTNRATTAGYWKATGKDKEIFHPPTMSLIGTKKTLVFYKGRAHKGEKTNWIMHEYRLERGKQPAPNLPTDITNTSTINASSKEEYVVCRIFHKSIGLKKVVMSSFAMPMPMVVERQHGFLESITLPPLMDYNASSSLAPPLLVTASSLYQLQATGASLSMMEGVFLPMMNGHYFGNHHHHQMMAVPPKPSIPFYHHQQQEQQQHQMMQMMSMDMIVDQGFMVRVEPRSEPSSIVLQEDFLIALSKNDPGNDTTTTSDEIMSMNMGMDGMWKY
TraesCS7D02G452500	7D	571972939	571977461	308	12	146	MSSLSMVEARLPPGFRFHPLDDELVLDYLSRKLGGGAGGAAAAVASIYGCPAMVDVDLNKIEPWDLPEIACIGGKEWYFYSLRDRKYATGQRTNRATESGYWKATGKDRAISRKGLLVGMRKTLVFYEGRAPKGKKTEWVMHEFRKEGQGDLMKLPLKEDWVLCRVFYKTRTTIAKAPTGSSYNIDSAAATSLPPLIDNNYIAFDHPAMSTVQNLEGYEQVPCFSNGPSSHPSSSASMNIPVTAMAPMAADQEQQHMGKAIKDALSQLTRFEQGNVKREAPAQGGVFAQDGFEYLAESGFSQMWNSLN
TraesCS7B02G364600	7B	627610786	627614742	307	12	146	MNSLSMVEARLPPGFRFHPRDDELVLDYLTRKLGGGAGGAAAAVASIYGCPTMVDVDLNKIEPWDLPEIACIGGKEWYFYSLRDRKYATGQRTNRATESGYWKATGKDRSISRKGLLVGMRKTLVFYQGRAPKGKKTEWVMHEFRKEGQGDLMKLPLKEDWVLCRVFYKTRATVAKPPTGSSYNIDSAAATSLPPLVDNYIAFDHPGMSTVQNLEGYEQVPCFSNGPSSHPSSSASMNIPVTAMAPMAADQEQQHMGKAIKDALSQLTRFEQGNVKREAPAQGGVFAQDGFEYLADSGFSQMWNSLN
TraesCS3B02G093300	3B	62313202	62315456	353	26	156	MTIELQSRPSLPAPAGAPPRAGTGLPPGFRFYPTDEELIVHYLRRRAAAAPCPAAVIAEVDIYKLDPWELPSRAVFEGDNDEWYFFSPRDRKYPNGVRPNRAAGSGYWKATGTDKPITAGGVPGGEVVGVKKALVFYQGRPPKGLKTNWIMHEYRLADAHAAAVAHTYRPPTRFKASSSMRLDDWVLCRIYKKPNPQQLSPFYEPSPSPSSMDASLGLGHHHHHQYQQQRQQQQEDTSSSSRMLPRNPSISDYLVDYSAVSELFDSMPPPPQPETTASSAGQFFLGTTTTGAGDGEASTAHKRQATADSNNDGEMSSLHASKRWLGSDGSMTTMMNGGFSIFGPDQPSQQDRI
TraesCS3D02G078900	3D	39324084	39326004	353	26	156	MTIELQTRPSLPAPAGTPPRAGTGLPPGFRFYPTDEELIVHYLRRRAAAAPCPAAVIAEVDIYKLDPWELPSRAVFEGDNDEWYFFSPRDRKYPNGVRPNRAAGSGYWKATGTDKPITAGGVPGGEVVGVKKALVFYQGRPPKGLKTNWIMHEYRLADAHAAAAAHTYRPPTRFKASSSMRLDDWVLCRIYKKPNPQQLSPFYEPSPSPSSMDASLGLGHHHHHHQYQQQQHHQQQEDTSSSSRMLPRNPSVSDYLVDYSAVSELFDSMPPPPQPETTGSSAGQFFLGTTAGAGDGEASTARKRQATADSNNDGEMSSLHASKRWLGSDGSMTMMNGGFSIFGPDQPSQQDRI
TraesCS3A02G078400	3A	50726169	50728191	353	26	156	MTIELQTRPSLPAPAGAPPRAGTGLPPGFRFYPTDEELIVHYLRRRAAAAPCPAAVIAEVDIYKLDPWELPSRAVFEGDNDEWYFFSPRDRKYPNGVRPNRAAGSGYWKATGTDKPITAGGVPGGEVVGVKKALVFYQGRPPKGLKTNWIMHEYRLADAHAAAAAHTYRPPTRFKASSSMRLDDWVLCRIYKKPNPQQLSPFYEPSPSPSRSSMDASLGLGHHHHHQYHHHQQQQQQEDTSSSSRMLPRNPSVSDYLVDYSAVSELFDSMPPPPQPETASSVGHFFLGTTAGASDGEASTARKRQATADSNNDGEMSSLHASKRWLGSDGSMTMMNGGFSIFGPDQPSQQDRI
TraesCS2D02G101300	2D	54317495	54319164	315	12	106	MAQGQGAATSLPAGFRFHPTDEELILHYLRNRAAAAPCPVPIIADVDIYKFDPWDLPSQA VYGDCEWYFFSPRDRKASAVKKALVFYTGRPPKGTKTAWIMHEYRLAADPLAAAVNTYKP IKFRNVSMRLDDWVLCRIYKKTGLASPMVPPLADYDHMADHDDLSSGGAFTNATCRPMIR QQHHQQSLAGRLPTFPSFSELFDDYQFAQILDIDVEHGATHHLAVHPALNQLLPVGDSRH VVEPSYYAPSSSSPDASGGSSGKRKAASPEERATHQPPAKKLNGSCFDAPPQSANGWQAV ASVLGGLNDHMLPQF
TraesCS6A02G378600	6A	599715023	599717585	306	11	147	MGLRDIEMTLPPGFRFYPSDEELVCHYLHGKVANQRFAGGAAGTMVEVDLHVHEPWELPD VAKLSTNEWYFFSFRDRKYATGLRTNRATRSGYWKATGKDRVIRSPRSSSSRSGRAAIVG MRKTLVFYRGRAPNGSKTCWVMHEFRIENPHAPPKEDWVLCRVFHKKKADTEYAMDGEQE IVGGMARSAAAVSGSNYVSSSACHDPQYHHSPTAPFSSLGAGGHPYQLTSCDHHHTHGAA GVSLADMDPFADMPPLTSYDSILDFSQQLQGGGAGLRDGAGDQCGGELMDLGLQVQEEHY NYNSLM
TraesCS7A02G464800	7A	661277484	661281454	308	12	147	MSSLSMVEARLPPGFRFHPRDDELVLDYLSRKLGGGGAGGAAAAVASIYGCPAMVDVDLN KIEPWDLPEIACIGGKEWYFYSLRDKKYATGQRTNRATESGYWKATGKDRAISRKGLLVG MRKTLVFYEGRAPKGKKTEWVMHEFRKEGQGDLMKLPLKEDWVLCRVFYKTRTTIAKPST GSNYNIDSAAATSLPPLIDNYIAFDHPGMSTVQNLEGYEQVPCFSNGPSSHPSSSASMNI PVMAMAPMAADQEQQHMGKAIKDALSQLTRFEQGNVKREAPAQGGVFAQDGFEYLAESGF SQMWNSLS
TraesCS2A02G462500	2A	708058206	708061179	335	58	187	MASEISSSINTGPCPCPGPIVFGRVLLLYLSNLFPVCFKSSGRAKMSSSMSMVEARLPPG FRFHPRDHELVLDYLCHKLSGGGGRGGGGVDMVDVDLNKCEPWELPDAACVGGKEWYFFS RHDRKYATGQRTNRATHTGYWKATGKDRVITGDGAAAVVGMRKTLVFYLGRAPRGTKTEW VMHEFRVEGRPPRSVHRQLATPHDGSPPFLLEEDWVLCRVFYKSTTAAPTPASDESSGSL SSDLGVAPVLLPVAPINVVGRTQMAEITDGYYGQQEHPTGILPVVHHWPVASLPFTSFRD LLGDMVEGSRGDPKPEWSVDDGYTRQSVPQTWNPF
TraesCS2D02G462900	2D	568801200	568803796	292	13	144	MSSSMSMVEARLPPGFRFHPRDHELVLDYLCHKLSGGGGRGGGGGGVDMVDVDLNKCEPW ELPDAACVGGREWYFFSRHDRKYATGQRTNRATHTGYWKATGKDRVITGDGAAAVVGMRK TLVFYLGRAPRGTKTEWVMHEFRVEGRPPRSVHRQLAAPHDGPLPSLLEEDWVLCRVFYK STTASPTPASDESSGSLSSDLGVAPVLLPVAPINVVGRTPMAEITDGYYGQQEYPTGILP VVHHWPAAPLPFTSFRDMLGDMVEGSRGDPKPEWSVDDGYTRQSVPQTWNPF
TraesCS7B02G094000	7B	107821947	107823514	273	17	143	MADHLQVQEQQKLLNLPPGFRFQPTDMEIITFYLVPKVLKKVFNTMVVGEVDLNKCEPWD LLKKVSMGDKGRYFFSQKDLKYSTGIRTNRATKAGYWKATGKDKEIVHPPTMSIIGMKKT LVFYKGRAPKGEKTNWIMHEYRLESGKQPTPNLPTDIVKATTINASSKGEYVICRIFLKS IGLKKVMMPSYDMSIPVSMGGEQQQGFLESTTLDPLMDYDMLSSLASSPLLPTTSLDQPH TFEAGSFVMGSAVLPVMNNHYFGNHYQQMMALP
TraesCS2B02G118300	2B	82713779	82715637	388	20	139	MSDVTAVMDLEVEEPQLALPPGFRFHPTDEEVLRESFSCQVITDVDLNKNEPWELPGLAK MGEKEWFFFVHKSRKYPTGTRTNRATKNGYWKATGKDKEIFRGKGRDAVLVGMKKTLVFY TGRAPSGGKTPWVMHEYRLEGQLPHRLPRTAKDDWAVCRVINKDLAARNAPQMAPVADGG MDDPLAFLDDLLNNDDLINNADLLDNAGLLDNTDLPMLMDSQSCADDFAGASSSSSSAAL PLEPDTEHLTIKTEPPHQQQQMQRPNYFMPAKTNGNLGGDGYSPYQVMGDQQAAIRRYCK PKAEVASSSALLSPSLGLDTAALAGADTSFLMPSSRSYSYLDLEELFRGEPLMDYSNMWK ISDVEDPERLSLLVAMDGYLVDASSSID
TraesCS6B02G416400	6B	688664106	688666901	297	11	149	MGLRDIEMTLPPGFRFYPNDEELVCHYLQSKVANQHFAGCGGAAGTMVEVDLHVHEPWEL PDVAKLSANEWYFFSFRDRKYATGLRTNRATRSGYWKATGKDRVIRSPRSSSSRSGRATI VGMRKTLVFYRGRAPNGTKTCWVMHEFRIENPHSPPKEDWVLCRVFHKKKADTDYAMDGK ADLGSGAVSGSNYLSSSSCHDPEQYHQSPMAPFPSIGAGGHNYQLLPCDHQHPHGAAGVS VSDVDPFAVMPQLLSYDSILDFSQQLHGGRSAAACLRDGGDDQLQVQEEHYKYNSLI
TraesCS6A02G378500	6A	599259305	599261866	311	11	147	MGLRDIEMTLPPGFRFYPSDEELVCHYLLSKVANQRLSGGAAGTMVEVDLHVHEPWELPD VAKLTTNEWYFFSFRDRKYTTGLRTNRATRSGYWKATGKDRVIRSLRSSSSRSGRDAIVG MRKTLVFYRGRAPNGIKTCWVMHEFRIENPHSPPKADWVLCRVFHQKKADTEYAMDGKQE PGGGGVAHKAAAVSGSNYVSSSSCYDPDQYQHSPSAPFPSLGAGGHHYQITSCDHHHPDG AAGVLHSNVDAFAGMPQLLSYETTLDFSQLPQGGGSAAAGLRDGADDQCGGALMDLGLQV QEAHYNYNSLM
TraesCS6A02G406700	6A	611856943	611861487	644	16	151	MSSSSPPAAAEEVPMAPGFRFHPTDEELVSYYLRRRVLGRRLRIDAIAEVDLYRLEPWDL PPLSRIRSRDAQWYFFARLDRKVAGAGAGGRGGPGNRTNRATPRGYWKTTGKDREVFHRG RAVGMKKTLVFHAGRAPKGDRTNWVMHEYRLLDNDGPQDMHVVCRIFQKVGSGPQNGAQY GAPYMEEEWENEDDAIENTPTSGTSTEMLAITDTASAESNVEDEHIFSGINERVQTPEVL IPQEIAPLQAIAPPQAQDFNGTGMVSYADGDVPLDEILQEPVSDVSADNTGEPEEQSPLD DHFSLADLSGCPNQDDGYVCQAGPIMFSDPSNGDQAYYPMRTYGNRNHAYRALSAEEFSD TGNGTNAYSGQQQACPSDDQNLYSGLQQACPSD…
TraesCS6D02G390200	6D	465209318	465213805	642	14	149	MAGSPPPAEEVPMAPGFRFHPTDEELVSYYLRRRVLGRRLRIDAIAEVDLYRLEPWDLPP LSRIRSRDAQWYFFARLDRKVAGAGAGGRGGPGNRTNRATPRGYWKTTGKDREVFHRGRA VGMKKTLVFHAGRAPKGDRTNWVMHEYRLLDNDGPQDMHVVCRIFQKVGSGPQNGAQYGA PYMEEEWEDEDDAIENTPTSGTSTEMLAITDTASAESNVEDEHIFSGINELVQTPEVLIP QEIAPLQAIAPPQAQDFNETGMVSHADGDVPLDEILQEPVSDVSVDNTGEREEQSPLDDH FSLADLSGCPNQDDGYVRQAGPIMFSDPSNGDQAYYPMRTYGNRNHAYRALSAEEFSDTG NGTNAYSGQQQACPSDDQNLYSGLQQACPSDEQ…
