# Supplementary material for: Regulatory changes in TaSNAC8‐6A are associated with drought tolerance in wheat seedlings
Source: Plant Biotechnol J. 2019 Nov 19;18(4):1078–92. doi: 10.1111/pbi.13277 (PMC7061879; doi:10.1111/pbi.13277)
Supplement: Supplementary file 11 — Table S2 Organization of cis‐acting regulatory elements in the promoters of 39 TaSNAC genes. [file PBI-18-1078-s007.xlsx]

## Sheet: Sheet1
Table S2 Organization of cis-acting regulatory elements in the promoters of 39 TaSNAC genes.
The 1500 bp upstream region of the TaSNAC genes was used as the promoter distribution region, and the promoter sequences were obtained from the wheat genome sequence database (IWGSC RefSeq v1.1, http://plants.ensembl.org/Triticum_aestivum/Info/Index). The resulting promoter sequences were submitted for promoter cis-element analysis in the PlantCARE database (http://bioinformatics.psb.ugent.be/web…
Gene ID	Gene name	MeJA-responsive element	Salicylic acid responsive element	Gibberellin responsive element	Auxin responsive element	ABA-responsive element (ABRE)	MYB binding site (MYBR)	MYC binding site (MYCRS)	MYB binding site involved in drought-inducibility (MBS)	Dehydration-responsive element (DRE)	Low-temperature responsive element (LTR)
TraesCS1A02G263700	TaSNAC1-1A	2	3	0	0	13	14	8	3	0	2
TraesCS1B02G274300	TaSNAC1-1B	0	0	1	0	13	12	5	2	1	2
TraesCS1D02G263800	TaSNAC1-1D	8	0	1	0	12	21	3	4	0	1
TraesCS3A02G406000	TaSNAC2-3A	14	0	3	3	26	17	0	1	2	1
TraesCS3B02G439600	TaSNAC2-3B	6	1	1	3	18	8	1	3	3	1
TraesCS3D02G401200	TaSNAC2-3D	8	0	1	2	25	5	1	1	4	2
TraesCS4A02G219700	TaSNAC3-4A	14	2	1	2	20	9	6	1	1	0
TraesCS4B02G098200	TaSNAC3-4B	18	1	2	4	14	7	7	0	0	1
TraesCS4D02G094400	TaSNAC3-4D	16	0	3	5	11	23	4	1	1	2
TraesCS3A02G339600	TaSNAC4-3A	6	1	0	1	21	5	4	1	5	2
TraesCS3B02G371200	TaSNAC4-3B	8	0	1	0	19	12	9	0	3	2
TraesCS3D02G333100	TaSNAC4-3D	6	1	0	4	17	7	8	0	3	2
TraesCS5A02G468300	TaSNAC5-5A	6	0	2	3	14	15	6	1	4	1
TraesCS5B02G480900	TaSNAC5-5B	10	1	0	1	7	9	4	0	5	2
TraesCS5D02G481200	TaSNAC5-5D	10	1	1	1	3	14	1	1	5	2
TraesCS6A02G057400	TaSNAC6-6A	16	0	1	0	13	19	4	2	3	2
TraesCS6B02G075200	TaSNAC6-6B	16	0	0	0	6	14	11	5	2	1
TraesCS6D02G059300	TaSNAC6-6D	14	0	0	1	7	21	9	1	1	1
TraesCS2A02G201800	TaSNAC7-2A	6	0	0	0	11	8	8	1	1	0
TraesCS2B02G228900	TaSNAC7-2B	2	1	1	0	12	5	5	1	0	0
TraesCS2D02G214100	TaSNAC7-2D	8	2	0	1	9	9	0	1	0	0
TraesCS6A02G108300	TaSNAC8-6A	5	1	2	1	7	15	7	2	1	4
TraesCS6B02G207500	TaSNAC8-6B	10	1	1	0	7	7	2	0	2	2
TraesCS6D02G096300	TaSNAC8-6D	6	1	1	1	12	13	7	3	2	5
TraesCS3A02G078400	TaSNAC9-3A	6	2	1	0	10	3	9	0	0	0
TraesCS3B02G093300	TaSNAC9-3B	10	2	1	2	17	11	9	1	0	1
TraesCS3D02G078900	TaSNAC9-3D	16	2	0	0	15	5	8	2	2	0
TraesCS5A02G143200	TaSNAC10-5A	10	0	3	3	14	12	13	1	0	0
TraesCS5B02G142100	TaSNAC10-5B	4	0	0	3	14	13	19	0	0	5
TraesCS5D02G148800	TaSNAC10-5D	8	0	2	2	14	15	8	1	3	0
TraesCS4A02G131000	TaSNAC11-4A	12	0	1	1	4	15	2	0	1	2
TraesCS4B02G173600	TaSNAC11-4B	12	1	1	2	14	12	7	0	4	1
TraesCS4D02G175700	TaSNAC11-4D	10	0	1	2	12	16	10	1	2	3
TraesCS2A02G101900	TaSNAC12-2A	8	1	1	1	3	15	6	2	0	4
TraesCS2B02G119000	TaSNAC12-2B	10	1	0	1	11	11	7	2	1	1
TraesCS2D02G101300	TaSNAC12-2D	10	1	0	1	12	4	9	0	1	1
TraesCS2A02G102000	TaSNAC13-2A	8	1	0	2	21	19	1	2	0	1
TraesCS2B02G119100	TaSNAC13-2B	18	2	0	2	5	9	7	0	14	3
TraesCS2D02G101400	TaSNAC13-2D	6	1	0	3	11	9	3	0	3	4
