# Supplementary material for: Regulatory changes in TaSNAC8‐6A are associated with drought tolerance in wheat seedlings
Source: Plant Biotechnol J. 2019 Nov 19;18(4):1078–92. doi: 10.1111/pbi.13277 (PMC7061879; doi:10.1111/pbi.13277)
Supplement: Supplementary file 12 — Table S3 Variations in the TaSNAC8‐6A genomic region and their association with wheat drought tolerance. [file PBI-18-1078-s008.xlsx]

## Sheet: Sheet1
Table S3 Variations in the TaSNAC8-6A genomic region and their association with wheat drought tolerance.
Genetic variation in TaSNAC8-6A was obtained by re-sequencing the 3.3-kb genomic region containing the TaSNAC8-6A gene in 109 wheat variates. The physical position of each variation was determined based on wheat genome sequence database (IWGSC RefSeq v1.1). The association of each marker with drought tolerance was calculated by TASSEL 5.0, using the standard MLM with MAF ≥ 0.05.
		Marker	Model	InDel-1823	SNP-1790	InDel-1572	SNP-1561	SNP-1524	InDel-1411	SNP-1404	SNP-1402	SNP-1394	SNP-1390	SNP-1345	SNP-1332	SNP-1295	SNP-1286	SNP-1284	SNP-1246	SNP-1217	SNP-1215	SNP-1195	SNP-1193	SNP-1184	SNP-1140	SNP-1126	SNP-1125	SNP-1111	SNP-1101	SNP-1065	SNP-1056	SNP-1039	SNP-1034	SNP-1029	SNP-1017	SNP-993	SNP-963	SNP-960	SNP-917	InDel-916	SNP-907	SNP-901	InDel-896	SNP-851	SNP-768	SNP-743	SNP-736	SNP-732	SNP-721
		-Log10(P-value)	MLM	2.82102	1.92445	1.86967	1.62709	0.490797	1.46092	1.65956	1.27409	0.301899	1.65956	0.920819	0.581699	0.312471	0.872895	0.659556	0.489455	1.35655	1.0804	0.835647	2.04915	1.21325	0.728158	1.1296	1.65956	1.65956	2.61439	1.65956	1.27819	0.431798	1.21467	1.55752	1.31876	0.258848	1.34199	0.69897	1.81531	1.86967	1.81531	1.35556	2.09474	1.65956	1.65956	1.42829	1.65956	2.09474	1.46092
109 wheat varieties	M001	Zhongmai9	中麦9号	1	A	1	A	A	0	G	T	T	G	G	G	A	G	G	G	T	T	T	T	A	A	T	C	T	T	A	C	A	C	C	T	A	T	C	G	0	T	T	1	G	T	G	A	C	C
	M002	Laizhou953	莱州953	0	G	0	G	A	2	T	T	T	A	G	A	A	A	A	G	G	G	C	C	T	A	T	T	G	C	C	T	A	C	C	C	A	C	C	A	1	G	C	0	A	C	A	C	T	T
	M003	Jimai26	冀麦26	1	A	1	A	G	0	G	T	T	G	G	G	A	G	G	G	T	T	C	T	A	A	C	C	T	T	A	C	A	C	C	T	C	T	T	G	0	T	T	1	G	T	G	A	C	C
	M004	Xuzhou21	徐州21	0	G	0	G	A	2	T	G	T	A	A	G	A	G	A	G	T	T	C	C	T	A	C	T	G	C	C	T	A	C	C	C	A	C	C	A	1	G	C	0	A	C	A	C	T	T
	M005	Lunxuan987	轮选987	1	A	1	A	A	0	G	T	T	G	G	G	A	G	G	G	T	T	T	T	A	A	C	C	T	T	A	C	A	-	C	T	A	T	C	G	0	T	T	1	G	T	G	A	C	C
	M006	Colotana	Colotana	1	G	0	G	A	2	T	G	T	A	G	A	A	A	G	G	T	T	C	T	T	A	T	T	G	C	C	T	A	C	C	C	A	C	C	A	1	G	C	0	A	C	A	C	T	T
	M007	Jinmai31	晋麦31	1	G	0	G	A	2	T	G	T	A	A	A	A	A	A	G	T	T	C	C	T	A	T	T	G	C	C	T	A	C	C	C	A	C	C	A	1	G	C	0	A	C	A	C	T	T
	M008	Zhengmai5	镇麦5号	1	G	0	G	A	2	T	G	G	A	A	A	T	G	A	G	G	G	C	T	T	A	T	T	G	C	C	T	A	C	C	C	A	C	C	A	1	G	C	0	A	C	A	C	T	T
	M009	Bima4	碧蚂4号	1	A	1	A	G	0	G	T	T	G	G	G	A	G	G	G	T	T	C	T	A	A	T	C	T	T	A	C	A	T	C	T	A	T	C	G	0	T	T	1	G	T	G	A	C	C
	M010	Xinyang12	信阳12	1	A	1	A	A	0	G	T	T	G	G	G	A	G	G	G	T	T	T	T	A	A	T	C	T	T	A	C	A	C	T	T	A	T	C	G	0	T	T	1	G	T	G	A	C	C
	M011	AC vista	AC vista	1	A	1	A	G	0	G	T	T	G	G	G	A	G	G	G	T	T	C	T	A	A	C	C	T	T	A	C	A	-	C	T	A	T	C	G	0	T	T	1	G	T	G	A	C	C
	M012	Abo	阿勃	1	A	1	A	G	0	G	T	T	G	G	G	A	G	G	G	T	T	T	T	A	A	T	C	T	T	A	C	A	C	C	T	A	T	C	G	0	T	T	1	G	T	G	A	C	C
	M013	Jingzhou66	荆州66	1	A	1	A	G	0	G	T	T	G	G	G	A	G	G	G	T	T	T	T	A	A	C	C	T	T	A	C	A	T	T	T	A	T	C	G	0	T	T	1	G	T	G	A	C	C
	M014	Zhoumai26	周麦26	1	G	0	G	A	2	T	G	G	A	A	A	T	A	A	A	G	G	T	T	T	A	C	T	G	T	C	T	A	C	C	T	A	T	C	A	1	G	C	0	A	C	A	C	T	T
	M015	Huoliaomai	火燎麦	1	G	0	G	A	2	T	G	T	A	A	A	A	G	A	G	T	T	C	C	T	A	T	T	G	C	C	T	A	C	C	C	A	C	C	A	1	G	C	0	A	C	A	C	T	T
	M016	Yumai10	豫麦10号	1	A	1	A	A	0	G	T	T	G	G	G	A	G	G	G	T	T	T	T	A	A	C	C	T	T	A	C	A	C	C	T	A	T	C	G	0	T	T	1	G	T	G	A	C	C
	M017	Freedom	Freedom	0	G	0	G	A	2	T	G	T	A	A	A	A	A	G	G	T	T	T	T	T	A	C	T	G	C	C	T	A	C	C	C	A	C	C	A	1	G	C	0	A	C	A	C	T	T
	M018	H159-1	H159-1	1	A	1	A	G	0	G	T	T	G	G	G	A	G	G	G	T	T	T	T	A	C	T	C	T	T	A	C	A	T	C	T	A	T	C	G	0	T	T	1	G	T	G	A	C	C
	M019	HINDI	HINDI	1	A	1	A	G	0	G	T	T	G	G	A	A	G	A	G	T	T	T	T	A	C	C	C	T	T	A	C	A	C	C	T	C	T	T	G	0	T	T	1	G	T	G	A	C	C
	M020	PSATHAS	PSATHAS	0	G	0	G	A	2	T	G	T	A	A	A	A	A	A	G	T	T	C	T	T	A	T	T	G	T	C	T	A	C	C	C	A	T	C	A	1	G	C	0	A	C	A	C	T	T
	M021	MACS-WHITE	MACS-WHITE	1	G	0	G	A	2	T	G	T	A	A	A	A	A	A	A	T	T	C	C	T	A	T	T	G	T	C	T	A	C	C	C	A	T	C	A	1	G	C	0	A	C	A	C	T	T
	M022	AKBUGDAY	AKBUGDAY	1	A	1	A	G	0	G	T	T	G	G	A	A	G	A	G	T	T	T	T	A	C	C	C	T	T	A	C	C	T	T	T	C	T	T	G	0	T	T	1	G	T	G	A	C	C
	M023	PLAN ALTO	PLAN ALTO	0	G	0	G	A	2	T	T	T	A	A	A	A	A	A	G	T	T	C	T	T	A	T	T	G	C	C	T	A	C	C	C	A	C	C	A	1	G	C	0	A	C	A	C	T	T
	M024	GEHUN FARAMI	GEHUN FARAMI	1	A	1	A	A	0	G	T	T	G	G	A	A	G	G	G	T	T	C	T	A	C	C	C	T	T	A	C	C	C	C	T	C	T	C	G	0	T	T	1	G	T	G	A	C	C
	M025	RED-BOBS-222	RED-BOBS-222	1	A	1	A	G	0	G	T	T	G	G	A	A	G	A	G	T	T	C	T	A	C	C	C	T	T	A	C	C	C	C	T	C	T	C	G	0	T	T	1	G	T	G	A	C	C
	M026	SALTI NAIMYA	SALTI NAIMYA	1	A	1	A	A	0	G	T	T	G	G	A	A	G	A	G	T	T	T	T	A	C	C	C	T	T	A	C	C	T	C	T	C	T	T	G	0	T	T	1	G	T	G	A	C	C
	M027	Samson	Samson	0	A	1	A	A	0	G	T	T	G	G	A	A	G	A	G	T	T	T	T	A	C	C	C	T	T	A	C	C	C	C	T	C	T	T	G	0	T	T	1	G	T	G	A	C	C
	M028	Dromedaris	Dromedaris	1	A	1	A	G	0	G	T	T	G	G	A	A	G	G	G	T	T	T	T	A	C	C	C	T	T	A	C	C	C	C	T	C	T	C	G	0	T	T	1	G	T	G	A	C	C
	M029	IRAGI	IRAGI	0	A	1	A	G	0	G	T	T	G	G	A	A	G	G	G	T	T	T	T	A	C	T	C	T	T	A	C	A	T	T	T	C	T	T	G	0	T	T	1	G	T	G	A	C	C
	M030	2495:AE	2495:AE	1	A	1	A	G	0	G	T	T	G	G	A	A	G	A	G	T	T	C	T	A	C	T	C	T	T	A	G	C	T	T	T	C	T	T	G	0	T	T	1	G	T	G	A	C	C
	M031	2298:AE	2298:AE	1	A	1	A	A	0	G	T	T	G	G	A	A	G	A	G	T	T	T	T	G	C	C	C	T	T	A	C	A	T	T	T	C	T	T	G	0	T	T	1	G	T	G	A	C	C
	M032	KENNEDY HARLAN J.R 38	KENNEDY HARLAN J.R 38	1	A	1	A	A	0	G	T	T	G	A	A	A	G	G	G	T	T	T	T	A	C	C	C	T	T	A	C	C	C	C	T	C	T	T	G	0	T	T	1	G	T	G	A	C	C
	M033	QRO94.1.1	QRO94.1.1	1	A	1	A	G	0	G	T	T	G	G	A	A	G	A	G	T	T	T	T	A	C	C	C	T	T	A	C	C	T	C	T	C	T	C	G	0	T	T	1	G	T	G	A	C	C
	M034	TOL93.1.2	TOL93.1.2	1	G	0	G	A	2	T	G	G	A	A	A	T	A	A	A	G	T	C	T	T	A	T	T	G	T	C	T	A	C	C	C	A	T	C	A	1	G	C	0	A	C	A	C	T	T
	M035	GRANJA-DE-MELILLA	GRANJA-DE-MELILLA	1	G	0	G	A	2	T	G	G	A	A	A	A	A	A	A	G	G	C	T	T	A	T	T	G	T	C	T	A	C	C	C	A	T	C	A	1	G	C	0	A	C	A	C	T	T
	M036	RED KAMSERETI	RED KAMSERETI	0	G	0	G	A	0	T	T	T	A	G	A	A	G	A	G	T	T	C	C	T	A	T	T	G	C	C	T	A	C	C	C	A	T	C	A	1	G	C	0	A	C	G	C	T	T
	M037	SARSABAZ	SARSABAZ	1	A	1	A	G	0	G	T	T	G	G	A	A	G	A	G	T	T	T	T	A	C	C	C	T	T	A	C	C	C	T	T	C	T	T	G	0	T	T	1	G	T	G	A	C	C
	M038	OS JAKOWSKI	OS JAKOWSKI	1	A	1	A	A	0	G	T	T	G	G	A	A	G	A	G	T	T	T	T	A	C	C	C	T	T	A	C	C	C	C	T	C	T	T	G	0	T	T	1	G	T	G	A	C	C
	M039	BARBELA GROSSO	BARBELA GROSSO	1	A	1	A	A	0	G	T	T	G	G	A	A	G	G	G	T	T	C	T	A	C	C	C	T	T	A	C	C	C	T	T	C	T	T	G	0	T	T	1	G	T	G	A	C	C
	M040	ROMANIAN	ROMANIAN	1	A	1	A	G	0	G	T	T	G	G	G	A	G	G	G	T	T	T	T	A	A	C	C	T	T	A	C	A	T	T	T	A	T	C	G	0	T	T	1	G	T	G	A	C	C
	M041	EXTRA-KOLBEN-HEINEGO	EXTRA-KOLBEN-HEINEGO	0	A	1	A	G	0	G	T	T	G	G	A	A	G	G	G	T	T	T	T	A	C	C	C	T	T	A	C	C	C	C	T	C	T	T	G	0	T	T	1	G	T	G	A	C	C
	M042	GRIFONE 235	GRIFONE 235	1	G	0	G	A	2	T	G	T	A	G	A	A	A	A	G	T	T	C	C	T	A	C	T	G	C	C	T	A	C	C	C	A	C	C	A	1	G	C	0	A	C	G	C	T	T
	M043	Balady116	Balady116	1	A	1	A	A	0	G	T	T	G	G	A	A	G	A	G	T	T	C	T	A	C	C	C	T	T	A	C	C	C	C	T	C	T	T	G	0	T	T	1	G	T	G	A	C	C
	M044	WHITE SAIDI	WHITE SAIDI	0	A	1	A	G	0	G	T	T	G	G	A	A	G	A	G	T	T	C	T	A	C	T	C	T	T	A	C	C	T	T	T	C	T	T	G	0	T	T	1	G	T	G	A	C	C
	M045	AimengniuIV	矮孟牛Ⅳ	1	A	1	A	G	0	G	T	T	G	G	A	A	G	A	G	T	T	T	T	A	C	C	C	T	T	A	C	A	C	C	T	C	T	T	G	0	T	T	1	G	T	G	A	C	C
	M046	Baihuomai	白火麦	0	A	1	A	A	0	G	T	T	G	G	A	A	G	G	G	T	T	C	T	A	C	C	C	T	T	A	C	C	C	C	T	C	T	T	G	0	T	T	1	G	T	G	A	C	C
	M047	Een1	鄂恩1号	1	A	1	A	A	0	G	T	T	G	G	A	A	G	G	G	T	T	C	T	A	C	C	C	T	T	A	C	C	C	C	T	C	T	T	G	0	T	T	1	G	T	G	A	C	C
	M048	Fengkang7	丰抗7号	0	G	0	G	A	2	T	G	T	A	G	A	A	G	G	G	T	T	C	T	T	A	T	T	G	T	C	T	A	C	C	C	A	C	C	A	1	G	C	0	A	C	A	C	T	T
	M049	Honglaomangmai	红老芒麦	0	A	1	A	G	0	G	T	T	G	G	A	A	G	A	G	T	T	T	T	A	C	C	C	T	T	A	C	C	C	C	T	C	T	T	G	0	T	T	1	G	T	G	A	C	C
	M050	Kehan10	克旱10号	1	G	0	G	A	2	T	G	G	A	A	A	T	A	A	A	G	G	C	C	T	A	T	T	G	T	C	T	A	C	C	C	A	T	C	A	1	G	C	0	A	C	A	C	T	T
	M051	Longmai33	龙麦33	1	G	0	G	A	2	T	G	T	A	A	A	A	A	A	A	G	G	C	C	T	A	C	T	G	C	C	T	A	C	C	C	A	T	C	A	1	G	C	0	A	C	A	C	T	T
	M052	UNIVERSALⅡ	UNIVERSALⅡ	1	A	1	A	G	0	G	G	T	G	G	A	A	G	G	G	T	T	T	T	A	C	C	C	T	T	A	C	C	T	T	T	C	T	T	G	0	T	T	1	G	T	G	A	C	C
	M053	AUSTRAL	AUSTRAL	0	A	1	A	G	0	G	G	T	G	A	A	A	G	G	G	T	T	C	T	A	C	C	C	T	T	A	C	C	C	C	T	C	T	T	G	0	T	T	1	G	T	G	A	C	C
	M054	BOLTON	BOLTON	1	G	0	G	A	2	T	G	G	A	A	A	T	A	A	A	G	G	C	C	T	A	C	T	G	C	C	T	A	C	C	C	A	T	C	A	1	G	C	0	A	C	G	C	T	T
	M055	PENNY	PENNY	1	A	1	A	G	0	G	T	T	G	G	A	A	G	G	G	T	T	C	T	A	C	C	C	T	T	A	C	C	C	C	T	C	T	C	G	0	T	T	1	G	T	G	A	C	C
	M056	JOHN BROWN	JOHN BROWN	1	A	1	A	A	0	G	T	T	G	G	A	A	G	G	G	T	T	C	T	A	C	C	C	T	T	A	C	C	C	T	T	C	T	T	G	0	T	T	1	G	T	G	A	C	C
	M057	ROBADINHO	ROBADINHO	1	A	1	A	G	0	G	T	T	G	G	G	A	G	G	G	T	T	T	T	A	C	C	C	T	T	A	C	C	C	C	T	C	T	T	G	0	T	T	1	G	T	G	A	C	C
	M058	ANOLITO BRONCO	ANOLITO BRONCO	0	A	1	A	G	0	G	T	T	G	G	G	A	G	G	G	T	T	C	T	A	C	C	C	T	T	A	C	C	C	C	T	C	T	C	G	0	T	T	1	G	T	G	A	C	C
	M059	PUSA 80-5	PUSA 80-5	1	A	1	A	A	0	G	G	T	G	G	A	A	G	G	G	T	T	C	T	A	C	C	C	T	T	A	C	C	C	T	T	C	T	T	G	0	T	T	1	G	T	G	A	C	C
	M060	TRIGO BLANCO	TRIGO BLANCO	1	A	1	A	A	0	G	T	T	G	G	A	A	G	A	G	T	T	T	T	A	C	C	C	T	T	A	C	C	C	C	T	C	T	T	G	0	T	T	1	G	T	G	A	C	C
	M061	ALSHVEDE	ALSHVEDE	1	A	1	A	A	0	G	T	T	G	G	A	A	G	A	G	T	T	T	T	A	C	C	C	T	T	A	C	C	C	C	T	C	T	C	G	0	T	T	1	G	T	G	A	C	C
	M062	RED EGYPTIAN	RED EGYPTIAN	0	A	1	A	A	0	G	T	T	G	G	A	A	G	G	G	T	T	T	T	A	C	T	C	T	T	A	C	C	T	T	T	C	T	T	G	0	T	T	1	G	T	G	A	C	C
	M063	BELADI-24-B	BELADI-24-B	1	G	0	G	A	2	T	G	G	A	A	A	T	A	A	A	G	T	C	C	T	A	C	T	G	C	C	T	A	C	C	C	A	T	C	A	1	G	C	0	A	C	G	C	T	T
	M064	CHIH95.10.1	CHIH95.10.1	0	A	1	A	A	0	G	T	T	G	G	A	A	G	G	G	T	T	T	T	A	C	C	C	T	T	A	C	C	C	C	T	C	T	T	G	0	T	T	1	G	T	G	A	C	C
	M065	WGRU89-9	WGRU89-9	1	A	1	A	G	0	G	T	T	G	G	A	A	G	G	G	T	T	C	T	A	A	C	C	T	T	A	C	A	C	C	T	C	T	T	G	0	T	T	1	G	T	G	A	C	C
	M066	Zhemai1	浙麦1号	1	G	0	G	A	2	T	G	T	A	A	A	T	A	A	A	T	T	C	T	T	A	T	T	G	T	C	T	A	C	C	C	A	T	C	A	1	G	C	0	A	C	A	C	T	T
	M067	AimengniuV	矮孟牛Ⅴ	1	A	1	A	A	0	G	G	T	G	G	A	A	G	A	G	T	T	T	T	A	C	C	C	T	T	A	C	C	C	C	T	C	T	T	G	0	T	T	1	G	T	G	A	C	C
	M068	Bainong971	百农791	1	G	0	G	A	2	T	G	G	A	A	A	T	A	A	G	T	G	C	C	T	A	T	T	G	T	C	T	A	C	C	T	A	T	C	A	1	G	C	0	A	C	A	C	T	C
	M069	Jinan4	济南4号	1	A	1	A	A	0	G	T	T	G	G	A	A	G	G	G	T	T	C	T	A	A	C	C	T	T	A	C	C	C	C	T	C	T	C	G	0	T	T	1	G	T	G	A	C	C
	M070	Jimai3	冀麦3号	1	A	1	A	A	0	G	G	T	G	G	A	A	G	A	G	T	T	C	T	A	A	C	C	T	T	A	C	C	C	C	T	C	T	C	G	0	T	T	1	G	T	G	A	C	C
	M071	Keqiang	克强	1	A	1	A	A	0	G	G	T	G	G	A	A	G	A	G	T	T	C	T	A	A	C	C	T	T	A	C	C	C	C	T	C	T	T	G	0	T	T	1	G	T	G	A	C	C
	M072	Lianmai2	连麦2号	0	G	0	G	A	2	T	G	T	A	A	A	A	G	G	G	T	T	C	T	T	A	T	T	G	C	C	T	A	C	C	C	A	C	C	A	1	G	C	0	A	C	A	C	T	T
	M073	Longmai26	龙麦26	0	G	0	G	A	2	T	G	G	A	A	A	T	A	A	A	G	G	C	T	T	A	C	T	G	T	C	T	A	C	C	C	A	T	C	A	1	G	C	0	A	C	A	C	T	T
	M074	Lumai11	鲁麦11号	1	A	1	A	A	0	G	T	T	G	G	A	A	G	G	G	T	T	T	T	A	C	C	C	T	T	A	C	C	T	T	T	C	T	T	G	0	T	T	1	G	T	G	A	C	C
	M075	Machang2	马场2号	1	A	1	A	G	0	G	T	T	G	G	A	A	G	G	G	T	T	C	T	A	C	C	C	T	T	A	C	C	C	C	T	C	T	C	G	0	T	T	1	G	T	G	A	C	C
	M076	Kenong199	科农199	1	G	0	G	A	2	T	G	G	A	A	A	T	A	A	A	T	T	C	T	T	A	T	T	G	T	C	T	A	C	C	C	A	T	C	A	1	G	C	0	A	C	A	C	T	T
	M077	Jimai22	济麦22号	1	G	0	G	A	2	T	G	T	A	A	A	A	G	A	A	G	T	C	T	T	A	T	T	G	C	C	T	A	C	C	C	C	T	C	A	1	G	C	0	A	C	A	C	T	T
	M078	Dong1-32	东1-32	1	A	1	A	A	0	G	T	T	G	G	A	A	G	G	G	T	T	T	T	A	C	C	C	T	T	A	C	C	T	C	T	C	T	T	G	0	T	T	1	G	T	G	A	C	C
	M079	RAVENNA	RAVENNA	1	A	1	A	A	0	G	T	T	G	G	G	A	G	G	G	T	T	T	T	A	A	C	C	T	T	A	C	A	C	T	T	A	T	C	G	0	T	T	1	G	T	G	A	C	C
	M080	Liaomai16	聊麦16号	1	A	1	A	A	0	G	G	T	G	A	A	A	A	A	G	T	T	C	T	A	A	C	C	T	T	A	C	A	C	C	T	A	T	C	A	1	G	-	1	G	T	G	A	C	C
	M081	Zhongxin78	中新78	1	A	1	A	G	0	G	T	T	G	G	A	A	G	G	G	T	T	C	T	A	C	C	C	T	T	A	C	A	C	C	T	C	T	T	G	0	T	T	1	G	T	G	A	C	C
	M082	Taishan23	泰山23	1	A	1	A	G	0	G	T	T	G	G	G	A	G	G	G	T	T	T	T	A	C	C	C	T	T	A	C	A	T	T	T	C	T	T	G	0	T	T	1	G	T	G	A	C	C
	M083	Zimai12	淄麦12号	1	G	0	G	A	0	G	G	T	G	A	A	C	A	A	-	T	T	C	T	A	A	T	C	T	T	A	C	A	C	C	T	C	T	T	A	1	G	G	0	G	T	G	A	T	C
	M084	Zhongyun1	中运1号	1	A	1	A	A	0	G	G	T	G	A	A	C	A	A	-	T	T	C	C	A	A	C	C	T	T	A	C	A	C	C	T	C	T	C	A	1	G	C	0	G	T	A	A	T	C
	M085	Yannong22	烟农22号	1	G	0	G	A	2	T	G	G	A	A	A	A	A	A	A	G	G	C	T	T	A	T	T	G	T	C	T	A	C	C	C	A	T	C	A	1	G	C	0	A	C	A	C	T	T
	M086	Lumai14	鲁麦14	1	A	1	A	G	0	G	T	T	G	G	G	A	G	G	G	T	T	C	T	A	A	C	C	T	T	A	C	A	T	C	T	A	T	C	G	0	T	T	1	G	T	G	A	C	C
	M087	Shimai19	石麦19	1	A	1	A	G	0	G	T	T	G	G	A	A	G	G	G	T	T	C	T	A	C	C	C	T	T	A	C	A	C	C	T	C	T	C	G	0	T	T	1	G	T	G	A	C	C
	M088	Yunong949	豫农949	1	G	0	G	A	2	T	G	G	A	A	A	T	A	A	A	G	G	C	C	T	A	T	T	G	T	C	T	A	C	C	C	A	T	C	A	1	G	C	0	A	C	A	C	T	T
	M089	Xingmai1	邢麦1号	0	A	1	A	G	0	G	T	T	G	G	A	A	G	A	G	T	T	C	T	A	C	C	C	T	T	A	C	C	C	C	T	C	T	T	G	0	T	T	1	G	T	G	A	C	C
	M090	Xiaoyan22	小偃22	1	A	1	A	A	0	G	T	T	G	G	A	A	G	G	G	T	T	T	T	A	C	C	C	T	T	A	C	C	C	C	T	C	T	C	G	0	T	T	1	G	T	G	A	C	C
	M091	Zhengmai168	镇麦168	1	A	1	A	G	0	G	T	T	G	G	A	A	G	G	G	T	T	T	T	A	C	C	C	T	T	A	C	C	C	C	T	C	T	C	G	0	T	T	1	G	T	G	A	C	C
	M092	Zhongren2	中任2号	1	A	1	A	A	0	G	T	T	G	G	A	A	G	A	G	T	T	T	T	A	C	C	C	T	T	A	C	A	T	C	T	C	T	C	G	0	T	T	1	G	T	G	A	C	C
	M093	Zhengmai379	郑麦379	1	A	1	A	A	0	G	T	T	G	G	A	A	G	G	G	T	T	T	T	A	C	C	C	T	T	A	C	A	C	T	T	C	T	T	G	0	T	T	1	G	T	G	A	C	C
	M094	Xifeng	西风	1	A	1	A	G	0	G	T	T	G	G	A	A	G	G	G	T	T	T	T	A	C	C	C	T	T	A	C	C	C	C	T	C	T	T	G	0	T	T	1	G	T	G	A	C	C
	M095	Baixiaomai	白小麦	1	G	0	G	A	2	T	G	G	A	A	A	T	A	A	A	G	G	C	T	T	A	T	T	G	T	C	T	A	C	C	C	A	T	C	A	1	G	C	0	A	C	A	C	T	T
	M096	Chayazheda29	察雅折达29	1	G	0	G	A	2	T	G	G	A	A	A	T	A	A	A	T	T	C	T	T	A	T	T	G	T	C	T	A	C	C	C	A	T	C	A	1	G	C	0	A	C	A	C	T	T
	M097	Beijing8	北京8号	1	G	0	G	A	2	T	G	G	A	A	A	T	A	A	A	T	T	C	T	T	A	T	T	G	T	C	T	A	C	C	C	A	T	C	A	1	G	C	0	A	C	G	C	T	T
	M098	Sanyuehuang	三月黄	1	G	0	G	A	2	T	G	G	A	A	A	T	A	A	A	T	T	C	T	T	A	T	T	G	T	C	T	A	C	C	C	A	T	C	A	1	G	C	0	A	C	A	C	T	T
	M099	Napo 63	Napo 63	1	G	0	G	A	2	T	G	G	A	A	A	T	A	A	A	G	G	C	T	T	A	T	T	G	T	C	T	A	C	C	C	A	T	C	A	1	G	C	0	A	C	A	C	T	T
	M100	Lanxizao	兰溪早	0	G	0	G	A	2	T	G	G	A	A	A	C	A	A	A	T	T	C	T	T	A	T	T	G	T	C	T	A	C	C	C	A	T	C	A	1	G	C	0	A	C	A	C	T	T
	M101	Baipu	白蒲	0	G	1	A	A	0	G	T	T	G	-	A	A	G	A	G	T	T	C	C	A	A	C	C	T	T	A	C	A	C	C	T	C	T	C	G	1	T	C	1	G	T	G	A	C	C
	M102	Impala	Impala	1	G	0	G	A	2	T	G	G	A	A	A	T	A	A	A	T	G	C	T	T	A	T	T	G	T	C	T	A	C	C	T	A	T	C	A	1	G	C	0	A	C	A	C	T	T
	M103	Hamedan 1	Hamedan 1	1	A	1	A	A	0	G	G	T	G	A	A	A	G	G	G	T	T	C	T	A	C	C	C	T	T	A	C	C	T	T	T	C	T	T	G	0	T	T	1	G	T	G	A	C	C
	M104	Amazon	Amazon	1	A	1	A	A	0	G	T	T	G	G	A	A	G	A	G	T	T	T	T	A	C	T	C	T	T	A	C	C	T	T	T	C	T	T	G	0	T	T	1	G	T	G	A	C	C
	M105	Trigo Klein Cometa	Trigo Klein Cometa	1	A	1	A	A	0	G	G	T	G	A	A	A	A	A	G	T	T	C	T	A	A	T	C	T	T	A	C	A	T	T	T	A	T	T	G	0	T	T	1	G	T	G	A	C	C
	M106	Atri 5481/82	Atri 5481/82	1	A	1	A	A	0	G	T	T	G	G	A	A	G	G	G	T	T	T	T	A	C	T	C	T	T	A	C	C	T	T	T	C	T	T	G	0	T	T	1	G	T	G	A	C	C
	M107	Chiyazao	齿牙糙	1	A	1	A	A	0	G	T	T	G	G	A	A	G	G	G	T	T	T	T	A	C	T	C	T	T	A	C	C	T	T	T	C	T	T	G	0	T	T	1	G	T	G	A	C	C
	M108	Kenhong14	垦红14	1	A	1	A	A	0	G	T	T	G	G	A	A	G	A	G	T	T	T	T	A	C	T	C	T	T	A	C	C	T	T	T	C	T	T	G	0	T	T	1	G	T	G	A	C	C
	M109	Wanyuan-66	宛原-66	1	A	1	A	G	0	G	T	T	G	G	G	A	G	G	G	T	T	T	T	A	C	T	C	T	T	A	C	C	T	T	T	C	T	T	G	0	T	T	1	G	T	G	A	C	C
[truncated: 5 more columns]
