# Supplementary material for: Regulatory changes in TaSNAC8‐6A are associated with drought tolerance in wheat seedlings
Source: Plant Biotechnol J. 2019 Nov 19;18(4):1078–92. doi: 10.1111/pbi.13277 (PMC7061879; doi:10.1111/pbi.13277)
Supplement: Supplementary file 13 — Table S4 Significantly up‐ or down‐regulated genes in Ubi:TaSNAC8‐6A transgenic wheat grown under well‐watered conditions. [file PBI-18-1078-s009.xlsx]

## Sheet: Up and Down-regulated genes
Table S4 Significantly up- or down-regulated genes in Ubi:TaSNAC8-6A transgenic wheat grown under well-watered conditions. Genes with an average FC > 2.0 and P < 0.01 are shown.
Gene ID	P-value	FC	Regulation	Arabidopsis homologs	E-value	Description
TraesCS1D02G098000	0.000237603	4376.03	Up	AT1G77330	3e-141	2-oxoglutarate (2OG) and Fe(II)-dependent oxygenase superfamily protein
TraesCS3D02G260300	6.37466e-05	2195.02	Up	AT3G12500	1e-147	basic chitinase
TraesCS5B02G399800	0.00319698	2021.65	Up	AT5G15490	0	UDP-glucose 6-dehydrogenase family protein
TraesCS3A02G517100	0.00457665	1951.87	Up	AT3G04720	4e-60	pathogenesis-related 4
TraesCS7D02G161200	0.00337466	1837.31	Up	AT2G14610	3e-55	pathogenesis-related protein 1
TraesCS5D02G488700	0.000174447	1818.72	Up	AT5G13930	0	Chalcone and stilbene synthase family protein
TraesCSU02G146600	6.7206e-05	1773.63	Up	AT4G11650	5e-43	osmotin 34
TraesCS1D02G081200	0.00946234	1671.56	Up	AT3G62760	5e-71	Glutathione S-transferase family protein
TraesCS3B02G293200	0.00103108	1631.03	Up	AT3G12500	2e-148	basic chitinase
TraesCS4B02G367700	1.60175e-05	1589.29	Up	AT4G12490	2e-28	Bifunctional inhibitor/lipid-transfer protein/seed storage 2S albumin superfamily protein
TraesCS5D02G404300	0.0057262	1576.19	Up	AT5G15490	0	UDP-glucose 6-dehydrogenase family protein
TraesCS6B02G473800	0.00443324	1506.41	Up	AT4G11650	5e-43	osmotin 34
TraesCS4A02G296300	0.00229909	1487.82	Up	AT4G11650	1e-87	osmotin 34
TraesCS5D02G488600	0.000578057	1423.84	Up	AT5G13930	0	Chalcone and stilbene synthase family protein
TraesCS5D02G487900	7.3184e-05	1420.18	Up	AT1G13110	1e-108	cytochrome P450, family 71 subfamily B, polypeptide 7
TraesCS3D02G524700	9.64638e-05	1416.83	Up	AT3G04720	1e-60	pathogenesis-related 4
TraesCS5B02G009000	0.00104403	1390.02	Up	AT5G35525	4e-43	PLAC8 family protein
TraesCS5B02G045100	0.00286779	1385.45	Up	-	-	-
TraesCS3D02G131500	0.00151425	1345.84	Up	-	-	-
TraesCS5D02G452500	0.000121036	1340.05	Up	AT2G36380	0	pleiotropic drug resistance 6
TraesCS3A02G480400	0.00429873	1205.07	Up	AT3G57240	5e-104	beta-1,3-glucanase 3
TraesCS3B02G525000	0.00335394	1183.13	Up	AT3G57240	5e-103	beta-1,3-glucanase 3
TraesCS3B02G526000	0.00831241	1176.43	Up	AT3G57240	1e-102	beta-1,3-glucanase 3
TraesCS5D02G488800	0.000116619	1155.1	Up	AT5G54160	4e-141	O-methyltransferase 1
TraesCS1A02G186100	0.00379552	1139.56	Up	AT1G10370	5e-75	Glutathione S-transferase family protein
TraesCS5A02G004600	1.05303e-05	1133.16	Up	AT1G11680	2e-160	CYTOCHROME P450 51G1
TraesCS5D02G446800	0.00473584	1100.56	Up	AT3G19690	2e-55	CAP (Cysteine-rich secretory proteins, Antigen 5, and Pathogenesis-related 1 protein) superfamily protein
TraesCS5D02G488900	0.00709874	1039.92	Up	AT5G54160	5e-145	O-methyltransferase 1
TraesCS5A02G535500	9.97048e-05	1021.03	Up	AT4G12490	4e-28	Bifunctional inhibitor/lipid-transfer protein/seed storage 2S albumin superfamily protein
TraesCS2A02G274700	0.000385709	1014.33	Up	AT1G60730	0	NAD(P)-linked oxidoreductase superfamily protein
TraesCS2A02G110300	0.00982529	970.757	Up	AT4G11650	2e-42	osmotin 34
TraesCSU02G122000	0.00979979	968.32	Up	AT4G19880	0	Glutathione S-transferase family protein
TraesCS1B02G308900	0.000141129	943.335	Up	AT3G08860	0	PYRIMIDINE 4
TraesCS2A02G315600	0.000152797	935.108	Up	AT1G59960	6e-115	NAD(P)-linked oxidoreductase superfamily protein
TraesCS3A02G061600	0.00850379	929.928	Up	AT3G48280	9e-127	cytochrome P450, family 71, subfamily A, polypeptide 25
TraesCS5D02G446900	0.00137593	921.092	Up	AT3G19690	1e-52	CAP (Cysteine-rich secretory proteins, Antigen 5, and Pathogenesis-related 1 protein) superfamily protein
TraesCS4D02G015600	0.00622865	911.951	Up	AT4G11650	6e-87	osmotin 34
TraesCS2B02G369100	0.00306038	891.537	Up	AT3G54420	6e-102	homolog of carrot EP3-3 chitinase
TraesCS1D02G265800	0.000157427	874.169	Up	-	-	-
TraesCS5D02G488500	1.00637e-05	868.38	Up	AT3G26300	5e-119	cytochrome P450, family 71, subfamily B, polypeptide 34
TraesCSU02G144600	0.000674832	816.582	Up	AT4G12490	3e-29	Bifunctional inhibitor/lipid-transfer protein/seed storage 2S albumin superfamily protein
TraesCS1D02G292100	0.000328025	808.355	Up	AT3G08860	0	PYRIMIDINE 4
TraesCS3B02G584700	0.00375146	808.355	Up	AT3G04720	2e-60	pathogenesis-related 4
TraesCS5B02G224900	0.00108587	769.354	Up	AT5G20400	1e-88	2-oxoglutarate (2OG) and Fe(II)-dependent oxygenase superfamily protein
TraesCS5B02G449500	0.00291376	758.994	Up	AT2G36380	0	pleiotropic drug resistance 6
TraesCS3B02G529700	0.00156914	758.385	Up	AT4G16260	4e-93	Glycosyl hydrolase superfamily protein
TraesCS5D02G408200	0.000374211	753.51	Up	AT3G12500	5e-88	basic chitinase
TraesCSU02G144800	0.00160113	702.321	Up	AT4G12490	7e-28	Bifunctional inhibitor/lipid-transfer protein/seed storage 2S albumin superfamily protein
TraesCS5B02G565600	0.000376703	692.571	Up	AT3G13510	1e-164	carboxyl-terminal peptidase, putative (DUF239)
TraesCS1D02G191100	0.0025512	664.844	Up	AT1G10370	1e-74	Glutathione S-transferase family protein
TraesCS2B02G333900	0.000576588	662.406	Up	AT1G59960	9e-118	NAD(P)-linked oxidoreductase superfamily protein
TraesCS5B02G442600	0.00216313	659.664	Up	AT3G19690	5e-55	CAP (Cysteine-rich secretory proteins, Antigen 5, and Pathogenesis-related 1 protein) superfamily protein
TraesCS3D02G094200	0.000525366	654.789	Up	AT2G38870	2e-11	Serine protease inhibitor, potato inhibitor I-type family protein
TraesCS1A02G021000	0.000558024	650.523	Up	-	-	-
TraesCS3B02G014700	0.00316807	634.374	Up	-	-	-
TraesCS6B02G091100	7.6547e-05	633.46	Up	AT1G61680	4e-97	terpene synthase 14
TraesCS2A02G350800	0.00258382	633.156	Up	AT3G54420	2e-106	homolog of carrot EP3-3 chitinase
TraesCS5A02G319900	0.000592688	624.624	Up	AT4G22920	5e-100	non-yellowing 1
TraesCS2D02G418600	0.00163177	605.124	Up	AT2G34080	5e-87	Cysteine proteinases superfamily protein
TraesCS1A02G186500	0.000792087	604.819	Up	AT1G10360	2e-68	glutathione S-transferase TAU 18
TraesCS2A02G326100	0.000184998	601.772	Up	AT1G60680	0	NAD(P)-linked oxidoreductase superfamily protein
TraesCS2B02G474600	0.00250576	590.803	Up	AT3G51550	2e-128	Malectin/receptor-like protein kinase family protein
TraesCS3D02G478300	0.00345218	569.474	Up	AT4G16260	1e-66	Glycosyl hydrolase superfamily protein
TraesCS6D02G305400	0.00163658	541.747	Up	AT1G05010	7e-155	ethylene-forming enzyme
TraesCS3D02G061900	0.000573617	539.614	Up	AT3G48280	1e-125	cytochrome P450, family 71, subfamily A, polypeptide 25
TraesCS7D02G536900	0.000311783	538.091	Up	AT3G46500	2e-81	2-oxoglutarate (2OG) and Fe(II)-dependent oxygenase superfamily protein
TraesCS4B02G014700	0.000681663	533.216	Up	AT5G17920	0	Cobalamin-independent synthase family protein
TraesCS2A02G057600	2.86031e-08	531.997	Up	AT5G55350	3e-57	MBOAT (membrane bound O-acyl transferase) family protein
TraesCS5D02G488300	0.00178317	528.95	Up	AT4G35160	2e-53	O-methyltransferase family protein
TraesCS1A02G355300	0.00136537	526.817	Up	AT3G04720	2e-61	pathogenesis-related 4
TraesCS3A02G093900	0.00075376	525.903	Up	-	-	-
TraesCS5B02G426300	0.000767418	524.989	Up	AT1G78360	9e-80	glutathione S-transferase TAU 21
TraesCS5A02G439700	0.000683135	524.38	Up	AT3G19690	4e-53	CAP (Cysteine-rich secretory proteins, Antigen 5, and Pathogenesis-related 1 protein) superfamily protein
TraesCS5A02G394900	0.00187012	519.2	Up	AT5G15490	0	UDP-glucose 6-dehydrogenase family protein
TraesCS2B02G510700	0.000283052	517.372	Up	AT3G16660	9e-11	Pollen Ole e 1 allergen and extensin family protein
TraesCS2D02G540700	0.00479735	515.543	Up	AT1G01490	5e-25	Heavy metal transport/detoxification superfamily protein
TraesCS6B02G353200	0.00461049	512.496	Up	AT1G76690	0	12-oxophytodienoate reductase 2
TraesCS3D02G260500	0.00201994	502.442	Up	AT3G12500	3e-147	basic chitinase
TraesCS5B02G021800	1.29694e-07	496.652	Up	AT3G62760	1e-53	Glutathione S-transferase family protein
TraesCS6A02G173700	0.00268948	487.816	Up	AT3G19450	9e-179	GroES-like zinc-binding alcohol dehydrogenase family protein
TraesCS3A02G454300	0.00214424	476.238	Up	AT1G09070	5e-36	soybean gene regulated by cold-2
TraesCS1A02G089500	0.000685496	474.41	Up	AT1G77330	3e-140	2-oxoglutarate (2OG) and Fe(II)-dependent oxygenase superfamily protein
TraesCS1D02G440500	0.0025001	465.573	Up	AT1G78780	8e-73	pathogenesis-related family protein
TraesCS1A02G168600	0.00240557	465.269	Up	AT2G23790	5e-84	calcium uniporter (DUF607)
TraesCS6B02G273400	0.00178604	465.269	Up	AT1G20440	2e-19	cold-regulated 47
TraesCS3B02G310900	0.00211167	461.917	Up	AT5G19740	0	Peptidase M28 family protein
TraesCS2B02G040600	0.000725844	461.003	Up	AT2G36770	3e-74	UDP-Glycosyltransferase superfamily protein
TraesCS1D02G050000	0.00163901	458.87	Up	AT3G22600	7e-33	Bifunctional inhibitor/lipid-transfer protein/seed storage 2S albumin superfamily protein
TraesCS6D02G316600	0.00193637	457.956	Up	AT2G05940	8e-167	Protein kinase superfamily protein
TraesCS4D02G012900	0.000781709	455.214	Up	AT5G17920	0	Cobalamin-independent synthase family protein
TraesCS5A02G439800	0.000678979	454.604	Up	AT3G19690	1e-53	CAP (Cysteine-rich secretory proteins, Antigen 5, and Pathogenesis-related 1 protein) superfamily protein
TraesCS5A02G004900	0.00800578	452.472	Up	AT2G07050	0	cycloartenol synthase 1
TraesCS1B02G281600	0.0045598	445.768	Up	AT5G17210	2e-25	transmembrane protein, putative (DUF1218)
TraesCS3D02G514300	9.66729e-06	443.026	Up	AT4G24220	5e-167	NAD(P)-binding Rossmann-fold superfamily protein
TraesCS6D02G294800	0.0040536	442.417	Up	AT3G05200	8e-44	RING/U-box superfamily protein
TraesCS2A02G101900	0.00151527	437.237	Up	AT1G69490	1e-79	NAC-like, activated by AP3/PI
TraesCS6A02G041700	0.00112143	421.697	Up	AT4G35090	0	catalase 2
TraesCS5D02G012000	0.00584903	420.479	Up	AT1G11680	6e-164	CYTOCHROME P450 51G1
TraesCS6A02G336600	0.0010029	418.65	Up	AT2G05940	2e-166	Protein kinase superfamily protein
TraesCS3A02G260100	0.000892806	417.736	Up	AT3G12500	6e-147	basic chitinase
TraesCS6D02G251700	0.00079661	417.736	Up	AT5G45370	1e-145	nodulin MtN21 /EamA-like transporter family protein
TraesCS1D02G355100	0.00143265	413.775	Up	AT3G04720	4e-61	pathogenesis-related 4
TraesCS2A02G507500	0.000926889	410.728	Up	AT4G21585	3e-101	endonuclease 4
TraesCS2A02G048600	0.0019741	408.291	Up	AT2G41380	1e-99	S-adenosyl-L-methionine-dependent methyltransferases superfamily protein
TraesCS5A02G017900	0.00222778	407.681	Up	AT4G11650	4e-79	osmotin 34
TraesCS2B02G356100	0.00383209	403.416	Up	AT1G60690	5e-161	NAD(P)-linked oxidoreductase superfamily protein
TraesCS1B02G194700	0.00187771	398.236	Up	AT1G10370	9e-72	Glutathione S-transferase family protein
TraesCS6A02G316700	0.00700443	396.103	Up	AT4G08950	4e-114	Phosphate-responsive 1 family protein
TraesCS5D02G488400	0.00284766	388.79	Up	AT4G35160	1e-54	O-methyltransferase family protein
TraesCS1D02G190100	0.00105341	387.876	Up	AT1G10360	4e-66	glutathione S-transferase TAU 18
TraesCS6A02G403200	0.000817507	380.259	Up	AT3G04720	7e-63	pathogenesis-related 4
TraesCS2B02G482600	0.00670065	374.774	Up	-	-	-
TraesCS7A02G312800	0.000961246	372.032	Up	AT5G40780	0	lysine histidine transporter 1
TraesCS5D02G012200	0.00245062	366.852	Up	AT1G11680	1e-19	CYTOCHROME P450 51G1
TraesCS1A02G275900	0.00044767	359.235	Up	AT5G22380	3e-65	NAC domain containing protein 90
TraesCS2B02G184400	0.00101379	359.235	Up	-	-	-
TraesCS1B02G188300	0.000735144	357.712	Up	AT2G23790	2e-85	calcium uniporter (DUF607)
TraesCS1D02G176400	0.00105073	355.883	Up	AT4G36220	0	ferulic acid 5-hydroxylase 1
TraesCS5D02G190700	0.00856418	350.094	Up	AT4G23810	1e-33	WRKY family transcription factor
TraesCS2A02G102000	0.00238427	348.875	Up	AT1G69490	2e-80	NAC-like, activated by AP3/PI
TraesCS3A02G477300	0.00191987	347.047	Up	AT4G23180	2e-124	cysteine-rich RLK (RECEPTOR-like protein kinase) 10
TraesCS1B02G194900	0.00878892	346.133	Up	AT1G10360	8e-78	glutathione S-transferase TAU 18
TraesCS1D02G275500	0.000503277	344.305	Up	AT5G22380	9e-69	NAC domain containing protein 90
TraesCS7D02G049800	0.00352889	344.305	Up	AT3G63530	7e-31	RING/U-box superfamily protein
TraesCS2D02G204400	0.000148263	344	Up	AT3G53260	0	phenylalanine ammonia-lyase 2
TraesCS5D02G011800	0.00251265	343.696	Up	AT2G07050	0	cycloartenol synthase 1
TraesCS5A02G004700	0.00202688	338.516	Up	AT1G11680	7e-165	CYTOCHROME P450 51G1
TraesCS6D02G026200	0.00742002	335.469	Up	AT1G14290	4e-111	sphingoid base hydroxylase 2
TraesCS6B02G367100	0.000596609	332.422	Up	AT2G05940	2e-166	Protein kinase superfamily protein
TraesCS6D02G161000	2.39818e-06	329.68	Up	AT4G22130	0	STRUBBELIG-receptor family 8
TraesCS1B02G242700	0.00461569	321.453	Up	AT3G16720	5e-21	TOXICOS EN LEVADURA 2
TraesCS3B02G394600	0.00116679	320.844	Up	AT2G29380	2e-112	highly ABA-induced PP2C protein 3
TraesCS2B02G355900	4.82069e-06	316.578	Up	AT1G60680	0	NAD(P)-linked oxidoreductase superfamily protein
TraesCS3B02G526700	0.00190808	315.664	Up	AT3G57260	5e-96	beta-1,3-glucanase 2
TraesCS5D02G407500	0.00371975	315.054	Up	AT4G37330	2e-145	cytochrome P450, family 81, subfamily D, polypeptide 4
TraesCS1A02G073900	0.00118251	315.054	Up	AT1G68090	7e-108	annexin 5
TraesCS7B02G417700	0.00363886	314.75	Up	AT4G11650	5e-80	osmotin 34
TraesCS6D02G144400	0.00330401	309.874	Up	AT5G24800	5e-42	basic leucine zipper 9
TraesCS2A02G484600	0.000789273	309.874	Up	-	-	-
TraesCS2B02G535500	0.00119103	308.96	Up	AT4G21585	4e-100	endonuclease 4
TraesCS3A02G097400	0.00672743	307.437	Up	-	-	-
TraesCS2B02G182000	0.00207245	305.609	Up	AT5G39670	5e-24	Calcium-binding EF-hand family protein
TraesCS3D02G276900	0.00315221	304.999	Up	AT5G19740	0	Peptidase M28 family protein
TraesCS1D02G414700	0.00139049	302.257	Up	AT4G22220	2e-78	SufE/NifU family protein
TraesCS2A02G493800	0.00252732	301.648	Up	AT4G33950	6e-179	Protein kinase superfamily protein
TraesCS5A02G063100	0.000398273	299.515	Up	AT5G50720	2e-52	HVA22 homologue E
TraesCS2D02G484500	0.00413867	297.991	Up	-	-	-
TraesCS1A02G228500	1.04483e-05	296.773	Up	AT3G16720	2e-21	TOXICOS EN LEVADURA 2
TraesCS5B02G015500	0.00290199	295.859	Up	AT4G11650	1e-78	osmotin 34
TraesCS6B02G293500	0.00458078	293.726	Up	AT1G32170	5e-121	xyloglucan endotransglucosylase/hydrolase 30
TraesCS2D02G349400	0.00104843	293.421	Up	AT3G54420	1e-81	homolog of carrot EP3-3 chitinase
TraesCS2D02G044100	0.000452553	292.202	Up	AT3G62760	1e-69	Glutathione S-transferase family protein
TraesCS7A02G153400	0.00520885	291.593	Up	AT5G11210	2e-85	glutamate receptor 2.5
TraesCS1D02G230300	1.53998e-06	289.765	Up	AT3G16720	6e-21	TOXICOS EN LEVADURA 2
TraesCS2B02G414800	0.00944634	289.46	Up	AT4G11280	0	1-aminocyclopropane-1-carboxylic acid (acc) synthase 6
TraesCS5D02G030000	0.00564424	289.46	Up	AT3G62760	1e-55	Glutathione S-transferase family protein
TraesCS5D02G410800	0.00150633	287.936	Up	-	-	-
TraesCS4A02G063600	0.00677761	287.632	Up	AT3G22840	2e-44	Chlorophyll A-B binding family protein
TraesCS7A02G319100	0.00139054	287.022	Up	AT4G33420	1e-121	Peroxidase superfamily protein
TraesCS3B02G045900	0.00148023	283.366	Up	AT5G57580	7e-99	Calmodulin-binding protein
TraesCS3B02G333100	0.00236934	281.538	Up	AT3G02230	0	reversibly glycosylated polypeptide 1
TraesCS6A02G301300	0.00371634	276.967	Up	AT1G34300	4e-79	lectin protein kinase family protein
TraesCS2B02G409300	0.00141543	276.663	Up	AT5G07440	0	glutamate dehydrogenase 2
TraesCSU02G116600	0.00774386	275.749	Up	AT1G61680	5e-97	terpene synthase 14
TraesCS2D02G101400	0.0022638	273.921	Up	AT1G69490	2e-80	NAC-like, activated by AP3/PI
TraesCS6B02G258400	0.00149867	269.655	Up	AT3G53260	0	phenylalanine ammonia-lyase 2
TraesCS5A02G024100	3.30551e-06	266.913	Up	AT3G62760	3e-55	Glutathione S-transferase family protein
TraesCS6D02G212200	0.00175437	265.084	Up	AT3G53260	0	phenylalanine ammonia-lyase 2
TraesCS1A02G186600	5.77995e-05	263.866	Up	AT1G10360	3e-70	glutathione S-transferase TAU 18
TraesCS3A02G297200	2.9664e-05	262.037	Up	AT4G33420	9e-65	Peroxidase superfamily protein
TraesCS7B02G261100	0.00510664	261.733	Up	-	-	-
TraesCS5B02G475000	0.00122276	258.99	Up	AT5G49690	1e-94	UDP-Glycosyltransferase superfamily protein
TraesCS6D02G162800	0.000732259	257.772	Up	AT3G19450	4e-178	GroES-like zinc-binding alcohol dehydrogenase family protein
TraesCS4B02G044500	1.83145e-06	256.858	Up	AT1G65820	2e-66	microsomal glutathione s-transferase
TraesCS5A02G234200	0.00167884	256.553	Up	AT1G05010	3e-154	ethylene-forming enzyme
TraesCS7D02G351300	0.00176022	252.287	Up	-	-	-
TraesCS4A02G061900	0.000355696	251.678	Up	AT5G42650	0	allene oxide synthase
TraesCS7D02G439300	0.000126639	248.936	Up	AT3G14690	0	cytochrome P450, family 72, subfamily A, polypeptide 15
TraesCS4B02G329100	0.0028138	248.936	Up	AT2G17040	1e-83	NAC domain containing protein 36
TraesCS1A02G186400	3.31656e-07	247.107	Up	AT1G10370	1e-68	Glutathione S-transferase family protein
TraesCS1D02G094700	0.00168542	247.107	Up	AT3G62760	4e-67	Glutathione S-transferase family protein
TraesCS7A02G328600	0.00664675	246.193	Up	AT4G29820	3e-86	homolog of CFIM-25
TraesCS7D02G497400	0.00182466	243.146	Up	AT1G80840	1e-47	WRKY DNA-binding protein 40
TraesCS4A02G352900	0.00354637	242.232	Up	AT2G38290	0	ammonium transporter 2
TraesCS6B02G406000	0.00126677	240.404	Up	AT4G37970	1e-157	cinnamyl alcohol dehydrogenase 6
TraesCS4A02G070600	0.00224151	237.052	Up	AT3G02100	5e-101	UDP-Glycosyltransferase superfamily protein
TraesCS5D02G507300	0.00322775	234.31	Up	AT4G02340	2e-119	alpha/beta-Hydrolases superfamily protein
TraesCS3A02G458400	0.00165445	234.31	Up	-	-	-
TraesCS7D02G175900	0.000334305	231.568	Up	AT1G76690	8e-119	12-oxophytodienoate reductase 2
TraesCS3B02G059700	0.00191367	228.826	Up	AT3G18270	1e-170	cytochrome P450, family 77, subfamily A, polypeptide 5 pseudogene
TraesCS3B02G549000	0.00218092	227.607	Up	AT3G01420	0	Peroxidase superfamily protein
TraesCS1A02G299100	0.00190094	225.779	Up	AT3G08860	0	PYRIMIDINE 4
TraesCS3D02G121600	0.000523729	224.255	Up	AT3G62160	1e-67	HXXXD-type acyl-transferase family protein
TraesCS3A02G231900	0.00190711	224.255	Up	-	-	-
TraesCS4B02G226700	0.00220046	223.951	Up	AT3G02100	2e-103	UDP-Glycosyltransferase superfamily protein
TraesCS6D02G260100	0.00379178	223.646	Up	AT4G35320	8e-18	hypothetical protein
TraesCS3D02G279800	0.00183578	223.341	Up	AT3G16520	1e-106	UDP-glucosyl transferase 88A1
TraesCS3A02G303200	0.00164602	221.513	Up	AT3G02230	0	reversibly glycosylated polypeptide 1
TraesCS4D02G055600	0.00409431	220.904	Up	AT5G39090	4e-56	HXXXD-type acyl-transferase family protein
TraesCSU02G144500	0.00628714	219.99	Up	AT4G12490	1e-28	Bifunctional inhibitor/lipid-transfer protein/seed storage 2S albumin superfamily protein
TraesCS7D02G008800	0.00101807	219.685	Up	AT1G62660	0	Glycosyl hydrolases family 32 protein
TraesCS5B02G520200	0.00728084	219.685	Up	AT2G38290	0	ammonium transporter 2
TraesCS4A02G298700	0.00202524	217.552	Up	AT5G17920	0	Cobalamin-independent synthase family protein
TraesCS3D02G277000	0.00749155	214.2	Up	AT5G19740	0	Peptidase M28 family protein
TraesCS1B02G194300	0.00308635	214.2	Up	AT1G10360	3e-66	glutathione S-transferase TAU 18
TraesCS7D02G463700	0.00459501	213.286	Up	AT3G47570	0	Leucine-rich repeat protein kinase family protein
TraesCS3A02G483100	0.0023492	211.458	Up	AT4G16260	1e-89	Glycosyl hydrolase superfamily protein
TraesCS7D02G389500	0.00922286	209.021	Up	AT5G03760	0	Nucleotide-diphospho-sugar transferases superfamily protein
TraesCS2B02G244100	0.000428057	209.021	Up	AT1G10370	4e-64	Glutathione S-transferase family protein
TraesCS7B02G145200	0.00163012	208.411	Up	AT3G45140	0	lipoxygenase 2
TraesCS3D02G061700	0.000480142	208.411	Up	AT3G26300	5e-96	cytochrome P450, family 71, subfamily B, polypeptide 34
TraesCS1A02G431400	0.00466583	206.888	Up	AT1G78780	1e-74	pathogenesis-related family protein
TraesCS7A02G195800	0.00763038	206.278	Up	AT1G70170	8e-108	matrix metalloproteinase
TraesCS3D02G020600	0.00615978	204.45	Up	AT3G26430	2e-137	GDSL-like Lipase/Acylhydrolase superfamily protein
TraesCS4D02G201300	7.47668e-07	203.536	Up	AT3G55040	8e-93	glutathione transferase lambda 2
TraesCS3B02G528500	0.000656903	203.536	Up	AT4G16260	2e-79	Glycosyl hydrolase superfamily protein
TraesCS1B02G310100	0.00454287	202.013	Up	AT5G01830	3e-173	ARM repeat superfamily protein
TraesCS5B02G098900	0.00406596	201.708	Up	AT5G57580	5e-63	Calmodulin-binding protein
TraesCS1A02G048700	0.00160669	200.489	Up	AT3G22600	1e-32	Bifunctional inhibitor/lipid-transfer protein/seed storage 2S albumin superfamily protein
TraesCS6B02G201600	0.0059823	199.27	Up	AT3G19450	5e-179	GroES-like zinc-binding alcohol dehydrogenase family protein
TraesCS2A02G325800	2.83981e-06	198.661	Up	AT1G60690	0	NAD(P)-linked oxidoreductase superfamily protein
TraesCS5D02G519600	0.00147662	196.833	Up	AT1G34300	4e-118	lectin protein kinase family protein
TraesCS4B02G190100	0.00169345	196.223	Up	AT5G37070	7e-84	hypothetical protein (Protein of unknown function, DUF538)
TraesCS5D02G464000	0.00369096	195.919	Up	AT1G18970	2e-66	germin-like protein 4
TraesCS7B02G354400	0.00138963	195.309	Up	AT1G12740	2e-177	cytochrome P450, family 87, subfamily A, polypeptide 2
TraesCS4B02G330000	2.70182e-07	194.395	Up	AT1G15460	0	HCO3- transporter family
TraesCS3A02G441100	0.00445763	193.786	Up	AT1G01630	4e-84	Sec14p-like phosphatidylinositol transfer family protein
TraesCS5B02G261300	0.00124132	193.176	Up	AT3G21570	4e-12	proline-rich nuclear receptor coactivator
TraesCS2B02G510500	0.00618634	193.176	Up	-	-	-
TraesCS5A02G500700	0.00302751	190.739	Up	AT2G17040	4e-84	NAC domain containing protein 36
TraesCS3A02G130800	8.91173e-05	190.739	Up	AT3G09110	2e-18	hypothetical protein (DUF674)
TraesCS5D02G519400	0.000752727	189.215	Up	AT2G38290	0	ammonium transporter 2
TraesCS1A02G310600	0.000838123	187.997	Up	AT3G24503	0	aldehyde dehydrogenase 2C4
TraesCS5D02G243700	0.00135713	186.473	Up	AT3G48850	4e-178	phosphate transporter 3;2
TraesCS5B02G442700	4.62333e-05	185.864	Up	AT3G19690	8e-53	CAP (Cysteine-rich secretory proteins, Antigen 5, and Pathogenesis-related 1 protein) superfamily protein
TraesCS3B02G261200	0.00115875	185.254	Up	-	-	-
TraesCS4D02G282600	0.00265689	184.95	Up	AT5G39530	7e-56	hypothetical protein (DUF1997)
TraesCS5A02G535600	1.25567e-05	182.512	Up	AT4G12490	2e-29	Bifunctional inhibitor/lipid-transfer protein/seed storage 2S albumin superfamily protein
TraesCS3D02G349400	0.00035629	182.207	Up	AT3G55240	1e-29	Plant protein 1589 of unknown function
TraesCS4D02G055500	5.14934e-06	181.293	Up	AT3G29670	4e-64	HXXXD-type acyl-transferase family protein
TraesCS5A02G199300	0.00204413	180.684	Up	AT3G01470	8e-47	homeobox 1
TraesCS1A02G166200	0.0083971	180.075	Up	AT2G15220	1e-68	Plant basic secretory protein (BSP) family protein
TraesCS4A02G446500	0.00690222	178.856	Up	-	-	-
TraesCS5B02G236300	0.00456035	178.246	Up	AT3G48850	4e-177	phosphate transporter 3;2
TraesCS4A02G493700	0.00132031	178.246	Up	AT1G17230	1e-98	Leucine-rich receptor-like protein kinase family protein
TraesCS6B02G346000	0.00113649	177.942	Up	AT3G05200	8e-44	RING/U-box superfamily protein
TraesCS4D02G210900	0.000613294	177.637	Up	AT1G07430	2e-122	highly ABA-induced PP2C protein 2
TraesCS3D02G003900	0.00592857	177.028	Up	AT1G21270	3e-139	wall-associated kinase 2
TraesCS6D02G301800	0.00152176	176.418	Up	-	-	-
TraesCS5D02G210600	0.000258414	175.504	Up	AT4G37980	1e-150	cinnamyl alcohol dehydrogenase 7
TraesCS2A02G028700	0.00219366	172.762	Up	AT1G22360	0	UDP-glucosyl transferase 85A2
TraesCS1B02G018900	0.00300125	172.762	Up	AT1G09630	1e-122	RAB GTPase 11C
TraesCS3D02G105000	0.00267368	172.457	Up	AT5G61520	0	Major facilitator superfamily protein
TraesCS7D02G244800	0.00307273	171.848	Up	AT3G45140	0	lipoxygenase 2
TraesCS6A02G181500	0.00190419	171.848	Up	-	-	-
TraesCS5A02G261400	0.00390997	171.238	Up	AT5G44400	3e-150	FAD-binding Berberine family protein
TraesCS1B02G122800	0.00379448	170.934	Up	AT3G53260	0	phenylalanine ammonia-lyase 2
TraesCS1A02G350400	0.00166426	170.02	Up	AT4G18880	5e-69	heat shock transcription factor A4A
TraesCS5D02G413900	0.00306045	169.715	Up	AT3G50810	6e-35	Uncharacterized protein family (UPF0497)
TraesCS2D02G250500	0.00428465	169.106	Up	AT2G35860	0	FASCICLIN-like arabinogalactan protein 16 precursor
TraesCS2D02G163300	0.00285831	166.668	Up	AT2G02990	4e-78	ribonuclease 1
TraesCS5B02G351200	0.00899449	166.668	Up	-	-	-
TraesCS3B02G254700	0.00448811	166.363	Up	AT5G24030	0	SLAC1 homologue 3
TraesCS6D02G302300	0.00463737	166.363	Up	AT1G76690	0	12-oxophytodienoate reductase 2
TraesCS3A02G078400	0.00290745	166.363	Up	AT1G61110	3e-76	NAC domain containing protein 25
TraesCS5D02G342700	0.000172502	165.449	Up	AT5G48930	3e-55	hydroxycinnamoyl-CoA shikimate/quinate hydroxycinnamoyl transferase
TraesCS4A02G401300	0.00157624	164.84	Up	AT2G37040	0	PHE ammonia lyase 1
TraesCS4B02G231400	1.27903e-05	164.535	Up	AT5G17330	0	glutamate decarboxylase
TraesCS4A02G407500	0.0027347	164.535	Up	AT2G44610	3e-119	Ras-related small GTP-binding family protein
TraesCS4B02G237600	0.0025593	164.23	Up	AT5G42650	0	allene oxide synthase
TraesCS5D02G074300	0.000147018	163.316	Up	AT5G50720	2e-52	HVA22 homologue E
TraesCS3A02G066600	0.00168707	162.402	Up	-	-	-
TraesCS5D02G115100	0.00016105	162.402	Up	-	-	-
TraesCS4D02G133100	0.00447213	162.098	Up	AT2G39420	9e-128	alpha/beta-Hydrolases superfamily protein
TraesCS2D02G047500	0.00411483	162.098	Up	AT2G41380	7e-98	S-adenosyl-L-methionine-dependent methyltransferases superfamily protein
TraesCS7B02G483100	0.00163544	161.793	Up	AT5G56260	1e-84	Ribonuclease E inhibitor RraA/Dimethylmenaquinone methyltransferase
TraesCS7B02G326100	0.00234637	161.183	Up	AT4G23240	1e-89	cysteine-rich RLK (RECEPTOR-like protein kinase) 16
TraesCS3D02G221400	0.00714179	160.879	Up	-	-	-
TraesCS7D02G008700	0.00702315	160.574	Up	AT1G62660	0	Glycosyl hydrolases family 32 protein
TraesCS4A02G114000	0.00141599	160.574	Up	AT5G37070	3e-83	hypothetical protein (Protein of unknown function, DUF538)
TraesCS4B02G367800	0.000110632	160.574	Up	AT4G12490	3e-29	Bifunctional inhibitor/lipid-transfer protein/seed storage 2S albumin superfamily protein
TraesCS2D02G162300	0.00198575	160.269	Up	AT5G39670	3e-24	Calcium-binding EF-hand family protein
TraesCS7D02G217800	0.00396488	159.965	Up	AT4G01070	2e-65	UDP-Glycosyltransferase superfamily protein
TraesCS3A02G421700	0.00128304	158.441	Up	AT1G43890	6e-91	RAB GTPASE HOMOLOG B18
TraesCS3D02G474500	0.00257236	157.222	Up	-	-	-
TraesCS7D02G352200	0.0044686	156.918	Up	AT3G62160	3e-99	HXXXD-type acyl-transferase family protein
TraesCS3A02G140900	0.00317721	156.613	Up	AT5G45910	7e-92	GDSL-like Lipase/Acylhydrolase superfamily protein
TraesCS5A02G447200	0.00336259	154.48	Up	AT1G66950	0	pleiotropic drug resistance 11
TraesCS5A02G090600	0.00327594	154.48	Up	-	-	-
TraesCS5D02G568100	0.0002181	152.347	Up	AT4G11530	2e-114	cysteine-rich RLK (RECEPTOR-like protein kinase) 34
TraesCS3B02G356500	0.00582826	152.043	Up	AT1G60420	3e-84	DC1 domain-containing protein
TraesCS2D02G336900	7.2043e-05	151.738	Up	AT1G60680	4e-179	NAD(P)-linked oxidoreductase superfamily protein
TraesCS2B02G603600	0.00245799	151.738	Up	AT5G22250	9e-86	Polynucleotidyl transferase, ribonuclease H-like superfamily protein
TraesCS4D02G325800	0.000660332	150.519	Up	AT2G17040	1e-84	NAC domain containing protein 36
TraesCS5A02G338600	0.00161561	149.3	Up	AT5G48930	2e-55	hydroxycinnamoyl-CoA shikimate/quinate hydroxycinnamoyl transferase
TraesCS7B02G000200	0.00494649	148.996	Up	AT1G66950	0	pleiotropic drug resistance 11
TraesCS6A02G315500	0.00541413	148.996	Up	-	-	-
TraesCS2B02G459000	2.30106e-05	147.168	Up	AT3G22370	1e-143	alternative oxidase 1A
TraesCS1A02G349900	0.00355916	147.168	Up	AT2G42750	4e-127	DNAJ heat shock N-terminal domain-containing protein
TraesCS2A02G406900	0.00238781	146.863	Up	AT1G76140	0	Prolyl oligopeptidase family protein
TraesCS4B02G220200	6.62225e-05	146.253	Up	AT4G37870	0	phosphoenolpyruvate carboxykinase 1
TraesCS3D02G341000	0.00945815	146.253	Up	AT5G05365	3e-21	Heavy metal transport/detoxification superfamily protein
TraesCS7A02G338500	0.00177694	145.949	Up	AT3G56400	3e-30	WRKY DNA-binding protein 70
TraesCS1B02G285100	0.000183038	145.035	Up	AT5G22380	3e-66	NAC domain containing protein 90
TraesCS7B02G256000	0.0036742	145.035	Up	-	-	-
TraesCS4B02G270200	6.33777e-06	144.73	Up	AT5G05320	6e-111	FAD/NAD(P)-binding oxidoreductase family protein
TraesCS5D02G049200	0.00393084	144.425	Up	-	-	-
TraesCS2A02G430400	0.000387936	142.597	Up	AT2G24400	5e-46	SAUR-like auxin-responsive protein family
TraesCS1B02G410300	0.00240453	142.292	Up	AT5G06060	4e-94	NAD(P)-binding Rossmann-fold superfamily protein
TraesCS1B02G097400	0.00119128	142.292	Up	AT3G62760	2e-71	Glutathione S-transferase family protein
TraesCS7D02G325500	0.00102899	141.378	Up	AT4G29820	2e-86	homolog of CFIM-25
TraesCS6A02G063900	3.8143e-06	141.378	Up	-	-	-
TraesCS7A02G366900	0.00236961	140.464	Up	-	-	-
TraesCS4D02G283600	5.65552e-08	140.16	Up	AT1G08440	2e-112	aluminum activated malate transporter family protein
TraesCS1D02G352600	0.00368051	139.855	Up	AT2G42750	4e-127	DNAJ heat shock N-terminal domain-containing protein
TraesCS3B02G234100	0.00382408	139.55	Up	AT1G10360	1e-70	glutathione S-transferase TAU 18
TraesCS6A02G316800	5.32258e-05	138.941	Up	AT4G08950	7e-110	Phosphate-responsive 1 family protein
TraesCS5B02G337000	0.00201446	138.941	Up	AT5G48930	4e-55	hydroxycinnamoyl-CoA shikimate/quinate hydroxycinnamoyl transferase
TraesCS5B02G527600	0.0023067	138.636	Up	-	-	-
TraesCS1A02G424100	0.00369763	138.331	Up	AT5G44400	2e-139	FAD-binding Berberine family protein
TraesCS1B02G464800	0.0011371	137.113	Up	AT3G50930	2e-155	cytochrome BC1 synthesi
TraesCS4A02G104300	5.7015e-06	137.113	Up	AT5G02780	1e-85	glutathione transferase lambda 1
TraesCS4A02G019800	0.00391411	137.113	Up	AT5G39530	3e-55	hypothetical protein (DUF1997)
TraesCS5B02G069300	8.87492e-05	137.113	Up	AT5G50720	2e-52	HVA22 homologue E
TraesCS3D02G483200	0.00764403	137.113	Up	AT1G24620	5e-44	EF hand calcium-binding protein family
TraesCS7B02G498100	0.000615436	136.503	Up	AT1G24120	4e-126	ARG1-like 1
TraesCS6D02G280700	0.000243526	136.199	Up	AT1G34300	1e-80	lectin protein kinase family protein
TraesCS6D02G014600	0.00436604	135.894	Up	AT2G45660	4e-59	AGAMOUS-like 20
TraesCS4D02G197900	0.00145579	135.589	Up	AT3G45620	4e-168	Transducin/WD40 repeat-like superfamily protein
TraesCS1B02G392300	0.00244875	135.284	Up	AT1G68840	6e-116	related to ABI3/VP1 2
TraesCS2D02G107800	0.00395148	134.066	Up	AT5G05340	2e-122	Peroxidase superfamily protein
TraesCS1A02G263700	0.00324194	133.152	Up	AT1G01720	1e-113	NAC (No Apical Meristem) domain transcriptional regulator superfamily protein
TraesCS6D02G370600	0.00196566	132.237	Up	AT5G55810	5e-107	nicotinate/nicotinamide mononucleotide adenyltransferase
TraesCS3B02G529400	0.00491423	131.628	Up	AT4G16260	3e-86	Glycosyl hydrolase superfamily protein
TraesCS2B02G040500	0.0040842	131.628	Up	AT2G36800	4e-78	don-glucosyltransferase 1
TraesCS3B02G375100	0.00250003	130.714	Up	AT2G30490	0	cinnamate-4-hydroxylase
TraesCS3B02G006600	0.00029653	130.409	Up	AT4G39490	3e-118	cytochrome P450, family 96, subfamily A, polypeptide 10
TraesCS7B02G229100	0.00269794	129.8	Up	AT5G23850	7e-159	O-glucosyltransferase rumi-like protein (DUF821)
TraesCS4B02G210100	0.0037837	129.191	Up	AT1G07430	3e-124	highly ABA-induced PP2C protein 2
TraesCS7A02G478700	0.00164666	129.191	Up	AT1G35830	3e-13	VQ motif-containing protein
TraesCS7A02G478500	0.000692178	128.276	Up	AT3G53480	0	pleiotropic drug resistance 9
TraesCS5D02G268800	0.00409037	128.276	Up	AT4G20820	2e-151	FAD-binding Berberine family protein
TraesCS2A02G453300	0.000511307	126.448	Up	AT3G51550	2e-123	Malectin/receptor-like protein kinase family protein
TraesCS1B02G315900	0.00291474	125.839	Up	AT1G51340	0	MATE efflux family protein
TraesCS4D02G249000	0.00222655	125.23	Up	AT3G57450	1e-17	hypothetical protein
TraesCS3A02G242600	0.00107814	124.925	Up	-	-	-
TraesCS3D02G146400	0.00178063	124.62	Up	AT2G31090	6e-24	transmembrane protein
TraesCS1D02G289800	0.00151926	124.315	Up	AT5G53970	3e-146	Tyrosine transaminase family protein
TraesCS6A02G384300	0.00261372	124.315	Up	AT3G07090	9e-113	PPPDE putative thiol peptidase family protein
TraesCS6A02G333600	0.00138633	124.011	Up	AT3G56850	3e-48	ABA-responsive element binding protein 3
TraesCS2D02G273600	0.002579	123.706	Up	AT1G60710	1e-97	NAD(P)-linked oxidoreductase superfamily protein
TraesCS5B02G202700	0.000310237	123.097	Up	AT4G37980	4e-148	cinnamyl alcohol dehydrogenase 7
TraesCS4A02G075600	0.000279844	122.792	Up	AT5G17330	0	glutamate decarboxylase
TraesCS7D02G325300	0.00373856	122.792	Up	AT5G23850	8e-116	O-glucosyltransferase rumi-like protein (DUF821)
TraesCS1A02G102800	0.00119059	120.964	Up	AT3G62760	2e-60	Glutathione S-transferase family protein
TraesCS5B02G462200	0.00120384	120.659	Up	AT1G18980	3e-66	RmlC-like cupins superfamily protein
TraesCS5D02G238700	0.00178538	120.05	Up	AT3G29000	7e-22	Calcium-binding EF-hand family protein
TraesCS3B02G362800	0.00481841	119.745	Up	AT2G30150	8e-126	UDP-Glycosyltransferase superfamily protein
TraesCS1B02G364200	0.00434654	118.222	Up	AT2G42750	1e-126	DNAJ heat shock N-terminal domain-containing protein
TraesCS4D02G232700	6.72434e-06	117.917	Up	AT5G17330	0	glutamate decarboxylase
TraesCS3B02G353000	0.00443907	117.612	Up	AT5G54500	3e-118	flavodoxin-like quinone reductase 1
TraesCS3A02G347400	0.00130586	117.612	Up	AT5G05365	5e-21	Heavy metal transport/detoxification superfamily protein
TraesCS3B02G163900	0.00112206	117.003	Up	AT2G31090	6e-24	transmembrane protein
TraesCS1D02G349900	0.00531926	116.089	Up	AT2G46150	9e-38	Late embryogenesis abundant (LEA) hydroxyproline-rich glycoprotein family
TraesCS2A02G484500	0.00240362	115.784	Up	AT3G16660	6e-11	Pollen Ole e 1 allergen and extensin family protein
TraesCS3D02G506900	0.00449186	115.479	Up	AT4G21700	3e-90	DUF2921 family protein, putative (DUF2921)
TraesCS4B02G271900	0.00140106	115.479	Up	AT2G32300	9e-31	uclacyanin 1
TraesCS5A02G052900	0.00215881	115.175	Up	AT1G21270	5e-97	wall-associated kinase 2
TraesCS5A02G198800	1.43269e-05	114.565	Up	AT1G60190	6e-131	ARM repeat superfamily protein
TraesCS5D02G204700	3.5051e-06	113.956	Up	AT1G60190	3e-132	ARM repeat superfamily protein
TraesCS3A02G019400	0.00651433	113.956	Up	AT3G51030	6e-13	thioredoxin H-type 1
TraesCS1D02G190200	1.30365e-05	113.651	Up	AT1G10370	1e-69	Glutathione S-transferase family protein
TraesCS4D02G264500	0.0020474	112.737	Up	AT4G33680	0	Pyridoxal phosphate (PLP)-dependent transferases superfamily protein
TraesCS3D02G128500	0.000335351	112.737	Up	AT5G42830	1e-90	HXXXD-type acyl-transferase family protein
TraesCS3B02G388300	4.12949e-06	112.737	Up	AT3G55240	1e-29	Plant protein 1589 of unknown function
TraesCS4D02G200700	8.30201e-08	112.128	Up	AT5G02790	2e-86	Glutathione S-transferase family protein
TraesCS4B02G199700	2.19596e-08	112.128	Up	AT5G02790	3e-86	Glutathione S-transferase family protein
TraesCS6B02G380900	0.00451988	111.823	Up	AT2G29120	2e-163	glutamate receptor 2.7
TraesCS5B02G227700	0.00456273	111.518	Up	AT3G29000	3e-19	Calcium-binding EF-hand family protein
TraesCS7A02G371600	0.00114155	111.518	Up	-	-	-
TraesCS2A02G384100	0.00357898	110.909	Up	AT4G26090	6e-123	NB-ARC domain-containing disease resistance protein
TraesCS3D02G434200	0.00124851	110.909	Up	AT3G62160	7e-68	HXXXD-type acyl-transferase family protein
TraesCS3D02G513800	0.00460671	110.909	Up	AT4G36590	4e-25	MADS-box transcription factor family protein
TraesCS2A02G367700	0.000135616	110.299	Up	AT2G33380	5e-107	Caleosin-related family protein
TraesCS6D02G168900	0.00172556	110.299	Up	AT3G15760	8e-11	cytochrome P450 family protein
TraesCS2A02G107500	0.00103592	109.995	Up	AT5G05340	3e-117	Peroxidase superfamily protein
TraesCS1B02G276800	0.00462852	109.385	Up	-	-	-
TraesCS7D02G419900	0.00806258	108.776	Up	AT4G25810	5e-136	xyloglucan endotransglycosylase 6
TraesCS4A02G055900	0.00204859	108.776	Up	AT3G57450	1e-17	hypothetical protein
TraesCS1D02G094900	0.00751372	108.471	Up	AT3G62760	5e-61	Glutathione S-transferase family protein
TraesCS5D02G233800	0.00216617	107.862	Up	AT5G20400	9e-65	2-oxoglutarate (2OG) and Fe(II)-dependent oxygenase superfamily protein
TraesCS5B02G296600	1.0421e-05	107.557	Up	AT1G65480	3e-82	PEBP (phosphatidylethanolamine-binding protein) family protein
TraesCS5A02G386000	0.000369354	107.253	Up	AT1G58170	4e-49	Disease resistance-responsive (dirigent-like protein) family protein
TraesCS3B02G213600	1.15207e-05	106.948	Up	AT5G47560	0	tonoplast dicarboxylate transporter
TraesCS3A02G102800	0.00464099	106.948	Up	AT5G61520	0	Major facilitator superfamily protein
TraesCS5D02G478700	0.00468319	106.338	Up	AT4G21410	6e-144	cysteine-rich RLK (RECEPTOR-like protein kinase) 29
TraesCS2A02G539600	0.00336046	105.424	Up	AT1G01490	4e-24	Heavy metal transport/detoxification superfamily protein
TraesCS2A02G517600	0.00168306	105.424	Up	-	-	-
TraesCS5A02G307200	0.00761085	105.12	Up	AT1G33540	1e-134	serine carboxypeptidase-like 18
TraesCS2D02G407200	0.00301792	104.51	Up	AT2G15490	6e-48	UDP-glycosyltransferase 73B4
TraesCS1B02G436500	7.26837e-05	104.206	Up	AT4G22220	6e-77	SufE/NifU family protein
TraesCS2A02G449900	0.00182268	103.901	Up	AT2G23620	8e-41	methyl esterase 1
TraesCS6B02G081300	0.00149738	103.596	Up	AT4G22200	0	potassium transport 2/3
TraesCS6A02G351500	0.0015805	103.596	Up	-	-	-
TraesCS7B02G292700	0.000421221	102.987	Up	AT1G15520	0	pleiotropic drug resistance 12
TraesCS1A02G358400	0.00717283	102.987	Up	AT5G64810	9e-43	WRKY DNA-binding protein 51
TraesCS3B02G536100	0.000384167	102.682	Up	AT3G09270	9e-60	glutathione S-transferase TAU 8
TraesCS5B02G107500	0.000714571	102.682	Up	-	-	-
TraesCSU02G100500	0.00119484	102.377	Up	AT5G22500	4e-139	fatty acid reductase 1
TraesCS6B02G161300	0.00436911	102.377	Up	AT1G79910	2e-49	Regulator of Vps4 activity in the MVB pathway protein
TraesCS6A02G315600	0.00682637	102.377	Up	AT3G05200	4e-41	RING/U-box superfamily protein
TraesCS7B02G269700	0.00438934	102.073	Up	AT3G21250	0	multidrug resistance-associated protein 6
TraesCS4A02G441900	0.00832862	102.073	Up	AT3G09140	3e-15	hypothetical protein (DUF674)
TraesCS2B02G459100	0.0017905	101.159	Up	AT3G22370	9e-147	alternative oxidase 1A
TraesCS6D02G369300	0.00223281	101.159	Up	AT3G07090	1e-111	PPPDE putative thiol peptidase family protein
TraesCS2A02G317300	0.00146913	100.854	Up	AT4G37030	0	membrane protein
TraesCS4A02G033500	0.00634172	100.854	Up	AT2G32300	3e-27	uclacyanin 1
TraesCS4D02G141500	0.00480764	100.854	Up	AT2G37430	4e-22	C2H2 and C2HC zinc fingers superfamily protein
TraesCS2B02G177300	0.00486554	100.549	Up	AT2G46960	3e-178	cytochrome P450, family 709, subfamily B, polypeptide 1
TraesCS5A02G305100	0.00254296	100.549	Up	AT2G43840	7e-128	UDP-glycosyltransferase 74 F1
TraesCS3D02G472000	0.000752557	99.0258	Up	AT4G21410	1e-125	cysteine-rich RLK (RECEPTOR-like protein kinase) 29
TraesCS3D02G396800	0.00350093	99.0258	Up	AT5G06060	5e-96	NAD(P)-binding Rossmann-fold superfamily protein
TraesCS2B02G096000	0.0099621	98.7211	Up	AT5G18610	0	Protein kinase superfamily protein
TraesCS7D02G417800	0.00311371	98.4164	Up	AT3G28580	6e-114	P-loop containing nucleoside triphosphate hydrolases superfamily protein
TraesCS5B02G102700	0.00135984	98.1117	Up	AT3G03800	9e-115	syntaxin of plants 131
TraesCS3A02G107000	0.000923508	98.1117	Up	AT5G56840	2e-39	myb-like transcription factor family protein
TraesCS2B02G613700	0.0031301	97.807	Up	AT1G18740	4e-131	ROH1, putative (DUF793)
TraesCS3D02G107400	0.00220343	96.5882	Up	AT5G11930	3e-28	Thioredoxin superfamily protein
TraesCS5B02G142100	0.000106656	96.2835	Up	AT1G69490	6e-83	NAC-like, activated by AP3/PI
TraesCS7D02G405800	0.0014833	95.9788	Up	AT1G22360	4e-87	UDP-glucosyl transferase 85A2
TraesCS5D02G183500	0.00237402	95.9788	Up	AT1G75390	1e-22	basic leucine-zipper 44
TraesCS5B02G160700	0.00280645	95.6741	Up	AT1G15950	2e-148	cinnamoyl coa reductase 1
TraesCS6A02G018200	0.00724333	95.0647	Up	AT1G22360	0	UDP-glucosyl transferase 85A2
TraesCS7D02G044500	0.00445448	94.76	Up	AT1G10360	3e-66	glutathione S-transferase TAU 18
TraesCS4A02G125300	3.58164e-05	94.4554	Up	AT2G47180	0	galactinol synthase 1
TraesCS3D02G228400	0.00138892	94.1507	Up	AT5G24030	0	SLAC1 homologue 3
TraesCS5B02G392500	0.00441489	93.846	Up	AT3G18990	4e-11	AP2/B3-like transcriptional factor family protein
TraesCS7B02G262800	0.00512787	93.5413	Up	AT2G32210	1e-12	cysteine-rich/transmembrane domain A-like protein
TraesCS2B02G448100	0.00122242	93.2366	Up	AT3G15210	1e-32	ethylene responsive element binding factor 4
TraesCS1B02G007400	0.000703242	92.9319	Up	-	-	-
TraesCS1D02G415900	0.00474016	92.6272	Up	AT1G01800	3e-77	NAD(P)-binding Rossmann-fold superfamily protein
TraesCS2B02G224300	0.0026293	92.0178	Up	AT3G53260	0	phenylalanine ammonia-lyase 2
TraesCS1A02G166600	0.00102443	92.0178	Up	AT2G15220	2e-88	Plant basic secretory protein (BSP) family protein
TraesCS3B02G150200	0.00290152	92.0178	Up	AT5G06570	3e-86	alpha/beta-Hydrolases superfamily protein
TraesCS4B02G339800	0.00107563	91.7131	Up	AT1G75220	0	Major facilitator superfamily protein
TraesCS4B02G162300	0.00197255	91.7131	Up	AT1G20823	1e-18	RING/U-box superfamily protein
TraesCS3B02G311000	0.00105636	91.4084	Up	AT5G19740	0	Peptidase M28 family protein
TraesCS4D02G347700	0.00195786	91.4084	Up	AT4G23010	0	UDP-galactose transporter 2
TraesCS1D02G214700	0.000946429	91.1037	Up	AT4G16600	0	Nucleotide-diphospho-sugar transferases superfamily protein
TraesCS7D02G315600	0.00494228	90.799	Up	AT4G33420	1e-123	Peroxidase superfamily protein
TraesCS2A02G573900	0.00490445	90.799	Up	AT1G71695	2e-97	Peroxidase superfamily protein
TraesCS4D02G069300	0.00401798	90.1896	Up	AT1G47510	3e-131	inositol polyphosphate 5-phosphatase 11
TraesCS3D02G305300	0.00153723	90.1896	Up	AT4G33420	2e-64	Peroxidase superfamily protein
TraesCS4B02G297000	0.00171828	90.1896	Up	AT1G74950	5e-22	TIFY domain/Divergent CCT motif family protein
TraesCS2D02G224700	0.00514072	89.8849	Up	AT1G10370	3e-65	Glutathione S-transferase family protein
TraesCS4A02G066200	2.17416e-05	89.5802	Up	AT5G26340	0	Major facilitator superfamily protein
TraesCS3D02G478200	6.00548e-05	88.9708	Up	AT4G16260	4e-85	Glycosyl hydrolase superfamily protein
TraesCS6A02G181000	0.000959022	88.6662	Up	AT3G26330	7e-125	cytochrome P450, family 71, subfamily B, polypeptide 37
TraesCS6A02G137400	0.000696694	88.3615	Up	-	-	-
TraesCS1B02G380700	0.00113683	88.0568	Up	AT1G73040	2e-52	Mannose-binding lectin superfamily protein
TraesCS7A02G306600	0.00171147	87.7521	Up	AT4G05020	0	NAD(P)H dehydrogenase B2
TraesCS2D02G561400	0.00519321	86.838	Up	AT5G36970	1e-49	NDR1/HIN1-like 25
TraesCS1A02G207900	0.00169324	85.9239	Up	AT2G45910	2e-36	U-box domain-containing protein kinase family protein
TraesCS6B02G309200	0.00224637	85.6192	Up	AT1G32450	0	nitrate transporter 1.5
TraesCS6D02G396800	1.40545e-05	85.6192	Up	AT3G14470	2e-84	NB-ARC domain-containing disease resistance protein
TraesCS7B02G171000	0.00522095	85.6192	Up	AT2G17730	7e-63	NEP-interacting protein 2
TraesCS3D02G113200	0.00163568	85.6192	Up	AT5G26170	3e-36	WRKY DNA-binding protein 50
TraesCS4D02G227300	0.00378475	85.3145	Up	AT3G02100	4e-102	UDP-Glycosyltransferase superfamily protein
TraesCS2D02G540100	0.00411598	85.3145	Up	AT1G01490	2e-20	Heavy metal transport/detoxification superfamily protein
TraesCS6B02G290500	0.00975163	84.7051	Up	AT1G32450	0	nitrate transporter 1.5
TraesCS2D02G442700	0.000538038	84.7051	Up	AT2G02040	1e-166	peptide transporter 2
TraesCS2B02G401300	0.00103446	84.7051	Up	AT4G26090	9e-123	NB-ARC domain-containing disease resistance protein
TraesCS7D02G207000	0.00349705	84.7051	Up	AT1G73540	4e-50	nudix hydrolase homolog 21
TraesCS2A02G318600	0.00179357	84.7051	Up	-	-	-
TraesCS3D02G433800	0.00545561	84.0957	Up	AT1G01630	1e-84	Sec14p-like phosphatidylinositol transfer family protein
TraesCS7B02G243100	4.92354e-05	84.0957	Up	AT4G14746	1e-28	neurogenic locus notch-like protein
TraesCS4A02G259600	0.00149755	83.1816	Up	AT1G75170	4e-111	Sec14p-like phosphatidylinositol transfer family protein
TraesCS3D02G164900	0.000579941	83.1816	Up	AT1G53023	7e-60	Ubiquitin-conjugating enzyme family protein
TraesCS2A02G539100	0.00484192	83.1816	Up	AT1G01490	5e-22	Heavy metal transport/detoxification superfamily protein
TraesCS2B02G119000	0.00530716	81.9629	Up	AT1G69490	7e-79	NAC-like, activated by AP3/PI
TraesCS5A02G432600	0.00466125	81.9629	Up	AT3G62760	5e-65	Glutathione S-transferase family protein
TraesCS2D02G380500	0.00250358	81.6582	Up	AT4G26090	1e-123	NB-ARC domain-containing disease resistance protein
TraesCS5D02G102000	0.00128616	81.6582	Up	AT4G25800	1e-46	Calmodulin-binding protein
TraesCS2D02G111400	0.00351548	81.3535	Up	AT2G47650	0	UDP-xylose synthase 4
TraesCS5A02G220900	6.69962e-06	81.3535	Up	AT5G64060	3e-60	NAC domain containing protein 103
TraesCSU02G208600	0.00116533	81.3535	Up	AT1G58170	4e-52	Disease resistance-responsive (dirigent-like protein) family protein
TraesCS1B02G019800	0.00363123	80.7441	Up	AT1G76680	0	12-oxophytodienoate reductase 1
TraesCS3A02G326900	0.00032123	80.1347	Up	-	-	-
TraesCS4A02G045800	0.00373613	79.2206	Up	AT4G33840	0	Glycosyl hydrolase family 10 protein
TraesCS4B02G268100	0.00112408	79.2206	Up	AT4G39780	7e-60	Integrase-type DNA-binding superfamily protein
TraesCS5D02G441500	0.00479131	78.6112	Up	AT2G15480	8e-118	UDP-glucosyl transferase 73B5
TraesCS5A02G103200	0.00901114	78.6112	Up	-	-	-
TraesCS5D02G038800	1.59693e-05	78.3065	Up	AT3G14440	0	nine-cis-epoxycarotenoid dioxygenase 3
TraesCS5B02G390900	0.00238064	78.3065	Up	AT1G58170	4e-52	Disease resistance-responsive (dirigent-like protein) family protein
TraesCS2B02G591000	0.00968754	78.3065	Up	AT5G36970	2e-47	NDR1/HIN1-like 25
TraesCS5D02G365100	0.0012358	77.6971	Up	AT5G17230	5e-164	PHYTOENE SYNTHASE
TraesCS5D02G219300	0.00150702	77.6971	Up	AT1G74950	9e-17	TIFY domain/Divergent CCT motif family protein
TraesCS1B02G248600	5.51822e-05	77.3924	Up	AT1G12920	0	eukaryotic release factor 1-2
TraesCS2D02G093000	1.4605e-05	77.0878	Up	AT1G56600	2e-180	galactinol synthase 2
TraesCS7A02G364900	0.00385664	76.7831	Up	AT2G32210	3e-12	cysteine-rich/transmembrane domain A-like protein
TraesCS6A02G325700	0.0017544	76.4784	Up	AT1G05010	3e-153	ethylene-forming enzyme
TraesCS6A02G297500	0.00218935	76.4784	Up	AT2G32300	2e-25	uclacyanin 1
TraesCS3A02G025400	0.001436	76.1737	Up	AT3G26430	1e-141	GDSL-like Lipase/Acylhydrolase superfamily protein
TraesCS5A02G554100	0.00383976	75.869	Up	AT5G23760	2e-23	Copper transport protein family
TraesCS7D02G350500	0.00225539	75.5643	Up	AT2G26640	0	3-ketoacyl-CoA synthase 11
TraesCS4A02G178300	0.00454967	75.5643	Up	AT2G39420	6e-129	alpha/beta-Hydrolases superfamily protein
TraesCS1A02G295900	0.00608621	75.5643	Up	AT1G72310	6e-17	RING/U-box superfamily protein
TraesCS5A02G038300	0.000702709	74.9549	Up	AT1G30330	0	auxin response factor 6
TraesCS6D02G296200	0.00037953	74.9549	Up	AT4G08950	6e-114	Phosphate-responsive 1 family protein
TraesCSU02G198000	0.00217306	74.9549	Up	AT1G58170	4e-52	Disease resistance-responsive (dirigent-like protein) family protein
TraesCS3B02G384900	0.00483522	74.6502	Up	-	-	-
TraesCS6B02G356200	0.00115313	74.3455	Up	AT1G05010	7e-156	ethylene-forming enzyme
TraesCS1D02G391400	0.00375929	74.0408	Up	-	-	-
TraesCS1A02G358100	0.00405066	73.7361	Up	AT5G64810	4e-43	WRKY DNA-binding protein 51
TraesCS2D02G129100	0.00109335	72.822	Up	AT2G37710	0	receptor lectin kinase
TraesCS1B02G371900	0.00130628	72.822	Up	AT3G48520	0	cytochrome P450, family 94, subfamily B, polypeptide 3
TraesCS3D02G483000	1.01453e-05	72.822	Up	AT3G09270	2e-62	glutathione S-transferase TAU 8
TraesCS7A02G528000	0.0022042	72.5173	Up	AT3G59080	2e-160	Eukaryotic aspartyl protease family protein
TraesCS2A02G427700	0.00223919	72.5173	Up	AT3G15210	1e-32	ethylene responsive element binding factor 4
TraesCS2A02G486600	0.00291581	72.2126	Up	AT4G21380	0	receptor kinase 3
TraesCS2B02G346000	0.00256154	72.2126	Up	AT3G48170	1e-163	aldehyde dehydrogenase 10A9
TraesCS5D02G462500	0.00100534	71.9079	Up	AT3G14690	0	cytochrome P450, family 72, subfamily A, polypeptide 15
TraesCS6A02G171800	0.005398	71.9079	Up	AT3G28345	0	ABC transporter family protein
TraesCS7A02G354000	0.00575213	71.9079	Up	AT5G44410	1e-144	FAD-binding Berberine family protein
TraesCS6D02G161200	0.00309822	71.6033	Up	AT3G28345	0	ABC transporter family protein
TraesCS6B02G355900	0.0012347	71.6033	Up	AT1G05010	4e-156	ethylene-forming enzyme
TraesCS3A02G039200	6.87799e-06	71.6033	Up	AT4G23280	3e-153	cysteine-rich RLK (RECEPTOR-like protein kinase) 20
TraesCS3B02G146500	7.03545e-06	71.6033	Up	AT5G42830	8e-90	HXXXD-type acyl-transferase family protein
TraesCS2D02G162200	0.000127344	71.6033	Up	AT5G39670	3e-24	Calcium-binding EF-hand family protein
TraesCS5B02G429300	0.00136319	71.6033	Up	-	-	-
TraesCS4A02G412100	0.00268563	71.2986	Up	AT2G26170	0	cytochrome P450, family 711, subfamily A, polypeptide 1
TraesCS3B02G290300	0.000190538	70.9939	Up	AT2G47000	0	ATP binding cassette subfamily B4
TraesCS4D02G172200	0.00321084	70.9939	Up	AT3G56400	4e-25	WRKY DNA-binding protein 70
TraesCS7A02G355300	0.00109574	70.6892	Up	AT3G24520	2e-60	heat shock transcription factor C1
TraesCS7A02G450400	0.00014452	70.6892	Up	AT5G54490	3e-38	pinoid-binding protein 1
TraesCS1A02G342600	0.00562068	70.3845	Up	AT5G25930	0	kinase family with leucine-rich repeat domain-containing protein
TraesCS5B02G384500	0.00568222	70.3845	Up	AT5G43650	2e-33	basic helix-loop-helix (bHLH) DNA-binding superfamily protein
TraesCS7D02G503400	0.00786333	70.0798	Up	-	-	-
TraesCS5A02G235200	0.00110625	70.0798	Up	-	-	-
TraesCS1D02G189700	0.00302936	69.1657	Up	AT1G10360	2e-67	glutathione S-transferase TAU 18
TraesCS7D02G339700	0.000654766	69.1657	Up	AT4G14746	5e-29	neurogenic locus notch-like protein
TraesCS3B02G125500	0.00129724	68.861	Up	AT5G56840	6e-49	myb-like transcription factor family protein
TraesCS1D02G039300	0.00449615	68.5563	Up	AT2G37040	0	PHE ammonia lyase 1
TraesCS7D02G339000	0.0029171	68.5563	Up	AT3G02600	1e-120	lipid phosphate phosphatase 3
TraesCS1D02G095400	0.000462908	68.5563	Up	AT3G62760	6e-65	Glutathione S-transferase family protein
TraesCS2D02G223500	0.0090411	68.5563	Up	AT4G23230	5e-18	cysteine-rich RECEPTOR-like kinase
TraesCS5D02G270600	0.00306162	68.2516	Up	AT5G47560	0	tonoplast dicarboxylate transporter
TraesCS4D02G325700	0.000480155	68.2516	Up	AT2G17040	4e-84	NAC domain containing protein 36
TraesCS5D02G148800	0.00377772	68.2516	Up	AT1G69490	3e-82	NAC-like, activated by AP3/PI
TraesCS2A02G493400	0.000752245	68.2516	Up	AT2G16050	2e-19	Cysteine/Histidine-rich C1 domain family protein
TraesCS2D02G436200	0.000682173	67.9469	Up	AT3G22370	1e-146	alternative oxidase 1A
TraesCS5D02G395900	5.40573e-07	67.9469	Up	AT1G58170	2e-50	Disease resistance-responsive (dirigent-like protein) family protein
TraesCS4B02G297100	0.00284859	67.9469	Up	AT1G19180	2e-20	jasmonate-zim-domain protein 1
TraesCS3A02G294000	0.000802433	67.6422	Up	AT1G78440	3e-122	gibberellin 2-beta-dioxygenase
TraesCS1B02G355700	0.00186509	67.3375	Up	AT5G25930	0	kinase family with leucine-rich repeat domain-containing protein
TraesCS3B02G356700	0.0036876	67.0328	Up	AT4G10540	0	Subtilase family protein
TraesCS5A02G273400	0.000636497	66.4234	Up	AT4G31330	4e-94	transmembrane protein, putative (Protein of unknown function, DUF599)
TraesCS3A02G127300	5.33538e-06	66.4234	Up	AT5G42830	3e-91	HXXXD-type acyl-transferase family protein
TraesCS3B02G014600	0.00120838	66.1187	Up	-	-	-
TraesCS2A02G380800	0.00148891	65.8141	Up	AT2G37040	0	PHE ammonia lyase 1
TraesCS4D02G063200	0.00962271	65.8141	Up	-	-	-
TraesCS7A02G525600	0.0015191	65.5094	Up	AT3G62760	1e-54	Glutathione S-transferase family protein
TraesCS6B02G327200	0.00166276	65.5094	Up	AT2G32300	1e-23	uclacyanin 1
TraesCS3B02G356300	0.00181295	65.5094	Up	-	-	-
TraesCS4B02G270400	0.00525252	65.2047	Up	AT4G38540	2e-104	FAD/NAD(P)-binding oxidoreductase family protein
TraesCS7A02G176700	0.00499999	65.2047	Up	AT5G27420	1e-44	carbon/nitrogen insensitive 1
TraesCS3B02G012700	0.0039969	65.2047	Up	AT4G04570	7e-16	cysteine-rich RLK (RECEPTOR-like protein kinase) 40
TraesCS3B02G485100	0.00174606	64.9	Up	AT3G21690	0	MATE efflux family protein
TraesCS4B02G287100	0.00309837	64.9	Up	AT2G35290	2e-17	hypothetical protein
TraesCS4D02G050600	0.00363025	64.5953	Up	AT5G15490	0	UDP-glucose 6-dehydrogenase family protein
TraesCS5A02G510400	0.00574361	64.5953	Up	AT3G14810	0	mechanosensitive channel of small conductance-like 5
TraesCS3A02G039100	0.00298449	64.5953	Up	AT4G05200	7e-135	cysteine-rich RLK (RECEPTOR-like protein kinase) 25
TraesCS3A02G111200	0.000120152	64.5953	Up	AT5G26170	1e-36	WRKY DNA-binding protein 50
TraesCS6D02G053800	0.00577626	64.2906	Up	AT5G45550	4e-129	Mob1/phocein family protein
TraesCS1B02G148600	0.00579925	64.2906	Up	AT5G51840	6e-84	junctophilin-like protein
TraesCS7A02G450100	0.00312041	63.9859	Up	AT3G14690	0	cytochrome P450, family 72, subfamily A, polypeptide 15
TraesCS2D02G589300	0.00252632	63.9859	Up	AT1G78380	2e-69	glutathione S-transferase TAU 19
TraesCS2A02G522100	0.00617459	63.9859	Up	-	-	-
TraesCS4D02G099000	0.00285298	63.6812	Up	-	-	-
TraesCS2B02G445600	0.00621954	63.0718	Up	AT3G26300	4e-112	cytochrome P450, family 71, subfamily B, polypeptide 34
TraesCS2B02G603100	0.00161334	63.0718	Up	AT2G35980	2e-36	Late embryogenesis abundant (LEA) hydroxyproline-rich glycoprotein family
TraesCS7D02G435200	0.00145397	63.0718	Up	AT1G62790	3e-17	Bifunctional inhibitor/lipid-transfer protein/seed storage 2S albumin superfamily protein
TraesCS6B02G308500	0.00438152	63.0718	Up	AT4G35320	8e-17	hypothetical protein
TraesCS7B02G079500	0.00178449	62.7671	Up	AT1G76690	0	12-oxophytodienoate reductase 2
TraesCS6B02G199700	0.00638959	62.7671	Up	AT3G28345	0	ABC transporter family protein
TraesCS2B02G121900	0.0010554	62.7671	Up	AT2G46400	2e-21	WRKY DNA-binding protein 46
TraesCS6D02G240300	0.00407382	62.7671	Up	AT1G63840	4e-16	RING/U-box superfamily protein
TraesCS6B02G347200	0.000103397	62.4624	Up	AT4G08950	1e-114	Phosphate-responsive 1 family protein
TraesCS2D02G217600	0.0022832	62.1577	Up	AT4G21380	0	receptor kinase 3
TraesCS3B02G580500	0.00663759	62.1577	Up	AT1G43710	0	Pyridoxal phosphate (PLP)-dependent transferases superfamily protein
TraesCS2D02G590600	0.0033813	62.1577	Up	AT3G47570	4e-177	Leucine-rich repeat protein kinase family protein
TraesCS5B02G454100	0.00174813	61.853	Up	AT1G21270	3e-105	wall-associated kinase 2
TraesCS2D02G068500	0.000637232	61.853	Up	AT1G29090	1e-82	Cysteine proteinases superfamily protein
TraesCS3A02G355400	0.0005009	61.853	Up	AT3G55240	4e-30	Plant protein 1589 of unknown function
TraesCS5B02G169100	0.00188226	61.853	Up	AT3G07600	9e-11	Heavy metal transport/detoxification superfamily protein
TraesCS3A02G006700	0.000935405	61.853	Up	-	-	-
TraesCS7D02G161100	0.00642568	61.5483	Up	AT5G10530	2e-139	Concanavalin A-like lectin protein kinase family protein
TraesCS2A02G031400	0.000330235	61.2436	Up	AT3G14470	1e-107	NB-ARC domain-containing disease resistance protein
TraesCS3A02G508600	5.22418e-05	60.9389	Up	AT4G24220	2e-164	NAD(P)-binding Rossmann-fold superfamily protein
TraesCS3B02G408500	0.00611989	60.6342	Up	AT2G35980	3e-31	Late embryogenesis abundant (LEA) hydroxyproline-rich glycoprotein family
TraesCS6A02G395900	0.00131513	60.3295	Up	-	-	-
TraesCS7A02G334200	0.00222506	60.0249	Up	AT3G22200	0	Pyridoxal phosphate (PLP)-dependent transferases superfamily protein
TraesCS7B02G105100	0.0064994	60.0249	Up	AT4G33720	1e-55	CAP (Cysteine-rich secretory proteins, Antigen 5, and Pathogenesis-related 1 protein) superfamily protein
TraesCS2B02G129600	0.0010256	59.7202	Up	AT3G62830	0	NAD(P)-binding Rossmann-fold superfamily protein
TraesCS3B02G158700	1.74809e-05	59.7202	Up	AT3G15353	4e-14	metallothionein 3
TraesCS3A02G154900	0.00363455	59.4155	Up	AT3G06880	5e-61	Transducin/WD40 repeat-like superfamily protein
TraesCS7D02G273100	0.00105182	59.1108	Up	AT2G17730	5e-70	NEP-interacting protein 2
TraesCS2D02G601500	0.00455279	59.1108	Up	AT1G63220	3e-57	Calcium-dependent lipid-binding (CaLB domain) family protein
TraesCS4B02G248900	0.00168821	59.1108	Up	AT3G57450	3e-18	hypothetical protein
TraesCS6D02G333600	0.00492245	59.1108	Up	AT3G50980	2e-14	dehydrin xero 1
TraesCS5B02G375900	7.93929e-05	58.8061	Up	AT1G78390	0	nine-cis-epoxycarotenoid dioxygenase 9
TraesCS2A02G421500	0.00507688	58.8061	Up	AT2G34080	1e-86	Cysteine proteinases superfamily protein
TraesCS6A02G330500	0.00660181	58.8061	Up	AT1G21910	2e-35	Integrase-type DNA-binding superfamily protein
TraesCS6B02G165700	0.00111553	58.8061	Up	-	-	-
TraesCS7D02G180700	0.00675436	58.5014	Up	AT1G22340	2e-156	UDP-glucosyl transferase 85A7
TraesCS5D02G188600	0.00019546	58.5014	Up	AT2G29380	1e-118	highly ABA-induced PP2C protein 3
TraesCS2D02G114800	0.00207312	58.5014	Up	AT3G05500	4e-59	Rubber elongation factor protein (REF)
TraesCS5D02G389300	0.00801024	58.5014	Up	AT4G19390	2e-28	Uncharacterized protein family (UPF0114)
TraesCS2D02G461100	0.00683177	58.1967	Up	-	-	-
TraesCS6B02G324800	0.00692476	57.892	Up	AT4G13420	0	high affinity K+ transporter 5
TraesCS3B02G465200	0.0069528	57.892	Up	AT1G14590	7e-81	Nucleotide-diphospho-sugar transferase family protein
TraesCS6B02G145800	0.00700626	57.5873	Up	AT4G01830	6e-126	P-glycoprotein 5
TraesCS2D02G302600	0.00125143	57.2826	Up	AT5G41920	1e-44	GRAS family transcription factor
TraesCS1B02G089000	0.00490826	56.9779	Up	AT5G36160	6e-168	Tyrosine transaminase family protein
TraesCS3A02G506400	0.000184908	56.9779	Up	AT4G24220	3e-113	NAD(P)-binding Rossmann-fold superfamily protein
TraesCS4D02G339300	0.00493635	56.6732	Up	AT5G60710	4e-161	Zinc finger (C3HC4-type RING finger) family protein
TraesCS3D02G522300	0.00119684	56.6732	Up	AT4G05200	4e-50	cysteine-rich RLK (RECEPTOR-like protein kinase) 25
TraesCS2A02G505500	0.00701491	56.3685	Up	AT3G12750	1e-119	zinc transporter 1 precursor
TraesCS2B02G010500	0.00419844	56.0638	Up	AT5G13080	7e-54	WRKY DNA-binding protein 75
TraesCS7B02G296000	0.000338992	55.1497	Up	AT5G03760	0	Nucleotide-diphospho-sugar transferases superfamily protein
TraesCS1B02G413900	0.00906281	55.1497	Up	AT1G68390	5e-117	Core-2/I-branching beta-1,6-N-acetylglucosaminyltransferase family protein
TraesCS5A02G127200	0.00146224	55.1497	Up	AT5G22380	6e-68	NAC domain containing protein 90
TraesCS7A02G034300	5.58651e-05	55.1497	Up	AT1G10360	6e-61	glutathione S-transferase TAU 18
TraesCS6B02G361400	0.00127712	55.1497	Up	AT1G21910	1e-35	Integrase-type DNA-binding superfamily protein
TraesCS3A02G149900	0.000437548	54.845	Up	AT1G79900	9e-132	Mitochondrial substrate carrier family protein
TraesCS1A02G347000	0.000167411	54.845	Up	AT2G46150	2e-36	Late embryogenesis abundant (LEA) hydroxyproline-rich glycoprotein family
TraesCS4A02G273400	0.0094632	54.845	Up	-	-	-
TraesCS5B02G197400	8.3191e-05	54.5403	Up	AT1G60190	3e-130	ARM repeat superfamily protein
TraesCS7B02G490700	0.00459369	54.5403	Up	AT1G17840	5e-121	white-brown complex-like protein
TraesCS6B02G090800	0.00106447	54.5403	Up	AT1G61680	9e-93	terpene synthase 14
TraesCS2A02G045400	0.00717396	54.5403	Up	AT3G62760	2e-71	Glutathione S-transferase family protein
TraesCS3D02G514400	0.00208554	54.2357	Up	AT4G24220	7e-162	NAD(P)-binding Rossmann-fold superfamily protein
TraesCS4B02G172400	0.00147537	54.2357	Up	AT4G20780	7e-60	calmodulin like 42
TraesCS2A02G493200	0.000906938	54.2357	Up	AT2G16050	6e-19	Cysteine/Histidine-rich C1 domain family protein
TraesCS4D02G359800	0.00720794	53.931	Up	AT5G48930	7e-41	hydroxycinnamoyl-CoA shikimate/quinate hydroxycinnamoyl transferase
TraesCS6D02G222600	0.00413499	53.931	Up	AT2G46680	2e-32	homeobox 7
TraesCS2D02G340600	0.00561341	53.6263	Up	AT1G13110	1e-112	cytochrome P450, family 71 subfamily B, polypeptide 7
TraesCS5B02G391000	6.45825e-06	53.0169	Up	AT1G58170	3e-51	Disease resistance-responsive (dirigent-like protein) family protein
TraesCS3B02G317500	0.00856979	53.0169	Up	AT4G18980	4e-13	AtS40-3
TraesCS6D02G005800	0.00442215	52.7122	Up	AT2G34930	6e-121	disease resistance family protein / LRR family protein
TraesCS6D02G275100	0.00121107	52.4075	Up	AT4G13420	0	high affinity K+ transporter 5
TraesCS2D02G150400	0.00181343	52.4075	Up	AT3G21240	0	4-coumarate:CoA ligase 2
TraesCS2B02G093100	0.00153968	52.4075	Up	AT3G26230	1e-117	cytochrome P450, family 71, subfamily B, polypeptide 24
TraesCS4B02G185300	0.00111155	52.4075	Up	AT3G16910	6e-28	acyl-activating enzyme 7
TraesCS7A02G157400	0.000570047	52.4075	Up	AT3G14280	6e-13	LL-diaminopimelate aminotransferase
TraesCS5D02G168400	0.00270047	51.7981	Up	AT1G15950	2e-149	cinnamoyl coa reductase 1
TraesCS1A02G406300	0.000229354	51.7981	Up	AT4G22220	5e-78	SufE/NifU family protein
TraesCS6D02G083500	0.00135248	51.7981	Up	AT1G70420	2e-13	DNA ligase-like protein, putative (DUF1645)
TraesCS3B02G290200	4.13126e-05	51.4934	Up	AT3G16520	3e-114	UDP-glucosyl transferase 88A1
TraesCS7A02G273000	0.00140157	51.1887	Up	AT2G17730	2e-69	NEP-interacting protein 2
TraesCS4A02G297800	0.00398472	51.1887	Up	AT2G32090	1e-42	Lactoylglutathione lyase / glyoxalase I family protein
TraesCS3D02G495200	0.00758173	51.1887	Up	AT5G12340	2e-23	DUF4228 domain protein
TraesCS2A02G468500	0.00349041	51.1887	Up	-	-	-
TraesCS3A02G506500	0.000248133	50.884	Up	AT4G24220	3e-113	NAD(P)-binding Rossmann-fold superfamily protein
TraesCS7D02G345700	0.00719237	50.884	Up	AT3G56400	6e-29	WRKY DNA-binding protein 70
TraesCS6D02G319900	0.00261445	50.5793	Up	AT3G14067	0	Subtilase family protein
TraesCS2D02G386700	0.00762086	50.5793	Up	AT4G36250	0	aldehyde dehydrogenase 3F1
TraesCS7B02G065300	0.00758684	50.5793	Up	AT5G10530	2e-42	Concanavalin A-like lectin protein kinase family protein
TraesCS5A02G229000	0.000488967	50.5793	Up	AT3G29000	2e-21	Calcium-binding EF-hand family protein
TraesCS3D02G424000	0.000424241	50.2746	Up	AT1G14590	6e-85	Nucleotide-diphospho-sugar transferase family protein
TraesCS3D02G069700	0.00790417	50.2746	Up	-	-	-
TraesCS6A02G312600	0.00309193	49.9699	Up	AT5G37490	8e-89	ARM repeat superfamily protein
TraesCS2A02G029900	0.00199433	49.9699	Up	AT3G14460	2e-76	LRR and NB-ARC domains-containing disease resistance protein
TraesCS5D02G436000	0.00791758	49.6652	Up	AT3G43600	0	aldehyde oxidase 2
TraesCS1A02G310300	0.000374773	49.6652	Up	AT5G07050	4e-168	nodulin MtN21 /EamA-like transporter family protein
TraesCS1B02G361200	0.00928686	49.6652	Up	AT2G46150	1e-36	Late embryogenesis abundant (LEA) hydroxyproline-rich glycoprotein family
TraesCS3D02G219100	4.01021e-05	49.3605	Up	AT2G01170	0	bidirectional amino acid transporter 1
TraesCS5A02G394800	0.00310607	49.3605	Up	AT3G02100	2e-67	UDP-Glycosyltransferase superfamily protein
TraesCS7D02G514500	0.00743776	49.3605	Up	AT3G62760	1e-55	Glutathione S-transferase family protein
TraesCS6D02G060900	9.74586e-06	49.0558	Up	-	-	-
TraesCS1A02G383400	0.00226504	49.0558	Up	-	-	-
TraesCS1A02G257200	0.000125768	48.7511	Up	AT5G40010	3e-174	AAA-ATPase 1
TraesCS3B02G277900	0.00391252	48.7511	Up	AT1G72770	9e-116	HYPERSENSITIVE TO ABA1
TraesCS5B02G146600	0.00103687	48.7511	Up	AT5G58375	2e-23	Methyltransferase-related protein
TraesCS4A02G296400	0.00247113	48.4465	Up	AT4G11650	5e-28	osmotin 34
TraesCS4A02G263600	0.00624049	48.4465	Up	AT4G12530	4e-17	Bifunctional inhibitor/lipid-transfer protein/seed storage 2S albumin superfamily protein
TraesCS7B02G069500	0.00810009	48.1418	Up	AT2G26310	3e-88	Chalcone-flavanone isomerase family protein
TraesCS6B02G319800	0.00966049	48.1418	Up	AT5G08180	3e-71	Ribosomal protein L7Ae/L30e/S12e/Gadd45 family protein
TraesCS7A02G083700	0.000123464	48.1418	Up	AT3G09270	3e-59	glutathione S-transferase TAU 8
TraesCS2D02G403800	0.00112837	47.8371	Up	AT1G76140	0	Prolyl oligopeptidase family protein
TraesCS3B02G120300	0.00257282	47.8371	Up	AT5G61520	6e-165	Major facilitator superfamily protein
TraesCS3D02G395800	0.0036712	47.8371	Up	AT5G48380	5e-65	BAK1-interacting receptor-like kinase 1
TraesCS5A02G212800	0.00161824	47.8371	Up	AT1G74950	2e-26	TIFY domain/Divergent CCT motif family protein
TraesCS6A02G285300	0.00843533	47.5324	Up	AT5G09220	4e-155	amino acid permease 2
TraesCS2D02G003200	0.00502094	47.5324	Up	AT3G46530	2e-63	NB-ARC domain-containing disease resistance protein
TraesCS3B02G040900	0.00201317	47.2277	Up	AT1G79520	3e-177	Cation efflux family protein
TraesCS2D02G257100	0.00182796	47.2277	Up	-	-	-
TraesCS6B02G380800	0.000627358	46.923	Up	AT2G29120	0	glutamate receptor 2.7
TraesCS2D02G000300	1.91139e-06	46.923	Up	AT5G51760	1e-87	Protein phosphatase 2C family protein
TraesCS6D02G300600	0.00102309	46.923	Up	AT5G20400	4e-80	2-oxoglutarate (2OG) and Fe(II)-dependent oxygenase superfamily protein
TraesCS7D02G457000	0.00445756	46.923	Up	AT4G33565	1e-27	RING/U-box superfamily protein
TraesCS4A02G214000	0.00654155	46.923	Up	-	-	-
TraesCS2D02G554400	0.00127037	46.6183	Up	AT5G06740	1e-87	Concanavalin A-like lectin protein kinase family protein
TraesCS7A02G205100	1.19523e-07	46.6183	Up	AT1G66230	6e-82	myb domain protein 20
TraesCS5D02G194000	0.00552268	46.6183	Up	AT2G17780	6e-19	PLAC8 family protein
TraesCS3B02G396200	0.00859184	46.3136	Up	AT1G07410	2e-128	RAB GTPase homolog A2B
TraesCS5B02G336900	0.00382807	46.3136	Up	AT4G03500	3e-54	Ankyrin repeat family protein
TraesCS3B02G023300	0.00101117	46.3136	Up	AT1G53820	1e-22	RING/U-box superfamily protein
TraesCS6B02G127100	0.00946244	46.3136	Up	AT1G70420	1e-13	DNA ligase-like protein, putative (DUF1645)
TraesCS1D02G359100	0.00280884	46.0089	Up	AT3G48520	0	cytochrome P450, family 94, subfamily B, polypeptide 3
TraesCS1D02G269600	0.00860868	46.0089	Up	AT1G22540	0	Major facilitator superfamily protein
TraesCS2A02G217000	0.000372175	46.0089	Up	AT4G05200	7e-161	cysteine-rich RLK (RECEPTOR-like protein kinase) 25
TraesCS1B02G409600	0.000296398	46.0089	Up	-	-	-
TraesCSU02G100800	0.00127388	45.7042	Up	AT1G17840	0	white-brown complex-like protein
TraesCS5B02G405300	0.00873825	45.7042	Up	AT3G49960	3e-110	Peroxidase superfamily protein
TraesCS5D02G342600	0.00248476	45.7042	Up	AT1G03670	1e-53	ankyrin repeat family protein
TraesCS2D02G101300	0.00945656	45.7042	Up	AT1G69490	1e-52	NAC-like, activated by AP3/PI
TraesCS2D02G104500	0.000119875	45.7042	Up	AT3G56400	2e-21	WRKY DNA-binding protein 70
TraesCS3D02G518600	0.00693965	45.7042	Up	-	-	-
TraesCS1B02G285400	0.0087584	45.3995	Up	AT2G27500	2e-137	Glycosyl hydrolase superfamily protein
TraesCS2A02G011000	0.00766583	45.3995	Up	AT5G13080	4e-54	WRKY DNA-binding protein 75
TraesCS5A02G501500	0.000403819	45.0948	Up	AT1G15460	0	HCO3- transporter family
TraesCS2A02G396400	0.00942994	45.0948	Up	AT4G11280	0	1-aminocyclopropane-1-carboxylic acid (acc) synthase 6
TraesCS4D02G269500	0.000161581	45.0948	Up	AT4G38540	7e-115	FAD/NAD(P)-binding oxidoreductase family protein
TraesCS7D02G367700	0.000617625	45.0948	Up	AT3G24520	3e-59	heat shock transcription factor C1
TraesCS6B02G268100	0.00901273	44.7901	Up	AT4G25470	6e-58	C-repeat/DRE binding factor 2
TraesCS5D02G021300	0.00258394	44.7901	Up	-	-	-
TraesCS2B02G532000	0.00904023	44.4854	Up	AT4G32300	3e-79	S-domain-2 5
TraesCS4A02G007800	0.00296386	44.4854	Up	AT1G19180	3e-19	jasmonate-zim-domain protein 1
TraesCS5A02G143200	0.00104127	44.1807	Up	AT3G04070	6e-81	NAC domain containing protein 47
TraesCS2A02G493300	0.000440778	44.1807	Up	AT2G16050	6e-19	Cysteine/Histidine-rich C1 domain family protein
TraesCS7B02G262700	0.00171943	44.1807	Up	AT2G32210	9e-12	cysteine-rich/transmembrane domain A-like protein
TraesCS2A02G053300	0.00191707	43.876	Up	AT1G13080	7e-102	cytochrome P450, family 71, subfamily B, polypeptide 2
TraesCS6B02G217200	8.65174e-06	43.876	Up	AT3G04940	9e-99	cysteine synthase D1
TraesCS3A02G441400	0.00138623	43.876	Up	AT3G62160	2e-66	HXXXD-type acyl-transferase family protein
TraesCS3A02G456200	0.000763159	43.876	Up	AT2G23620	7e-55	methyl esterase 1
TraesCS4D02G195700	0.00907428	43.5713	Up	AT3G11180	2e-146	2-oxoglutarate (2OG) and Fe(II)-dependent oxygenase superfamily protein
TraesCS5D02G276400	0.00920013	43.5713	Up	AT1G76470	2e-104	NAD(P)-binding Rossmann-fold superfamily protein
TraesCS7A02G370700	0.00264018	42.962	Up	AT3G62160	3e-99	HXXXD-type acyl-transferase family protein
TraesCS7D02G092500	3.95391e-05	42.962	Up	AT1G18860	4e-72	WRKY DNA-binding protein 61
TraesCS2B02G498100	0.00300087	42.962	Up	AT4G27130	6e-47	Translation initiation factor SUI1 family protein
TraesCS4A02G326300	0.00286243	42.962	Up	AT5G65660	2e-28	hydroxyproline-rich glycoprotein family protein
TraesCS5A02G228900	0.00110062	42.6573	Up	AT2G25940	0	alpha-vacuolar processing enzyme
TraesCS4D02G041400	0.00933661	42.6573	Up	AT2G33730	0	P-loop containing nucleoside triphosphate hydrolases superfamily protein
TraesCS4D02G026300	0.00128399	42.3526	Up	AT2G23970	2e-72	Class I glutamine amidotransferase-like superfamily protein
TraesCS2A02G438300	5.47948e-05	42.0479	Up	AT3G22370	4e-143	alternative oxidase 1A
TraesCS2B02G279200	0.0038887	42.0479	Up	AT4G37330	6e-126	cytochrome P450, family 81, subfamily D, polypeptide 4
TraesCS7D02G186100	0.00270296	42.0479	Up	AT2G21940	8e-88	shikimate kinase 1
TraesCS7D02G174300	0.00941593	41.7432	Up	AT1G07530	1e-151	SCARECROW-like 14
TraesCS3B02G370600	0.00525674	41.7432	Up	-	-	-
TraesCS2D02G261100	0.00965952	41.4385	Up	AT4G37330	9e-126	cytochrome P450, family 81, subfamily D, polypeptide 4
TraesCS3A02G327100	1.09035e-06	41.4385	Up	AT1G60420	1e-83	DC1 domain-containing protein
TraesCS2D02G150600	0.00318017	41.4385	Up	AT1G14980	1e-45	chaperonin 10
TraesCS1D02G211200	0.00277576	41.4385	Up	AT2G45910	2e-41	U-box domain-containing protein kinase family protein
TraesCS2B02G602449	0.00429675	41.1338	Up	AT5G40780	0	lysine histidine transporter 1
TraesCS4B02G264500	0.00775547	41.1338	Up	AT4G33680	0	Pyridoxal phosphate (PLP)-dependent transferases superfamily protein
TraesCS5A02G273300	0.00436772	41.1338	Up	AT4G31330	2e-77	transmembrane protein, putative (Protein of unknown function, DUF599)
TraesCS5D02G299300	0.00126109	40.8291	Up	AT1G54570	0	Esterase/lipase/thioesterase family protein
TraesCS1D02G239700	0.00233099	40.8291	Up	AT4G21380	0	receptor kinase 3
TraesCS7A02G302800	0.00842311	40.8291	Up	AT1G15910	2e-156	XH/XS domain-containing protein
TraesCS7A02G364800	6.41802e-05	40.8291	Up	AT2G32210	2e-12	cysteine-rich/transmembrane domain A-like protein
TraesCS2B02G445500	0.00101677	40.5244	Up	AT4G02780	0	Terpenoid cyclases/Protein prenyltransferases superfamily protein
TraesCS7B02G327700	0.00202466	40.5244	Up	AT4G25810	2e-134	xyloglucan endotransglycosylase 6
TraesCS2A02G401000	0.00155624	40.5244	Up	AT1G12750	7e-126	RHOMBOID-like protein 6
TraesCS4A02G315100	0.00201413	40.5244	Up	AT5G10530	2e-119	Concanavalin A-like lectin protein kinase family protein
TraesCS2B02G118400	0.00646175	40.5244	Up	AT5G61430	2e-81	NAC domain containing protein 100
TraesCS3A02G109300	0.00145378	40.5244	Up	AT5G47390	1e-75	myb-like transcription factor family protein
TraesCS1B02G374900	0.00319518	40.5244	Up	AT5G64810	6e-42	WRKY DNA-binding protein 51
TraesCS5D02G557400	0.00290937	40.5244	Up	AT5G65660	3e-27	hydroxyproline-rich glycoprotein family protein
TraesCS3D02G219400	1.90161e-05	40.5244	Up	AT3G48510	4e-27	AtIII18x5-like protein
TraesCS6D02G238200	0.00452086	39.915	Up	AT4G25470	6e-59	C-repeat/DRE binding factor 2
TraesCS5A02G292000	0.00102308	39.6103	Up	AT1G54570	0	Esterase/lipase/thioesterase family protein
TraesCS5A02G424000	3.94114e-05	39.0009	Up	AT1G17180	9e-68	glutathione S-transferase TAU 25
TraesCS3B02G602400	0.0010845	39.0009	Up	AT1G52360	1e-46	Coatomer, beta' subunit
TraesCS2B02G490400	0.000281638	39.0009	Up	-	-	-
TraesCS5A02G513600	0.00161646	38.6962	Up	AT3G48950	0	Pectin lyase-like superfamily protein
TraesCS5D02G519100	0.000595522	38.6962	Up	AT1G34370	5e-86	C2H2 and C2HC zinc fingers superfamily protein
TraesCS1D02G237100	1.43987e-05	38.3915	Up	AT1G12920	0	eukaryotic release factor 1-2
TraesCS5B02G029300	0.000252234	38.3915	Up	AT3G14440	0	nine-cis-epoxycarotenoid dioxygenase 3
TraesCS4B02G344200	6.05884e-06	38.0868	Up	AT5G60710	2e-163	Zinc finger (C3HC4-type RING finger) family protein
TraesCS3B02G295000	0.00393911	38.0868	Up	AT5G38260	7e-132	Protein kinase superfamily protein
TraesCS1D02G210100	0.000387119	38.0868	Up	AT4G33540	3e-125	metallo-beta-lactamase family protein
TraesCS4D02G265100	0.00102433	38.0868	Up	AT5G47530	4e-33	Auxin-responsive family protein
TraesCS7A02G358900	0.00798865	37.7821	Up	AT2G19450	0	membrane bound O-acyl transferase (MBOAT) family protein
TraesCS6B02G177300	0.00348826	37.7821	Up	AT1G16070	2e-124	tubby like protein 8
TraesCS2A02G422100	0.000122644	37.7821	Up	AT1G29090	2e-85	Cysteine proteinases superfamily protein
TraesCS5B02G211000	0.00102585	37.7821	Up	AT1G74950	6e-26	TIFY domain/Divergent CCT motif family protein
TraesCS6B02G085400	0.00979017	37.7821	Up	-	-	-
TraesCS1A02G351600	0.00393855	37.4774	Up	AT3G48520	0	cytochrome P450, family 94, subfamily B, polypeptide 3
TraesCS2D02G157300	0.00109281	37.4774	Up	AT2G46960	4e-177	cytochrome P450, family 709, subfamily B, polypeptide 1
TraesCS7D02G441700	0.0019899	37.4774	Up	AT1G13520	1e-76	hypothetical protein (DUF1262)
TraesCS4B02G028700	0.00800448	37.4774	Up	AT2G23970	3e-72	Class I glutamine amidotransferase-like superfamily protein
TraesCS4A02G001300	0.00129673	37.4774	Up	AT3G23240	8e-43	ethylene response factor 1
TraesCS3D02G320300	0.00169131	37.4774	Up	-	-	-
TraesCS4A02G439000	0.00103871	37.1728	Up	AT4G10770	0	oligopeptide transporter 7
TraesCS6A02G210000	0.00394169	37.1728	Up	AT5G50200	8e-43	nitrate transmembrane transporter
TraesCS3A02G105300	0.00310359	37.1728	Up	AT5G11930	3e-28	Thioredoxin superfamily protein
TraesCSU02G164800	0.000592242	36.8681	Up	AT1G70250	1e-107	receptor serine/threonine kinase
TraesCS5B02G431200	0.0010405	36.8681	Up	AT1G28220	6e-68	purine permease 3
TraesCS6A02G279700	0.00374768	36.8681	Up	AT4G35320	2e-17	hypothetical protein
TraesCS5D02G302900	0.00356076	36.5634	Up	AT1G02850	0	beta glucosidase 11
TraesCS2A02G094700	0.000607041	36.5634	Up	AT1G56600	4e-177	galactinol synthase 2
TraesCS5D02G099100	0.00171456	36.5634	Up	AT5G49620	5e-76	myb domain protein 78
TraesCS3D02G223400	0.00144446	36.5634	Up	AT5G62770	5e-20	membrane-associated kinase regulator, putative (DUF1645)
TraesCS7D02G428800	1.21763e-05	36.5634	Up	AT5G06760	3e-11	Late Embryogenesis Abundant 4-5
TraesCS4B02G220000	0.00136868	36.5634	Up	-	-	-
TraesCS2A02G104800	1.74649e-05	36.2587	Up	AT3G56400	7e-22	WRKY DNA-binding protein 70
TraesCS7D02G417600	0.00823176	35.954	Up	AT4G31750	6e-165	HOPW1-1-interacting 2
TraesCS7A02G423900	0.002222	35.954	Up	AT4G31750	2e-164	HOPW1-1-interacting 2
TraesCS3A02G183200	0.0018221	35.954	Up	AT4G02860	2e-68	Phenazine biosynthesis PhzC/PhzF protein
TraesCS4D02G098600	9.75507e-05	35.954	Up	AT2G03200	3e-45	Eukaryotic aspartyl protease family protein
TraesCS2D02G493200	0.00313852	35.954	Up	AT2G16050	3e-24	Cysteine/Histidine-rich C1 domain family protein
TraesCS5D02G238800	0.00110482	35.6493	Up	AT2G25940	0	alpha-vacuolar processing enzyme
TraesCS5D02G225900	0.00358429	35.6493	Up	AT2G29120	0	glutamate receptor 2.7
TraesCS2A02G316500	0.00101719	35.6493	Up	AT2G03200	4e-155	Eukaryotic aspartyl protease family protein
TraesCS6A02G351100	0.00022016	35.6493	Up	AT2G33060	3e-100	receptor like protein 27
TraesCS2A02G145800	0.00492077	35.3446	Up	AT3G21240	0	4-coumarate:CoA ligase 2
TraesCS2D02G106400	0.00979603	35.3446	Up	AT3G48140	1e-38	B12D protein
TraesCS7A02G295900	0.00118055	35.0399	Up	AT1G50840	0	polymerase gamma 2
TraesCS4A02G317900	0.00620796	35.0399	Up	AT2G37210	6e-102	lysine decarboxylase family protein
TraesCS5A02G500500	0.00174976	35.0399	Up	AT2G17040	3e-83	NAC domain containing protein 36
TraesCS5B02G093000	0.00112318	35.0399	Up	AT1G48000	5e-76	myb domain protein 112
TraesCS3D02G024200	0.00114178	35.0399	Up	AT1G53820	2e-26	RING/U-box superfamily protein
TraesCS6B02G091200	0.00104789	35.0399	Up	AT1G61680	8e-23	terpene synthase 14
TraesCS1B02G365200	0.00358267	35.0399	Up	AT4G18980	2e-12	AtS40-3
TraesCS6D02G127700	0.00993162	34.7352	Up	AT1G10370	1e-73	Glutathione S-transferase family protein
TraesCS7B02G024200	0.000345032	34.7352	Up	AT3G02430	8e-39	transmembrane protein, putative (DUF679)
TraesCS4B02G178500	0.00217157	34.7352	Up	-	-	-
TraesCS2B02G456000	0.00388314	34.7352	Up	-	-	-
TraesCS6D02G161400	0.00117702	34.7352	Up	-	-	-
TraesCS7D02G451200	0.00114737	34.7352	Up	-	-	-
TraesCS7A02G394100	3.91441e-06	34.4305	Up	AT5G03760	0	Nucleotide-diphospho-sugar transferases superfamily protein
TraesCS4A02G043800	0.000550959	34.4305	Up	AT4G33680	0	Pyridoxal phosphate (PLP)-dependent transferases superfamily protein
TraesCS5B02G029300	0.00269579	34.4305	Up	AT3G14440	0	nine-cis-epoxycarotenoid dioxygenase 3
TraesCS5D02G150100	0.00411807	34.4305	Up	AT1G33110	0	MATE efflux family protein
TraesCS3B02G246300	0.00106446	34.4305	Up	AT3G50930	3e-142	cytochrome BC1 synthesi
TraesCS1D02G421900	0.00425647	34.4305	Up	AT1G52820	8e-71	2-oxoglutarate (2OG) and Fe(II)-dependent oxygenase superfamily protein
TraesCS4D02G041900	0.00118239	34.4305	Up	AT1G65820	6e-62	microsomal glutathione s-transferase
TraesCS2D02G286300	0.00215988	34.4305	Up	AT5G13330	3e-43	related to AP2 6l
TraesCS6D02G131700	0.00113594	34.1258	Up	AT5G25260	0	SPFH/Band 7/PHB domain-containing membrane-associated protein family
TraesCS4A02G213500	0.00121162	34.1258	Up	AT2G03200	8e-45	Eukaryotic aspartyl protease family protein
TraesCS4A02G053500	2.20964e-05	34.1258	Up	AT1G66250	9e-45	O-Glycosyl hydrolases family 17 protein
TraesCS4B02G380600	0.00124991	33.8211	Up	AT1G65480	1e-70	PEBP (phosphatidylethanolamine-binding protein) family protein
TraesCS5A02G232600	0.00122484	33.8211	Up	-	-	-
TraesCS5B02G217000	0.00353037	33.5164	Up	AT2G29120	0	glutamate receptor 2.7
TraesCS4D02G178300	0.00321161	33.5164	Up	AT1G04640	3e-116	lipoyltransferase 2
TraesCS2D02G104600	0.00178044	33.5164	Up	AT2G46400	4e-21	WRKY DNA-binding protein 46
TraesCS6A02G259200	0.000965911	33.5164	Up	AT1G63840	6e-17	RING/U-box superfamily protein
TraesCS6D02G106200	0.00900861	33.5164	Up	-	-	-
TraesCS4A02G056500	0.00218482	33.2117	Up	AT2G34250	0	SecY protein transport family protein
TraesCS4A02G421100	0.000361481	33.2117	Up	AT2G46770	5e-93	NAC (No Apical Meristem) domain transcriptional regulator superfamily protein
TraesCS7B02G057900	0.0098969	33.2117	Up	AT5G11210	3e-83	glutamate receptor 2.5
TraesCS7D02G370800	0.00283842	33.2117	Up	AT1G53820	2e-27	RING/U-box superfamily protein
TraesCS6D02G157600	0.000259759	33.2117	Up	AT1G76600	2e-17	poly polymerase
TraesCS5B02G230500	0.00640911	33.2117	Up	AT3G56580	7e-15	RING/U-box superfamily protein
TraesCS7D02G201000	0.00275366	32.907	Up	AT2G32990	0	glycosyl hydrolase 9B8
TraesCS5B02G517200	0.000396735	32.907	Up	AT3G02875	4e-147	Peptidase M20/M25/M40 family protein
TraesCS5B02G182000	0.00271777	32.907	Up	AT2G29380	3e-119	highly ABA-induced PP2C protein 3
TraesCS3A02G050100	0.00283452	32.907	Up	AT5G38260	2e-111	Protein kinase superfamily protein
TraesCS3A02G237800	0.000122768	32.907	Up	AT2G29380	2e-90	highly ABA-induced PP2C protein 3
TraesCS4B02G225200	0.00124966	32.907	Up	AT1G10370	8e-73	Glutathione S-transferase family protein
TraesCS4B02G366800	0.00177864	32.6023	Up	AT1G62620	3e-164	Flavin-binding monooxygenase family protein
TraesCS5D02G507700	0.00189467	32.6023	Up	AT1G14870	1e-55	PLANT CADMIUM RESISTANCE 2
TraesCS6D02G127800	0.00263871	32.2976	Up	AT1G10370	9e-72	Glutathione S-transferase family protein
TraesCS5D02G304400	0.000499703	31.9929	Up	AT1G65480	2e-82	PEBP (phosphatidylethanolamine-binding protein) family protein
TraesCS5A02G267300	0.00313025	31.9929	Up	AT1G76520	4e-74	Auxin efflux carrier family protein
TraesCS4B02G216100	0.00359256	31.9929	Up	AT2G01080	2e-65	Late embryogenesis abundant (LEA) hydroxyproline-rich glycoprotein family
TraesCS4D02G267500	0.000720545	31.9929	Up	AT1G78080	6e-58	related to AP2 4
TraesCS7A02G142500	0.00125828	31.6882	Up	AT3G02645	2e-126	transmembrane protein, putative (DUF247)
TraesCS5D02G312100	0.00653886	31.6882	Up	AT1G05675	1e-124	UDP-Glycosyltransferase superfamily protein
TraesCS5B02G519700	0.00214058	31.6882	Up	AT1G34370	1e-84	C2H2 and C2HC zinc fingers superfamily protein
TraesCS5D02G432600	0.000890869	31.6882	Up	AT1G17180	7e-81	glutathione S-transferase TAU 25
TraesCS2D02G067600	0.00109937	31.6882	Up	AT2G15480	2e-63	UDP-glucosyl transferase 73B5
TraesCS1A02G334100	0.00118402	31.6882	Up	AT2G34140	4e-33	Dof-type zinc finger DNA-binding family protein
TraesCS2A02G358400	0.00161252	31.0789	Up	AT5G60710	8e-166	Zinc finger (C3HC4-type RING finger) family protein
TraesCS2A02G503800	0.00899608	31.0789	Up	AT4G32300	5e-80	S-domain-2 5
TraesCS5D02G507800	0.00208587	31.0789	Up	AT1G14870	1e-54	PLANT CADMIUM RESISTANCE 2
TraesCS5D02G383500	0.0035259	30.7742	Up	AT1G78390	0	nine-cis-epoxycarotenoid dioxygenase 9
TraesCS2D02G486800	0.00608423	30.7742	Up	AT4G21380	0	receptor kinase 3
TraesCS5A02G513000	0.000190402	30.7742	Up	AT5G60710	9e-164	Zinc finger (C3HC4-type RING finger) family protein
TraesCS5B02G399700	0.00435418	30.7742	Up	AT3G02100	2e-104	UDP-Glycosyltransferase superfamily protein
TraesCS4A02G284400	0.00243935	30.7742	Up	AT2G23970	1e-55	Class I glutamine amidotransferase-like superfamily protein
TraesCS2B02G145600	0.00127008	30.7742	Up	-	-	-
TraesCS6A02G056100	0.00452258	30.7742	Up	-	-	-
TraesCS2D02G364800	0.00249866	30.4695	Up	AT2G33380	6e-105	Caleosin-related family protein
TraesCS6B02G257000	0.00623933	30.4695	Up	AT2G31180	4e-78	myb domain protein 14
TraesCS4A02G269400	0.00710367	30.4695	Up	AT2G02850	3e-40	plantacyanin
TraesCS6A02G125000	0.00358529	30.1648	Up	AT1G72300	0	Leucine-rich receptor-like protein kinase family protein
TraesCS5A02G087100	0.00373816	30.1648	Up	AT5G49620	1e-74	myb domain protein 78
TraesCS7A02G230200	0.0033619	29.8601	Up	AT5G52450	0	MATE efflux family protein
TraesCS2A02G485600	0.00486877	29.8601	Up	AT4G21390	0	S-locus lectin protein kinase family protein
TraesCS3D02G033200	1.77818e-05	29.8601	Up	AT2G26560	8e-169	phospholipase A 2A
TraesCS4D02G191600	0.00145094	29.8601	Up	AT1G13520	3e-74	hypothetical protein (DUF1262)
TraesCS4A02G349700	0.00183239	29.8601	Up	AT3G62760	1e-55	Glutathione S-transferase family protein
TraesCS2B02G043700	0.000500811	29.8601	Up	AT3G14470	6e-46	NB-ARC domain-containing disease resistance protein
TraesCS7B02G350200	0.00698446	29.8601	Up	AT5G54490	8e-39	pinoid-binding protein 1
TraesCS3A02G000400	0.00131395	29.8601	Up	AT1G10585	3e-22	basic helix-loop-helix (bHLH) DNA-binding superfamily protein
TraesCS5A02G337400	0.00105043	29.8601	Up	AT3G14390	9e-18	Pyridoxal-dependent decarboxylase family protein
TraesCS3D02G437300	0.00242643	29.8601	Up	-	-	-
TraesCS3D02G257500	0.00330608	29.5554	Up	AT2G47000	0	ATP binding cassette subfamily B4
TraesCS3B02G177000	0.00309922	29.5554	Up	AT1G79900	9e-132	Mitochondrial substrate carrier family protein
TraesCS6D02G296100	0.00403994	29.5554	Up	AT4G08950	2e-122	Phosphate-responsive 1 family protein
TraesCS4B02G228700	0.000367659	29.5554	Up	AT1G66160	4e-92	CYS, MET, PRO, and GLY protein 1
TraesCS3A02G307200	0.00115397	29.5554	Up	AT5G06570	3e-81	alpha/beta-Hydrolases superfamily protein
TraesCS3A02G375500	0.00427049	29.5554	Up	AT5G04760	3e-48	Duplicated homeodomain-like superfamily protein
TraesCS3D02G181800	0.00183394	29.5554	Up	AT5G24860	4e-41	flowering promoting factor 1
TraesCS1B02G409700	6.29989e-05	29.5554	Up	-	-	-
TraesCS2B02G171200	0.00138679	29.2507	Up	AT3G21240	0	4-coumarate:CoA ligase 2
TraesCS7A02G155000	0.00348213	29.2507	Up	AT2G46950	2e-172	cytochrome P450, family 709, subfamily B, polypeptide 2
TraesCS7B02G273600	0.00138421	29.2507	Up	AT5G44400	5e-148	FAD-binding Berberine family protein
TraesCS1B02G260500	0.00137834	29.2507	Up	AT3G23600	5e-100	alpha/beta-Hydrolases superfamily protein
TraesCS6D02G403800	0.00138809	28.946	Up	AT1G73370	0	sucrose synthase 6
TraesCS6D02G342800	0.00621261	28.946	Up	AT1G23070	2e-174	organic solute transporter ostalpha protein (DUF300)
TraesCS4A02G172200	0.0017849	28.946	Up	AT5G49620	6e-79	myb domain protein 78
TraesCS5D02G232900	0.00217612	28.946	Up	AT4G31800	5e-50	WRKY DNA-binding protein 18
TraesCS3D02G368800	0.00476665	28.946	Up	AT2G35980	6e-31	Late embryogenesis abundant (LEA) hydroxyproline-rich glycoprotein family
TraesCS2D02G191800	0.000918288	28.6413	Up	AT4G37390	0	Auxin-responsive GH3 family protein
TraesCS4A02G266900	0.00919726	28.6413	Up	AT1G66200	0	hypothetical protein
TraesCS1D02G397700	0.00304897	28.6413	Up	AT3G61620	1e-139	3'-5'-exoribonuclease family protein
TraesCS1D02G187100	0.00436592	28.6413	Up	AT2G36290	1e-114	alpha/beta-Hydrolases superfamily protein
TraesCS6D02G158200	0.00393591	28.6413	Up	AT5G66580	8e-15	hypothetical protein
TraesCS2A02G026800	0.003348	28.3366	Up	AT1G06640	5e-115	2-oxoglutarate (2OG) and Fe(II)-dependent oxygenase superfamily protein
TraesCS6B02G196600	0.00689683	28.3366	Up	AT5G66580	3e-17	hypothetical protein
TraesCS6D02G107600	0.00139346	28.0319	Up	AT2G47000	0	ATP binding cassette subfamily B4
TraesCS5D02G240100	0.000865782	28.0319	Up	AT4G13420	4e-176	high affinity K+ transporter 5
TraesCS2B02G533800	0.00423746	28.0319	Up	AT3G12750	2e-118	zinc transporter 1 precursor
TraesCS3A02G140200	0.00141735	28.0319	Up	AT5G45920	1e-99	SGNH hydrolase-type esterase superfamily protein
TraesCS2D02G100600	0.00139702	28.0319	Up	AT5G61430	7e-78	NAC domain containing protein 100
TraesCS6B02G085600	1.89341e-06	28.0319	Up	-	-	-
TraesCS5B02G031800	0.000627278	27.7272	Up	AT3G17630	0	cation/H+ exchanger 19
TraesCS5D02G039900	0.0053368	27.7272	Up	AT3G17630	0	cation/H+ exchanger 19
TraesCS6B02G416100	0.00383054	27.7272	Up	AT3G14690	2e-180	cytochrome P450, family 72, subfamily A, polypeptide 15
TraesCS4D02G236800	0.00424497	27.7272	Up	AT3G49680	1e-173	branched-chain aminotransferase 3
TraesCS3D02G033500	0.0011018	27.7272	Up	AT2G26560	8e-169	phospholipase A 2A
TraesCS2D02G436100	0.00765148	27.7272	Up	AT3G22370	4e-142	alternative oxidase 1A
TraesCS7A02G427600	0.00287541	27.7272	Up	AT4G25810	3e-135	xyloglucan endotransglycosylase 6
TraesCS5D02G437200	0.00288351	27.7272	Up	AT1G28220	3e-106	purine permease 3
TraesCS3D02G238000	0.00153443	27.7272	Up	AT2G29380	4e-89	highly ABA-induced PP2C protein 3
TraesCS3B02G485200	0.00373298	27.7272	Up	AT3G14470	4e-69	NB-ARC domain-containing disease resistance protein
TraesCS3D02G395900	0.00142232	27.7272	Up	AT5G48380	1e-58	BAK1-interacting receptor-like kinase 1
TraesCS3D02G520200	0.00142489	27.7272	Up	-	-	-
TraesCS1A02G072100	0.0011118	27.4225	Up	AT2G44550	3e-179	glycosyl hydrolase 9B10
TraesCS2B02G521800	1.66549e-05	27.4225	Up	AT4G33950	2e-178	Protein kinase superfamily protein
TraesCS3A02G374700	0.00388211	27.4225	Up	AT5G44400	1e-126	FAD-binding Berberine family protein
TraesCS5D02G378400	0.000127547	27.4225	Up	AT5G14420	2e-96	RING domain ligase2
TraesCS7B02G072600	0.00673681	27.4225	Up	AT4G18930	5e-40	RNA ligase/cyclic nucleotide phosphodiesterase family protein
TraesCS1B02G063800	0.00298268	27.4225	Up	AT3G22600	1e-31	Bifunctional inhibitor/lipid-transfer protein/seed storage 2S albumin superfamily protein
TraesCS2A02G365500	0.00432943	27.4225	Up	-	-	-
TraesCS4A02G115400	0.00327516	27.1178	Up	AT3G51680	1e-116	NAD(P)-binding Rossmann-fold superfamily protein
TraesCS5B02G475200	0.0036222	27.1178	Up	AT5G49690	1e-96	UDP-Glycosyltransferase superfamily protein
TraesCS1D02G089900	0.00144797	27.1178	Up	AT5G48930	8e-44	hydroxycinnamoyl-CoA shikimate/quinate hydroxycinnamoyl transferase
TraesCS7B02G483400	0.00178281	27.1178	Up	AT4G11650	4e-35	osmotin 34
TraesCS3B02G037000	0.00322564	27.1178	Up	-	-	-
TraesCS5A02G374000	0.00318497	26.8131	Up	AT1G78390	0	nine-cis-epoxycarotenoid dioxygenase 9
TraesCS1B02G324000	0.00431437	26.8131	Up	AT2G41560	0	autoinhibited Ca(2+)-ATPase
TraesCS6B02G017900	0.00786408	26.8131	Up	AT2G45660	1e-59	AGAMOUS-like 20
TraesCS4D02G063400	0.00145687	26.8131	Up	-	-	-
TraesCS1B02G111200	0.00145329	26.8131	Up	-	-	-
TraesCS1B02G106600	0.00376922	26.8131	Up	-	-	-
TraesCS5A02G202600	0.00317682	26.5084	Up	AT2G32990	0	glycosyl hydrolase 9B8
TraesCS5D02G256500	0.00161889	26.5084	Up	-	-	-
TraesCS5D02G137000	0.00123258	26.2037	Up	AT2G27690	0	cytochrome P450, family 94, subfamily C, polypeptide 1
TraesCS5B02G261500	0.00146314	26.2037	Up	AT5G47560	0	tonoplast dicarboxylate transporter
TraesCS4B02G392100	0.00146352	26.2037	Up	AT3G50120	2e-70	transmembrane protein, putative (DUF247)
TraesCS1A02G413400	0.00372121	25.899	Up	AT2G26640	0	3-ketoacyl-CoA synthase 11
TraesCS4A02G327000	0.00217817	25.899	Up	AT3G13510	3e-165	carboxyl-terminal peptidase, putative (DUF239)
TraesCS4A02G366000	0.00146968	25.899	Up	AT4G02340	5e-120	alpha/beta-Hydrolases superfamily protein
TraesCS7A02G434300	0.00175092	25.899	Up	AT4G23310	5e-90	cysteine-rich RLK (RECEPTOR-like protein kinase) 23
TraesCS5A02G382800	0.000393466	25.899	Up	AT4G14640	2e-55	calmodulin 8
TraesCS7D02G068100	0.000216867	25.899	Up	-	-	-
TraesCS7D02G465900	0.00477951	25.5944	Up	AT3G53480	0	pleiotropic drug resistance 9
TraesCS5A02G031700	0.00992899	25.5944	Up	AT3G17630	0	cation/H+ exchanger 19
TraesCS2A02G355300	0.00185186	25.5944	Up	AT2G24800	1e-114	Peroxidase superfamily protein
TraesCS3B02G266200	0.00297433	25.5944	Up	AT2G29380	1e-83	highly ABA-induced PP2C protein 3
TraesCS5A02G216900	0.000550409	25.5944	Up	AT5G57500	2e-79	Galactosyltransferase family protein
TraesCS3A02G044700	0.00436977	25.5944	Up	AT1G68320	1e-76	myb domain protein 62
TraesCS5D02G101200	0.00136285	25.5944	Up	AT4G16265	3e-70	RNA polymerases M/15 Kd subunit
TraesCS3B02G485300	0.000975069	25.5944	Up	AT3G14470	4e-69	NB-ARC domain-containing disease resistance protein
TraesCSU02G048500	0.0025474	25.2897	Up	AT3G26300	9e-123	cytochrome P450, family 71, subfamily B, polypeptide 34
TraesCS3A02G279600	0.00150322	25.2897	Up	AT3G16520	6e-96	UDP-glucosyl transferase 88A1
TraesCS2A02G505300	0.00258443	25.2897	Up	AT5G64700	3e-95	nodulin MtN21 /EamA-like transporter family protein
TraesCS4B02G379100	0.00021268	25.2897	Up	AT1G65480	2e-71	PEBP (phosphatidylethanolamine-binding protein) family protein
TraesCS4A02G487000	0.0048256	25.2897	Up	AT1G34300	2e-68	lectin protein kinase family protein
TraesCS5A02G427400	0.000200102	24.985	Up	AT5G06570	1e-87	alpha/beta-Hydrolases superfamily protein
TraesCS3B02G128500	0.000428446	24.985	Up	AT5G47390	2e-76	myb-like transcription factor family protein
TraesCSU02G145600	0.00150336	24.985	Up	AT5G39150	1e-71	RmlC-like cupins superfamily protein
TraesCS7D02G055600	0.0041653	24.985	Up	-	-	-
TraesCS4D02G303200	0.00156102	24.985	Up	-	-	-
TraesCS1B02G106300	0.00354509	24.985	Up	-	-	-
TraesCS2B02G594900	0.000179516	24.6803	Up	AT3G13790	0	Glycosyl hydrolases family 32 protein
TraesCS3B02G256500	0.00156627	24.6803	Up	AT3G14690	0	cytochrome P450, family 72, subfamily A, polypeptide 15
TraesCS5B02G227600	0.00974474	24.6803	Up	AT2G25940	0	alpha-vacuolar processing enzyme
TraesCS5D02G084300	0.00501376	24.6803	Up	AT4G37340	4e-146	cytochrome P450, family 81, subfamily D, polypeptide 3
TraesCS2B02G146000	0.00116345	24.6803	Up	AT4G27270	1e-101	Quinone reductase family protein
TraesCS3D02G184400	0.00378413	24.6803	Up	AT1G35180	6e-88	TRAM, LAG1 and CLN8 (TLC) lipid-sensing domain containing protein
TraesCS5B02G337600	0.00407616	24.6803	Up	AT1G03670	1e-54	ankyrin repeat family protein
TraesCS7B02G433800	0.00342059	24.3756	Up	AT1G15690	0	Inorganic H pyrophosphatase family protein
TraesCS3D02G519600	0.00622264	24.3756	Up	AT1G43710	0	Pyridoxal phosphate (PLP)-dependent transferases superfamily protein
TraesCS4A02G126400	0.00205676	24.3756	Up	-	-	-
TraesCS6A02G063800	0.00192756	24.3756	Up	-	-	-
TraesCS4D02G259100	0.000413183	24.0709	Up	AT4G33840	0	Glycosyl hydrolase family 10 protein
TraesCS3A02G116800	0.000434178	24.0709	Up	AT1G48410	0	Stabilizer of iron transporter SufD / Polynucleotidyl transferase
TraesCS1A02G199200	0.00921193	24.0709	Up	AT1G63830	1e-116	PLAC8 family protein
TraesCS2B02G521300	0.00032691	24.0709	Up	AT2G16050	3e-32	Cysteine/Histidine-rich C1 domain family protein
TraesCS4A02G429000	0.000982854	24.0709	Up	-	-	-
TraesCS6B02G382500	0.000317602	23.7662	Up	AT4G30360	0	cyclic nucleotide-gated channel 17
TraesCS2B02G224000	0.001571	23.7662	Up	AT3G53260	0	phenylalanine ammonia-lyase 2
TraesCS7D02G131600	0.0036146	23.7662	Up	AT1G10360	8e-61	glutathione S-transferase TAU 18
TraesCS4A02G365700	1.17926e-05	23.7662	Up	AT1G14870	1e-52	PLANT CADMIUM RESISTANCE 2
TraesCS7A02G153100	0.00318789	23.7662	Up	AT5G112101	6e-52	glutamate receptor 2.5
TraesCS6D02G103500	4.79406e-06	23.7662	Up	AT4G12730	1e-21	FASCICLIN-like arabinogalactan 2
TraesCS3D02G456200	0.0025174	23.7662	Up	-	-	-
TraesCS2D02G217500	0.00478964	23.4615	Up	AT4G21390	0	S-locus lectin protein kinase family protein
TraesCS6B02G392700	0.000567851	23.4615	Up	AT1G23070	2e-175	organic solute transporter ostalpha protein (DUF300)
TraesCS1B02G291500	0.00328163	23.4615	Up	AT2G37790	8e-161	NAD(P)-linked oxidoreductase superfamily protein
TraesCS5B02G504000	0.00442922	23.4615	Up	AT5G66460	8e-127	Glycosyl hydrolase superfamily protein
TraesCS2A02G590800	0.00272989	23.4615	Up	AT5G60850	5e-29	OBF binding protein 4
TraesCS5B02G451700	0.00180583	23.4615	Up	-	-	-
TraesCSU02G192500	0.00305438	23.4615	Up	-	-	-
TraesCS1B02G048300	0.0015737	23.1568	Up	AT2G37040	0	PHE ammonia lyase 1
TraesCS5A02G197000	0.00393159	23.1568	Up	AT4G29990	0	Leucine-rich repeat transmembrane protein kinase protein
TraesCS5B02G373000	0.00292007	23.1568	Up	AT2G38920	6e-126	SPX (SYG1/Pho81/XPR1) domain-containing protein / zinc finger (C3HC4-type RING finger) protein-like protein
TraesCS3D02G036200	0.00158211	23.1568	Up	AT1G68320	8e-77	myb domain protein 62
TraesCS2B02G498300	0.00377829	23.1568	Up	AT2G15480	6e-46	UDP-glucosyl transferase 73B5
TraesCS5D02G476200	0.00128719	23.1568	Up	AT5G49690	2e-34	UDP-Glycosyltransferase superfamily protein
TraesCS1B02G195500	0.0010032	23.1568	Up	AT3G52790	1e-28	peptidoglycan-binding LysM domain-containing protein
TraesCS6D02G157700	0.00547756	23.1568	Up	AT1G76600	2e-17	poly polymerase
TraesCS5A02G411600	0.00518896	23.1568	Up	-	-	-
TraesCS2A02G196400	0.00429043	22.8521	Up	AT3G53260	0	phenylalanine ammonia-lyase 2
TraesCS2B02G236900	0.00589072	22.8521	Up	AT4G21390	0	S-locus lectin protein kinase family protein
TraesCS5A02G163400	0.00161598	22.8521	Up	AT1G15950	5e-150	cinnamoyl coa reductase 1
TraesCS3B02G388000	0.00239715	22.8521	Up	AT2G39420	2e-120	alpha/beta-Hydrolases superfamily protein
TraesCS6A02G381700	0.00264026	22.8521	Up	AT1G15950	3e-117	cinnamoyl coa reductase 1
TraesCS2A02G578400	0.00236649	22.8521	Up	AT1G78380	1e-73	glutathione S-transferase TAU 19
TraesCS6A02G327900	0.00160365	22.8521	Up	AT5G43260	4e-24	chaperone protein dnaJ-like protein
TraesCS2B02G315000	0.00857854	22.8521	Up	-	-	-
TraesCS5D02G199900	0.00135121	22.5474	Up	AT4G39830	0	Cupredoxin superfamily protein
TraesCS6D02G305100	0.00162217	22.5474	Up	AT1G05010	2e-153	ethylene-forming enzyme
TraesCS5B02G267800	0.00167068	22.5474	Up	AT1G76520	2e-107	Auxin efflux carrier family protein
TraesCSU02G100700	0.00578257	22.5474	Up	AT2G19130	4e-88	S-locus lectin protein kinase family protein
TraesCS2D02G432000	0.00167826	22.5474	Up	AT3G43660	1e-71	Vacuolar iron transporter (VIT) family protein
TraesCS2B02G421700	0.00163601	22.5474	Up	AT1G31050	2e-33	basic helix-loop-helix (bHLH) DNA-binding superfamily protein
TraesCS7D02G458100	0.00460414	22.5474	Up	AT5G50380	4e-24	exocyst subunit exo70 family protein F1
TraesCS2B02G349300	0.00356818	22.5474	Up	AT4G05030	1e-19	Copper transport protein family
TraesCS7B02G112400	5.86586e-06	22.2427	Up	AT1G66230	4e-82	myb domain protein 20
TraesCS4D02G078900	0.00304092	22.2427	Up	AT5G66860	1e-74	Ribosomal protein L25/Gln-tRNA synthetase, anti-codon-binding domain-containing protein
TraesCS7B02G216700	0.00183858	22.2427	Up	AT1G54520	2e-51	myelin-associated oligodendrocyte basic protein
TraesCS1A02G303100	0.000342256	21.938	Up	AT5G24910	5e-142	cytochrome P450, family 714, subfamily A, polypeptide 1
TraesCS4B02G049100	0.0018208	21.938	Up	AT4G17720	2e-95	RNA-binding (RRM/RBD/RNP motifs) family protein
TraesCS5D02G420800	0.00168302	21.938	Up	AT2G43000	1e-82	NAC domain containing protein 42
TraesCS7B02G325900	8.46628e-05	21.938	Up	AT4G23280	3e-59	cysteine-rich RLK (RECEPTOR-like protein kinase) 20
TraesCS6A02G235100	0.00114643	21.938	Up	AT2G20880	2e-36	Integrase-type DNA-binding superfamily protein
TraesCS2A02G305900	0.00170197	21.6333	Up	AT2G01170	6e-133	bidirectional amino acid transporter 1
TraesCS6A02G023200	3.45045e-05	21.3286	Up	AT1G62660	0	Glycosyl hydrolases family 32 protein
TraesCS7A02G215500	0.0027137	21.3286	Up	AT1G13080	6e-107	cytochrome P450, family 71, subfamily B, polypeptide 2
TraesCS7B02G168300	0.00170501	21.3286	Up	AT5G62020	1e-74	heat shock transcription factor B2A
TraesCSU02G008300	0.00162309	21.3286	Up	AT4G23240	2e-51	cysteine-rich RLK (RECEPTOR-like protein kinase) 16
TraesCS2A02G288000	0.00132599	21.3286	Up	AT5G13330	7e-42	related to AP2 6l
TraesCS2B02G332200	0.00170251	21.3286	Up	AT4G05460	7e-33	RNI-like superfamily protein
TraesCS1D02G432800	0.000739357	21.0239	Up	AT4G27970	0	SLAC1 homologue 2
TraesCS7D02G444400	0.00363887	21.0239	Up	AT2G19130	0	S-locus lectin protein kinase family protein
TraesCS4D02G320100	0.00179921	21.0239	Up	AT1G14590	4e-130	Nucleotide-diphospho-sugar transferase family protein
TraesCS2B02G184300	0.00175827	21.0239	Up	-	-	-
TraesCS4D02G180100	0.00209603	21.0239	Up	-	-	-
TraesCS1D02G158100	0.00178462	21.0239	Up	-	-	-
TraesCS7B02G286000	0.00182349	20.7192	Up	AT4G25000	3e-177	alpha-amylase-like protein
TraesCS4B02G205400	0.00803643	20.7192	Up	AT5G54500	2e-100	flavodoxin-like quinone reductase 1
TraesCS3B02G578100	0.0018162	20.7192	Up	AT1G52360	5e-89	Coatomer, beta' subunit
TraesCS2B02G569600	0.0018145	20.7192	Up	AT1G01490	6e-23	Heavy metal transport/detoxification superfamily protein
TraesCS5D02G433200	0.00316895	20.7192	Up	AT3G50980	2e-15	dehydrin xero 1
TraesCS1D02G402300	0.00246536	20.7192	Up	-	-	-
TraesCS6D02G258700	0.00210855	20.7192	Up	-	-	-
TraesCS6A02G385800	0.00113313	20.4145	Up	AT5G44000	6e-131	Glutathione S-transferase family protein
TraesCS4D02G271100	0.00207038	20.4145	Up	AT2G32300	5e-28	uclacyanin 1
TraesCS2B02G121800	0.000281705	20.4145	Up	AT3G56400	1e-23	WRKY DNA-binding protein 70
TraesCS5D02G481000	0.000940171	20.4145	Up	AT5G44460	4e-15	calmodulin like 43
TraesCS3D02G110800	0.00541079	20.4145	Up	AT3G14470	3e-13	NB-ARC domain-containing disease resistance protein
TraesCS6D02G112100	0.00768262	20.1098	Up	AT2G32990	0	glycosyl hydrolase 9B8
TraesCS3B02G597000	0.00264619	20.1098	Up	AT3G26210	8e-145	cytochrome P450, family 71, subfamily B, polypeptide 23
TraesCS3D02G249000	0.00111083	20.1098	Up	AT1G72770	1e-121	HYPERSENSITIVE TO ABA1
TraesCS1D02G005100	0.000339184	20.1098	Up	AT1G21230	1e-67	wall associated kinase 5
TraesCS1A02G093500	0.001354	20.1098	Up	AT3G06190	1e-62	BTB-POZ and MATH domain 2
TraesCS3A02G343900	0.00120064	20.1098	Up	AT2G46400	3e-17	WRKY DNA-binding protein 46
TraesCS4A02G135000	0.00571714	20.1098	Up	AT3G56400	5e-12	WRKY DNA-binding protein 70
TraesCS6A02G122100	0.00375294	19.8052	Up	AT2G32990	0	glycosyl hydrolase 9B8
TraesCS6A02G263500	0.00443113	19.8052	Up	AT1G32450	0	nitrate transporter 1.5
TraesCS6B02G337300	0.00519283	19.8052	Up	AT1G73590	0	Auxin efflux carrier family protein
TraesCS3D02G194600	0.00318133	19.8052	Up	AT3G43790	6e-177	zinc induced facilitator-like 2
TraesCS3B02G411100	0.0036552	19.8052	Up	-	-	-
TraesCS3D02G364300	0.0010181	19.5005	Up	AT2G27690	0	cytochrome P450, family 94, subfamily C, polypeptide 1
TraesCS6B02G258600	0.00223323	19.5005	Up	AT2G37040	0	PHE ammonia lyase 1
TraesCS7A02G187900	0.00122273	19.5005	Up	AT1G03360	1e-134	ribosomal RNA processing 4
TraesCS2A02G143400	0.00512851	19.5005	Up	AT3G12750	9e-120	zinc transporter 1 precursor
TraesCS2A02G056100	0.00215174	19.5005	Up	AT1G05675	3e-109	UDP-Glycosyltransferase superfamily protein
TraesCS4B02G044400	0.00185521	19.5005	Up	AT1G65820	1e-60	microsomal glutathione s-transferase
TraesCS3B02G003500	0.00183588	19.5005	Up	AT4G20970	6e-20	basic helix-loop-helix (bHLH) DNA-binding superfamily protein
TraesCS5B02G231000	0.00186375	19.5005	Up	-	-	-
TraesCS3A02G432700	0.00287233	19.5005	Up	-	-	-
TraesCS3D02G266600	0.00764405	19.5005	Up	-	-	-
TraesCS1D02G256500	0.00363075	19.1958	Up	AT5G40010	1e-171	AAA-ATPase 1
TraesCS7A02G352100	0.00440383	19.1958	Up	AT1G53820	1e-27	RING/U-box superfamily protein
TraesCS5A02G028700	0.00140147	19.1958	Up	AT3G10910	3e-17	RING/U-box superfamily protein
TraesCS4B02G317500	0.00202157	19.1958	Up	-	-	-
TraesCS7B02G326200	0.00273898	18.8911	Up	AT4G31750	4e-163	HOPW1-1-interacting 2
TraesCS6D02G232400	0.00193751	18.8911	Up	AT3G57560	6e-143	N-acetyl-l-glutamate kinase
TraesCS6B02G305600	0.00400475	18.8911	Up	AT5G06740	9e-128	Concanavalin A-like lectin protein kinase family protein
TraesCS3B02G568300	0.000742397	18.8911	Up	AT3G24520	4e-63	heat shock transcription factor C1
TraesCS2A02G410000	0.00137797	18.8911	Up	AT2G31750	8e-46	UDP-glucosyl transferase 74D1
TraesCS2D02G330100	0.000617585	18.8911	Up	AT4G05030	5e-17	Copper transport protein family
TraesCS7A02G060800	0.00457223	18.8911	Up	-	-	-
TraesCS5A02G433600	0.00124744	18.5864	Up	AT4G00960	5e-47	Protein kinase superfamily protein
TraesCS4D02G182900	0.000456556	18.5864	Up	AT3G50150	8e-45	transmembrane protein, putative (DUF247)
TraesCS5D02G095200	0.00032427	18.5864	Up	AT3G55390	7e-42	Uncharacterized protein family (UPF0497)
TraesCS6A02G041900	0.00131391	18.5864	Up	-	-	-
TraesCS3A02G355100	0.00214594	18.2817	Up	AT2G39420	3e-120	alpha/beta-Hydrolases superfamily protein
TraesCS1D02G344900	0.00885393	18.2817	Up	AT4G13180	3e-98	NAD(P)-binding Rossmann-fold superfamily protein
TraesCSU02G234300	0.00338989	18.2817	Up	AT2G29420	3e-59	glutathione S-transferase tau 7
TraesCS2D02G428000	0.00981025	18.2817	Up	AT2G24400	1e-45	SAUR-like auxin-responsive protein family
TraesCS5B02G270500	0.00100469	18.2817	Up	AT5G66580	8e-20	hypothetical protein
TraesCS6B02G085700	1.2456e-05	18.2817	Up	-	-	-
TraesCS7D02G312700	0.00378168	17.977	Up	AT1G54520	3e-49	myelin-associated oligodendrocyte basic protein
TraesCS3B02G205800	0.00413486	17.977	Up	AT5G24860	4e-41	flowering promoting factor 1
TraesCS3D02G499700	0.000441131	17.977	Up	AT1G76640	5e-34	Calcium-binding EF-hand family protein
TraesCS5B02G270300	0.00560561	17.977	Up	AT3G50800	2e-24	hypothetical protein
TraesCSU02G049500	0.00302093	17.977	Up	-	-	-
TraesCS4B02G304800	0.000974669	17.977	Up	-	-	-
TraesCS1D02G312600	0.00198196	17.6723	Up	AT3G07690	0	6-phosphogluconate dehydrogenase family protein
TraesCS1D02G395200	7.55638e-05	17.6723	Up	AT3G12700	1e-109	Eukaryotic aspartyl protease family protein
TraesCS5B02G203100	0.00172693	17.6723	Up	AT1G66230	3e-86	myb domain protein 20
TraesCS7D02G208000	5.06319e-06	17.6723	Up	AT1G66230	7e-82	myb domain protein 20
TraesCS3D02G396100	0.00155273	17.6723	Up	AT5G48380	5e-66	BAK1-interacting receptor-like kinase 1
TraesCS5A02G552200	0.00167996	17.6723	Up	AT5G65600	6e-58	Concanavalin A-like lectin protein kinase family protein
TraesCS3D02G346300	0.00127173	17.6723	Up	-	-	-
TraesCS2A02G211900	0.00421567	17.3676	Up	AT4G21380	0	receptor kinase 3
TraesCS6B02G344300	0.00858741	17.3676	Up	AT4G24610	0	pesticidal crystal cry8Ba protein
TraesCS3A02G348500	0.00475991	17.3676	Up	AT5G50260	5e-168	Cysteine proteinases superfamily protein
TraesCS4D02G229900	0.00817091	17.3676	Up	AT5G37490	1e-93	ARM repeat superfamily protein
TraesCS1D02G173800	0.00192615	17.3676	Up	AT1G65690	5e-70	Late embryogenesis abundant (LEA) hydroxyproline-rich glycoprotein family
TraesCS3B02G553500	0.000555399	17.3676	Up	AT1G76640	6e-33	Calcium-binding EF-hand family protein
TraesCS2A02G136600	0.00198457	17.3676	Up	-	-	-
TraesCS7D02G071200	0.00101726	17.0629	Up	AT2G36530	0	Enolase
TraesCS2D02G483000	0.0013372	17.0629	Up	AT4G15550	3e-90	indole-3-acetate beta-D-glucosyltransferase
TraesCS2D02G545400	0.00200869	17.0629	Up	AT1G10360	1e-46	glutathione S-transferase TAU 18
TraesCS1A02G435100	0.00105707	17.0629	Up	AT1G18210	4e-15	Calcium-binding EF-hand family protein
TraesCS5A02G191700	0.00198641	17.0629	Up	-	-	-
TraesCS6D02G402500	0.00482278	16.7582	Up	AT5G02500	0	heat shock cognate protein 70-1
TraesCS7B02G167800	0.00107853	16.7582	Up	AT5G07220	1e-83	BCL-2-associated athanogene 3
TraesCS6D02G199100	0.00112065	16.7582	Up	AT4G39260	7e-40	cold, circadian rhythm, and RNA binding 1
TraesCS1A02G364000	0.000165336	16.7582	Up	AT3G15670	3e-32	Late embryogenesis abundant protein (LEA) family protein
TraesCS4A02G174100	0.000164129	16.7582	Up	AT2G37430	2e-22	C2H2 and C2HC zinc fingers superfamily protein
TraesCS3A02G109000	0.00202372	16.7582	Up	AT3G14470	1e-11	NB-ARC domain-containing disease resistance protein
TraesCS6D02G026600	0.000153986	16.4535	Up	AT1G62660	0	Glycosyl hydrolases family 32 protein
TraesCS2B02G513600	0.00113125	16.4535	Up	AT4G21380	0	receptor kinase 3
TraesCS7A02G407600	0.00483009	16.4535	Up	AT5G17540	2e-123	HXXXD-type acyl-transferase family protein
TraesCS7D02G439400	0.00126724	16.4535	Up	AT4G15550	7e-117	indole-3-acetate beta-D-glucosyltransferase
TraesCS7D02G357900	0.00148096	16.4535	Up	AT2G32210	7e-12	cysteine-rich/transmembrane domain A-like protein
TraesCS2A02G298500	0.00144794	16.4535	Up	-	-	-
TraesCS5B02G063700	0.00047461	16.4535	Up	-	-	-
TraesCS4B02G304900	0.00122948	16.4535	Up	-	-	-
TraesCS4B02G179300	0.00102555	16.1488	Up	AT2G47180	0	galactinol synthase 1
TraesCS5D02G257100	0.00173731	16.1488	Up	AT1G17840	0	white-brown complex-like protein
TraesCS3B02G163100	0.00311417	16.1488	Up	AT1G29050	2e-135	TRICHOME BIREFRINGENCE-LIKE 38
TraesCS4B02G188800	0.00642319	16.1488	Up	AT3G51680	2e-116	NAD(P)-binding Rossmann-fold superfamily protein
TraesCS3A02G219200	0.00568453	16.1488	Up	AT5G20060	1e-113	alpha/beta-Hydrolases superfamily protein
TraesCS6A02G262100	0.00250037	16.1488	Up	AT5G47060	1e-15	hypothetical protein (DUF581)
TraesCS3A02G046500	0.0036642	15.8441	Up	AT2G26560	2e-165	phospholipase A 2A
TraesCS7A02G504100	0.00679687	15.8441	Up	AT2G26560	2e-153	phospholipase A 2A
TraesCS4B02G055300	0.00204205	15.8441	Up	AT3G29670	2e-56	HXXXD-type acyl-transferase family protein
TraesCS6B02G064700	0.00112526	15.8441	Up	AT3G13560	7e-47	O-Glycosyl hydrolases family 17 protein
TraesCS7A02G133600	0.00205878	15.8441	Up	AT3G02430	3e-41	transmembrane protein, putative (DUF679)
TraesCS7D02G429700	0.00204953	15.8441	Up	AT5G53730	2e-20	Late embryogenesis abundant (LEA) hydroxyproline-rich glycoprotein family
TraesCS2D02G316300	0.00176536	15.8441	Up	AT2G14095	5e-11	hypothetical protein
TraesCS7B02G041600	0.00232664	15.5394	Up	AT5G20400	9e-82	2-oxoglutarate (2OG) and Fe(II)-dependent oxygenase superfamily protein
TraesCS2B02G053300	0.00994625	15.5394	Up	AT3G55950	3e-60	CRINKLY4 related 3
TraesCS3A02G011400	0.00173835	15.5394	Up	-	-	-
TraesCS1B02G282600	0.00295446	15.5394	Up	-	-	-
TraesCS2A02G584328	0.0030605	15.2347	Up	AT5G40780	0	lysine histidine transporter 1
TraesCS4A02G219500	0.00249884	15.2347	Up	AT4G33490	2e-130	Eukaryotic aspartyl protease family protein
TraesCS2B02G023500	0.0030869	15.2347	Up	AT1G59960	8e-115	NAD(P)-linked oxidoreductase superfamily protein
TraesCS1A02G400600	0.00100319	15.2347	Up	AT4G29120	3e-100	6-phosphogluconate dehydrogenase family protein
TraesCS3D02G131900	0.00474007	15.2347	Up	AT5G06570	2e-80	alpha/beta-Hydrolases superfamily protein
TraesCS3A02G256200	0.00109141	15.2347	Up	AT4G26890	1e-79	mitogen-activated protein kinase kinase kinase 16
TraesCS3D02G371700	0.00680999	15.2347	Up	-	-	-
TraesCS1A02G161000	0.00850515	15.2347	Up	-	-	-
TraesCS4D02G302800	0.00378963	15.2347	Up	-	-	-
TraesCS2D02G051800	0.00205994	14.93	Up	AT2G36380	0	pleiotropic drug resistance 6
TraesCS6B02G355700	0.00232762	14.93	Up	AT1G05010	1e-153	ethylene-forming enzyme
TraesCS5A02G400500	0.00350188	14.93	Up	AT3G49960	9e-112	Peroxidase superfamily protein
TraesCS2B02G210900	0.00370384	14.93	Up	AT4G03140	4e-92	NAD(P)-binding Rossmann-fold superfamily protein
TraesCS4B02G190200	0.00094521	14.93	Up	AT1G13520	9e-74	hypothetical protein (DUF1262)
TraesCS2A02G031500	0.00312543	14.93	Up	AT3G14460	2e-67	LRR and NB-ARC domains-containing disease resistance protein
TraesCS5D02G275200	0.00206555	14.93	Up	AT1G20925	2e-61	Auxin efflux carrier family protein
TraesCS5D02G342800	0.00221064	14.93	Up	AT5G48930	2e-54	hydroxycinnamoyl-CoA shikimate/quinate hydroxycinnamoyl transferase
TraesCS1D02G230600	0.00363819	14.93	Up	AT3G16720	1e-21	TOXICOS EN LEVADURA 2
TraesCS1A02G187600	0.00240416	14.93	Up	AT4G01390	2e-17	TRAF-like family protein
TraesCS7B02G424100	0.0029	14.93	Up	-	-	-
TraesCS6B02G329300	0.000704362	14.93	Up	-	-	-
TraesCS1A02G283100	0.00151665	14.6253	Up	AT3G11430	0	glycerol-3-phosphate acyltransferase 5
TraesCS4A02G353100	0.00716969	14.6253	Up	AT1G34300	5e-113	lectin protein kinase family protein
TraesCS4B02G101100	0.00357591	14.6253	Up	AT1G34420	3e-100	leucine-rich repeat transmembrane protein kinase family protein
TraesCS3B02G024000	0.00181503	14.6253	Up	AT3G18170	3e-91	Glycosyltransferase family 61 protein
TraesCS4A02G396300	0.00483823	14.6253	Up	AT1G18860	3e-71	WRKY DNA-binding protein 61
TraesCS7A02G336100	0.00239494	14.6253	Up	AT5G42570	5e-65	B-cell receptor-associated 31-like protein
TraesCS1A02G238800	0.00312984	14.6253	Up	AT1G24620	4e-45	EF hand calcium-binding protein family
TraesCS4A02G236000	0.00207614	14.6253	Up	AT3G49930	4e-41	C2H2 and C2HC zinc fingers superfamily protein
TraesCS7D02G479700	0.000861199	14.6253	Up	AT3G02430	3e-38	transmembrane protein, putative (DUF679)
TraesCS5A02G249900	0.0010444	14.3207	Up	AT1G17840	0	white-brown complex-like protein
TraesCS6B02G154700	0.00213952	14.3207	Up	AT1G17240	2e-162	receptor like protein 2
TraesCS6A02G015300	0.00332816	14.3207	Up	AT5G13930	9e-115	Chalcone and stilbene synthase family protein
TraesCS7D02G353000	0.00189233	14.3207	Up	AT1G05560	1e-110	UDP-glucosyltransferase 75B1
TraesCS7A02G369900	0.00282337	14.3207	Up	AT2G16050	4e-35	Cysteine/Histidine-rich C1 domain family protein
TraesCS6A02G292900	0.00470151	14.3207	Up	-	-	-
TraesCS5B02G270800	0.00214383	14.016	Up	AT2G19130	0	S-locus lectin protein kinase family protein
TraesCSU02G097600	0.00455196	14.016	Up	AT1G15520	0	pleiotropic drug resistance 12
TraesCS2A02G217200	0.00421411	14.016	Up	AT4G23280	4e-156	cysteine-rich RLK (RECEPTOR-like protein kinase) 20
TraesCS7D02G486900	0.000159053	14.016	Up	AT3G03560	2e-67	hypothetical protein
TraesCS1B02G043600	0.00692772	14.016	Up	-	-	-
TraesCS1D02G247500	0.00322279	13.7113	Up	AT3G06150	0	cytochrome P450 family protein
TraesCS7B02G376400	0.00474197	13.7113	Up	AT2G05940	5e-168	Protein kinase superfamily protein
TraesCS6B02G417000	0.0022333	13.7113	Up	AT4G05200	2e-130	cysteine-rich RLK (RECEPTOR-like protein kinase) 25
TraesCS4D02G004400	0.0014204	13.7113	Up	AT3G49340	1e-111	Cysteine proteinases superfamily protein
TraesCS2A02G297700	0.00223969	13.7113	Up	AT3G44220	2e-53	Late embryogenesis abundant (LEA) hydroxyproline-rich glycoprotein family
TraesCS7D02G353800	0.00401724	13.7113	Up	AT3G24500	3e-51	multiprotein bridging factor 1C
TraesCS4A02G491600	0.0047638	13.4066	Up	AT1G35710	0	kinase family with leucine-rich repeat domain-containing protein
TraesCS1B02G224300	0.00466606	13.4066	Up	AT4G22590	2e-153	Haloacid dehalogenase-like hydrolase (HAD) superfamily protein
TraesCS4A02G226100	0.00118092	13.4066	Up	AT5G09640	1e-147	serine carboxypeptidase-like 19
TraesCS5D02G374300	0.00260843	13.4066	Up	AT1G21270	7e-109	wall-associated kinase 2
TraesCS1D02G425400	0.00215267	13.4066	Up	AT5G14700	1e-79	NAD(P)-binding Rossmann-fold superfamily protein
TraesCS7D02G154800	0.00528448	13.4066	Up	AT5G11180	8e-63	glutamate receptor 2.6
TraesCS5A02G353400	0.00438385	13.4066	Up	AT1G07750	9e-57	RmlC-like cupins superfamily protein
TraesCS5B02G507500	0.00134827	13.4066	Up	AT1G14870	2e-51	PLANT CADMIUM RESISTANCE 2
TraesCS1D02G405200	0.00335328	13.4066	Up	AT1G28480	2e-35	Thioredoxin superfamily protein
TraesCS5B02G380300	0.00440212	13.4066	Up	AT3G48880	3e-21	RNI-like superfamily protein
TraesCS1B02G403900	0.00176189	13.4066	Up	-	-	-
TraesCS3A02G479600	0.0082145	13.4066	Up	-	-	-
TraesCS6B02G306400	0.000496794	13.4066	Up	-	-	-
TraesCS5D02G256800	0.00182833	13.1019	Up	AT1G21270	1e-156	wall-associated kinase 2
TraesCS3A02G361500	0.00477136	13.1019	Up	AT2G39710	2e-144	Eukaryotic aspartyl protease family protein
TraesCS7B02G057400	0.00978042	13.1019	Up	AT5G11210	2e-80	glutamate receptor 2.5
TraesCS7B02G013600	0.00216847	13.1019	Up	AT3G07040	1e-67	NB-ARC domain-containing disease resistance protein
TraesCS1B02G374700	0.00216393	13.1019	Up	AT5G64810	1e-43	WRKY DNA-binding protein 51
TraesCS5D02G422200	0.00190941	13.1019	Up	AT4G25800	9e-31	Calmodulin-binding protein
TraesCS7A02G270100	0.00216668	13.1019	Up	AT5G62020	1e-28	heat shock transcription factor B2A
TraesCS6A02G112000	0.002193	13.1019	Up	AT5G20730	3e-27	Transcriptional factor B3 family protein / auxin-responsive factor AUX/IAA-like protein
TraesCS1B02G080300	0.00314676	13.1019	Up	AT2G38905	2e-26	Low temperature and salt responsive protein family
TraesCS7B02G262400	0.00404905	13.1019	Up	AT2G32210	3e-12	cysteine-rich/transmembrane domain A-like protein
TraesCS2D02G126500	0.00334154	13.1019	Up	-	-	-
TraesCS5A02G375700	0.00643728	12.7972	Up	AT3G58480	4e-165	calmodulin-binding family protein
TraesCS7D02G114000	0.00113454	12.7972	Up	AT4G10540	6e-154	Subtilase family protein
TraesCS5B02G184600	0.00683719	12.7972	Up	AT5G10530	4e-93	Concanavalin A-like lectin protein kinase family protein
TraesCS5A02G556200	0.00223917	12.7972	Up	AT1G17530	6e-62	translocase of inner mitochondrial membrane 23
TraesCS7D02G151000	0.00223672	12.7972	Up	-	-	-
TraesCS5D02G435300	0.00140777	12.7972	Up	-	-	-
TraesCS7A02G387000	0.00328766	12.4925	Up	AT2G20340	5e-179	Pyridoxal phosphate (PLP)-dependent transferases superfamily protein
TraesCS2D02G306700	0.00173669	12.4925	Up	AT5G47850	7e-158	CRINKLY4 related 4
TraesCS2D02G372000	0.00525301	12.4925	Up	AT5G07010	2e-85	sulfotransferase 2A
TraesCS1D02G130000	0.00457997	12.4925	Up	-	-	-
TraesCS4A02G475300	0.00119273	12.4925	Up	-	-	-
TraesCS1A02G145100	0.0033199	12.1878	Up	AT2G31170	0	Cysteinyl-tRNA synthetase, class Ia family protein
TraesCS3B02G574600	0.00471529	12.1878	Up	AT4G24220	3e-166	NAD(P)-binding Rossmann-fold superfamily protein
TraesCS1A02G374700	0.00558975	12.1878	Up	AT1G18390	2e-160	Serine/Threonine kinase family catalytic domain protein
TraesCS1B02G464900	0.00296226	12.1878	Up	AT3G50940	7e-152	P-loop containing nucleoside triphosphate hydrolases superfamily protein
TraesCS5D02G501000	0.0030677	12.1878	Up	AT3G11340	1e-117	UDP-Glycosyltransferase superfamily protein
TraesCS5B02G500700	0.00345479	12.1878	Up	AT3G11340	2e-117	UDP-Glycosyltransferase superfamily protein
TraesCS5D02G385900	0.00146744	12.1878	Up	AT3G54950	1e-98	patatin-like protein 6
TraesCS2A02G363800	0.00399006	12.1878	Up	AT4G13480	3e-61	myb domain protein 79
TraesCS3D02G371900	0.00612971	12.1878	Up	AT5G44080	3e-35	Basic-leucine zipper (bZIP) transcription factor family protein
TraesCS2A02G104900	0.000408677	12.1878	Up	AT2G46400	5e-21	WRKY DNA-binding protein 46
TraesCS5D02G491100	0.00231901	12.1878	Up	AT3G46080	6e-21	C2H2-type zinc finger family protein
TraesCS1B02G318600	0.00941658	12.1878	Up	AT5G17910	2e-19	cardiomyopathy-associated protein
TraesCS2D02G375400	0.00126399	12.1878	Up	AT3G11650	6e-11	NDR1/HIN1-like 2
TraesCS1D02G389100	0.00157459	12.1878	Up	-	-	-
TraesCS3B02G007300	0.00247859	12.1878	Up	-	-	-
TraesCS6D02G026400	0.000586169	11.8831	Up	AT1G62660	0	Glycosyl hydrolases family 32 protein
TraesCS6A02G218300	0.00116425	11.8831	Up	AT2G31810	0	ACT domain-containing small subunit of acetolactate synthase protein
TraesCS3B02G380400	0.00127542	11.8831	Up	AT5G50260	2e-168	Cysteine proteinases superfamily protein
TraesCS6A02G268500	0.00209983	11.8831	Up	AT2G02040	5e-167	peptide transporter 2
TraesCS3D02G319000	0.00445749	11.8831	Up	AT4G26090	2e-148	NB-ARC domain-containing disease resistance protein
TraesCS2B02G202000	0.00887846	11.8831	Up	AT3G29770	4e-114	methyl esterase 11
TraesCS6B02G082100	0.00419772	11.8831	Up	AT5G27670	8e-70	histone H2A 7
TraesCS5B02G235200	0.00158027	11.8831	Up	AT3G50330	2e-41	basic helix-loop-helix (bHLH) DNA-binding superfamily protein
TraesCS6D02G333100	0.00143659	11.8831	Up	AT3G50980	8e-14	dehydrin xero 1
TraesCS3A02G378400	0.00226937	11.8831	Up	-	-	-
TraesCS1D02G173000	0.00224407	11.8831	Up	-	-	-
TraesCS3D02G508100	0.00155152	11.8831	Up	-	-	-
TraesCS1D02G020500	0.00323093	11.8831	Up	-	-	-
TraesCS5B02G203000	0.00487562	11.8831	Up	-	-	-
TraesCS4D02G202800	0.00174986	11.5784	Up	AT3G14690	0	cytochrome P450, family 72, subfamily A, polypeptide 15
TraesCS6D02G403200	0.00231022	11.5784	Up	AT3G21630	0	chitin elicitor receptor kinase 1
TraesCS2D02G208900	0.00395951	11.5784	Up	AT4G05120	0	Major facilitator superfamily protein
TraesCS1D02G351800	0.0057109	11.5784	Up	AT3G14680	0	cytochrome P450, family 72, subfamily A, polypeptide 14
TraesCS7A02G425900	0.00383898	11.5784	Up	AT1G21230	1e-125	wall associated kinase 5
TraesCS2B02G043300	0.000623414	11.5784	Up	AT3G14470	5e-51	NB-ARC domain-containing disease resistance protein
TraesCS1B02G100400	0.00921165	11.5784	Up	AT1G09530	2e-35	phytochrome interacting factor 3
TraesCS5D02G278200	0.00487386	11.5784	Up	AT5G66580	3e-21	hypothetical protein
TraesCS1D02G415200	0.00388222	11.5784	Up	AT1G23710	1e-12	hypothetical protein (DUF1645)
TraesCS6B02G031700	0.000575177	11.2737	Up	AT1G62660	0	Glycosyl hydrolases family 32 protein
TraesCS1D02G439200	0.0016249	11.2737	Up	AT3G50930	2e-152	cytochrome BC1 synthesi
TraesCS7A02G306300	0.00333717	11.2737	Up	AT4G16820	1e-125	alpha/beta-Hydrolases superfamily protein
TraesCS6B02G413600	0.00243536	11.2737	Up	AT3G04530	4e-94	phosphoenolpyruvate carboxylase kinase 2
TraesCS3A02G255700	0.00113243	11.2737	Up	AT5G55090	2e-80	mitogen-activated protein kinase kinase kinase 15
TraesCS4A02G295400	0.00275831	11.2737	Up	AT2G32020	4e-50	Acyl-CoA N-acyltransferases (NAT) superfamily protein
TraesCS6B02G284300	1.69717e-06	11.2737	Up	AT2G46680	4e-33	homeobox 7
TraesCS6B02G096700	0.00171593	11.2737	Up	AT1G73360	2e-15	homeodomain GLABROUS 11
TraesCS2D02G012100	0.0022388	10.969	Up	AT4G28720	0	Flavin-binding monooxygenase family protein
TraesCS1A02G426800	0.00184618	10.969	Up	AT5G24130	7e-64	polypyrimidine tract-binding-like protein
TraesCS3D02G293300	0.00143604	10.969	Up	AT2G42360	8e-31	RING/U-box superfamily protein
TraesCS5B02G426800	0.0010154	10.969	Up	AT3G50980	9e-16	dehydrin xero 1
TraesCSU02G058500	0.00148097	10.969	Up	-	-	-
TraesCS1A02G348800	0.00148523	10.6643	Up	AT3G14690	0	cytochrome P450, family 72, subfamily A, polypeptide 15
TraesCS2B02G267100	0.00419037	10.6643	Up	AT5G66760	0	succinate dehydrogenase 1-1
TraesCS1A02G059100	0.00345655	10.6643	Up	AT2G26560	2e-146	phospholipase A 2A
TraesCS2B02G563400	0.0022932	10.6643	Up	AT4G21380	6e-136	receptor kinase 3
TraesCS1A02G276000	0.00142608	10.6643	Up	AT5G22380	5e-64	NAC domain containing protein 90
TraesCS4B02G170100	0.000777283	10.6643	Up	AT3G56400	2e-27	WRKY DNA-binding protein 70
TraesCS7D02G332500	0.000268866	10.6643	Up	AT4G40070	7e-17	RING/U-box superfamily protein
TraesCS7D02G345600	0.00339474	10.6643	Up	-	-	-
TraesCS1B02G043900	0.00193288	10.6643	Up	-	-	-
TraesCS5B02G209500	0.000694496	10.3596	Up	AT2G05920	0	Subtilase family protein
TraesCS2D02G002800	0.00328313	10.3596	Up	AT1G12740	1e-166	cytochrome P450, family 87, subfamily A, polypeptide 2
TraesCS7B02G226800	0.00250543	10.3596	Up	AT4G36945	7e-145	PLC-like phosphodiesterases superfamily protein
TraesCS6A02G160400	0.0055568	10.3596	Up	AT2G36290	1e-144	alpha/beta-Hydrolases superfamily protein
TraesCS2D02G017500	0.0063825	10.3596	Up	AT5G10530	4e-63	Concanavalin A-like lectin protein kinase family protein
TraesCS3B02G417900	0.00512477	10.3596	Up	AT1G22030	4e-61	BPS1-like protein
TraesCS5D02G244000	0.00366904	10.3596	Up	AT5G67060	4e-42	basic helix-loop-helix (bHLH) DNA-binding superfamily protein
TraesCS4A02G394400	5.65913e-05	10.3596	Up	AT3G15680	2e-40	Ran BP2/NZF zinc finger-like superfamily protein
TraesCS3B02G328200	0.002296	10.3596	Up	AT2G42360	1e-31	RING/U-box superfamily protein
TraesCS6A02G240400	2.16644e-05	10.3596	Up	AT2G46680	5e-31	homeobox 7
TraesCS2A02G333100	5.98454e-05	10.3596	Up	AT1G55775	6e-11	heavy metal-associated domain protein
TraesCS6D02G379100	0.00386017	10.3596	Up	-	-	-
TraesCS5D02G234200	0.00128348	10.0549	Up	AT4G02050	0	sugar transporter protein 7
TraesCS6B02G383900	0.00420749	10.0549	Up	AT3G47580	4e-80	Leucine-rich repeat protein kinase family protein
TraesCS3D02G256400	0.00268054	10.0549	Up	AT4G26890	5e-79	mitogen-activated protein kinase kinase kinase 16
TraesCS5B02G410100	0.00307503	10.0549	Up	AT1G58470	4e-42	RNA-binding protein 1
TraesCS7B02G329800	0.00347318	10.0549	Up	AT5G57345	9e-33	transmembrane protein
TraesCS3D02G264100	0.00149874	10.0549	Up	AT2G01275	1e-31	RING/FYVE/PHD zinc finger superfamily protein
TraesCS5B02G490600	0.00794228	10.0549	Up	AT5G59820	6e-18	C2H2-type zinc finger family protein
TraesCS4D02G303000	0.00169182	10.0549	Up	-	-	-
TraesCS3A02G307100	0.00210783	9.75023	Up	AT5G06570	3e-81	alpha/beta-Hydrolases superfamily protein
TraesCS5D02G225100	0.00633886	9.75023	Up	AT5G57500	2e-76	Galactosyltransferase family protein
TraesCS2B02G518900	0.00411386	9.75023	Up	AT5G48930	9e-60	hydroxycinnamoyl-CoA shikimate/quinate hydroxycinnamoyl transferase
TraesCS1A02G062200	0.00148896	9.75023	Up	AT1G07900	1e-58	LOB domain-containing protein 1
TraesCS2B02G035300	0.00525389	9.75023	Up	AT4G23240	3e-48	cysteine-rich RLK (RECEPTOR-like protein kinase) 16
TraesCS2A02G333000	0.0096541	9.75023	Up	AT4G05030	3e-12	Copper transport protein family
TraesCS2B02G575000	0.00126385	9.75023	Up	-	-	-
TraesCS6A02G278100	0.000874069	9.75023	Up	-	-	-
TraesCS4B02G106200	0.00101007	9.75023	Up	-	-	-
TraesCS5D02G293500	0.00465009	9.44554	Up	AT5G50400	0	purple acid phosphatase 27
TraesCS2D02G175600	0.006224	9.44554	Up	AT3G43190	0	sucrose synthase 4
TraesCS7D02G303000	0.00231143	9.44554	Up	AT4G16820	6e-125	alpha/beta-Hydrolases superfamily protein
TraesCS3D02G002200	0.0012484	9.44554	Up	AT1G24030	3e-42	Protein kinase superfamily protein
TraesCS7A02G439200	0.00122013	9.44554	Up	AT5G06760	1e-11	Late Embryogenesis Abundant 4-5
TraesCS6D02G384000	0.00386163	9.44554	Up	-	-	-
TraesCS5A02G291100	0.0035064	9.44554	Up	-	-	-
TraesCS5D02G524800	0.00195517	9.14084	Up	AT1G21230	1e-133	wall associated kinase 5
TraesCS3A02G230900	0.00256	9.14084	Up	AT3G50940	7e-120	P-loop containing nucleoside triphosphate hydrolases superfamily protein
TraesCS1A02G411200	0.00428508	9.14084	Up	AT2G29380	1e-89	highly ABA-induced PP2C protein 3
TraesCS5D02G134800	0.000100809	9.14084	Up	AT5G22380	4e-68	NAC domain containing protein 90
TraesCS4B02G387600	0.00470048	9.14084	Up	AT5G65600	2e-59	Concanavalin A-like lectin protein kinase family protein
TraesCS2A02G430400	0.000271085	9.14084	Up	AT2G24400	5e-46	SAUR-like auxin-responsive protein family
TraesCS6D02G130600	0.00133354	9.14084	Up	AT1G56150	4e-24	SAUR-like auxin-responsive protein family
TraesCS7A02G168200	0.00333661	9.14084	Up	-	-	-
TraesCS1D02G450500	0.00195623	9.14084	Up	-	-	-
TraesCS5A02G147700	0.00652248	9.14084	Up	-	-	-
TraesCS6A02G378800	0.00876533	8.83615	Up	AT3G14690	0	cytochrome P450, family 72, subfamily A, polypeptide 15
TraesCS4D02G013400	0.00671788	8.83615	Up	AT5G17860	1e-141	calcium exchanger 7
TraesCS1D02G369300	7.02367e-05	8.83615	Up	AT1G52690	1e-32	Late embryogenesis abundant protein (LEA) family protein
TraesCS3A02G101600	0.0028991	8.83615	Up	AT5G37870	5e-31	Protein with RING/U-box and TRAF-like domain
TraesCS1D02G265900	0.00231424	8.83615	Up	-	-	-
TraesCS5A02G149700	0.0019547	8.83615	Up	-	-	-
TraesCS2B02G324900	0.000874278	8.53145	Up	AT5G47850	2e-156	CRINKLY4 related 4
TraesCS5A02G149600	0.0061659	8.53145	Up	AT1G05675	6e-118	UDP-Glycosyltransferase superfamily protein
TraesCS6A02G311000	0.00142379	8.53145	Up	AT2G23540	2e-53	GDSL-like Lipase/Acylhydrolase superfamily protein
TraesCS5D02G223500	0.00492469	8.53145	Up	AT3G53690	2e-34	RING/U-box superfamily protein
TraesCS6B02G381200	0.00905282	8.53145	Up	AT5G50380	2e-24	exocyst subunit exo70 family protein F1
TraesCS4A02G325800	0.00266102	8.53145	Up	-	-	-
TraesCS2A02G527100	0.00290336	8.22676	Up	AT1G11190	2e-149	bifunctional nuclease i
TraesCS3B02G328700	0.0034983	8.22676	Up	AT1G78440	9e-123	gibberellin 2-beta-dioxygenase
TraesCS5D02G491000	0.00104588	8.22676	Up	AT5G59820	6e-19	C2H2-type zinc finger family protein
TraesCS6B02G340500	0.00405044	8.22676	Up	-	-	-
TraesCS6D02G287800	0.00231976	8.22676	Up	-	-	-
TraesCS4B02G202000	0.00449767	7.92206	Up	AT3G14690	0	cytochrome P450, family 72, subfamily A, polypeptide 15
TraesCS2B02G538200	0.00416508	7.92206	Up	AT1G48480	3e-94	receptor-like kinase 1
TraesCS7A02G147300	0.000721199	7.92206	Up	AT5G13170	9e-90	senescence-associated gene 29
TraesCS7A02G134000	0.00957623	7.92206	Up	AT3G10300	2e-64	Calcium-binding EF-hand family protein
TraesCS5A02G463500	0.00133	7.92206	Up	AT5G49690	1e-63	UDP-Glycosyltransferase superfamily protein
TraesCS4D02G358900	0.00139958	7.92206	Up	AT3G24520	5e-63	heat shock transcription factor C1
TraesCS5D02G232800	3.88791e-05	7.92206	Up	AT1G80840	3e-52	WRKY DNA-binding protein 40
TraesCS5A02G338100	0.00108231	7.92206	Up	AT1G03670	5e-43	ankyrin repeat family protein
TraesCS4D02G054100	0.000209445	7.92206	Up	AT5G66780	8e-24	late embryogenesis abundant protein
TraesCS2B02G533500	0.00299909	7.92206	Up	-	-	-
TraesCS5D02G061800	0.00124717	7.92206	Up	-	-	-
TraesCS4A02G311000	0.00342297	7.61737	Up	AT2G36690	7e-135	2-oxoglutarate (2OG) and Fe(II)-dependent oxygenase superfamily protein
TraesCS1B02G272000	0.00375008	7.61737	Up	AT5G24270	7e-94	Calcium-binding EF-hand family protein
TraesCS3A02G488300	0.00119408	7.61737	Up	AT3G09270	2e-38	glutathione S-transferase TAU 8
TraesCS1A02G187700	8.64798e-05	7.61737	Up	AT5G62150	4e-27	peptidoglycan-binding LysM domain-containing protein
TraesCS7B02G433200	0.00321925	7.61737	Up	AT5G42380	9e-15	calmodulin like 37
TraesCS2A02G358200	0.00480488	7.61737	Up	-	-	-
TraesCS4A02G106100	0.00424169	7.61737	Up	-	-	-
TraesCS6A02G316900	0.00117553	7.31267	Up	AT4G08950	7e-109	Phosphate-responsive 1 family protein
TraesCS7B02G169300	0.00275684	7.31267	Up	AT2G45600	1e-93	alpha/beta-Hydrolases superfamily protein
TraesCS3B02G247700	7.54515e-05	7.31267	Up	AT5G63350	2e-28	von willebrand factor A domain protein
TraesCS7B02G356400	0.00315313	7.00798	Up	AT2G19130	0	S-locus lectin protein kinase family protein
TraesCS5D02G549200	0.0010471	7.00798	Up	AT3G23240	1e-51	ethylene response factor 1
TraesCS5B02G095800	0.00100556	7.00798	Up	AT4G25800	1e-42	Calmodulin-binding protein
TraesCS1D02G122400	0.00264889	7.00798	Up	AT5G26170	8e-39	WRKY DNA-binding protein 50
TraesCS6D02G331900	0.00138712	6.70328	Up	AT4G30360	0	cyclic nucleotide-gated channel 17
TraesCS5A02G258700	0.00136206	6.70328	Up	AT4G10790	1e-63	UBX domain-containing protein
TraesCS4A02G405000	0.00436889	6.70328	Up	-	-	-
TraesCS5B02G276500	0.000393829	6.39859	Up	AT3G21180	0	autoinhibited Ca(2+)-ATPase 9
TraesCS1A02G189300	0.00176964	6.39859	Up	AT2G36290	3e-114	alpha/beta-Hydrolases superfamily protein
TraesCS5D02G042300	0.00155401	6.39859	Up	AT3G03341	2e-32	cold-regulated protein
TraesCS2D02G079100	0.00141864	6.39859	Up	AT3G47640	2e-29	basic helix-loop-helix (bHLH) DNA-binding superfamily protein
TraesCS7B02G236600	0.0053368	6.39859	Up	AT1G72200	1e-17	RING/U-box superfamily protein
TraesCS7A02G221800	0.00177908	6.39859	Up	-	-	-
TraesCS5B02G057000	0.00240666	6.39859	Up	-	-	-
TraesCS4A02G309900	0.00350168	6.39859	Up	-	-	-
TraesCS2D02G274400	0.00428631	6.39859	Up	-	-	-
TraesCS1D02G369800	0.00163205	6.09389	Up	AT3G15670	1e-35	Late embryogenesis abundant protein (LEA) family protein
TraesCS1D02G296700	0.00479317	6.09389	Up	AT5G57510	1e-18	cotton fiber protein
TraesCS4A02G116400	0.00152411	6.09389	Up	-	-	-
TraesCS7A02G338400	0.00768472	6.09389	Up	-	-	-
TraesCS3D02G496500	0.00239071	6.09389	Up	-	-	-
TraesCS3A02G510700	0.00192232	6.09389	Up	-	-	-
TraesCS4A02G026400	0.00539598	6.09389	Up	-	-	-
TraesCS2D02G304400	0.00243563	6.09389	Up	-	-	-
TraesCS7B02G321900	0.001592	5.4845	Up	AT4G28470	0	26S proteasome regulatory subunit S2 1B
TraesCS4D02G282400	0.00712636	5.4845	Up	AT2G18340	5e-31	late embryogenesis abundant domain-containing protein / LEA domain-containing protein
TraesCS3B02G219500	0.001154	5.17981	Up	AT1G20160	0	Subtilisin-like serine endopeptidase family protein
TraesCS6A02G296600	0.00358561	5.17981	Up	AT1G73805	3e-82	Calmodulin binding protein-like protein
TraesCS1B02G394900	0.00304201	4.87511	Up	AT1G18390	1e-160	Serine/Threonine kinase family catalytic domain protein
TraesCS1B02G080600	0.00131508	4.87511	Up	AT1G07900	5e-58	LOB domain-containing protein 1
TraesCS7A02G315700	0.00574939	4.87511	Up	AT1G54520	2e-47	myelin-associated oligodendrocyte basic protein
TraesCS5D02G041400	0.00102614	4.87511	Up	AT3G03341	1e-34	cold-regulated protein
TraesCS1B02G018100	0.00103251	4.87511	Up	AT2G02130	1e-19	low-molecular-weight cysteine-rich 68
TraesCS2B02G348900	0.00476567	4.87511	Up	AT4G05030	1e-14	Copper transport protein family
TraesCS6D02G333600	0.00175049	4.87511	Up	AT3G50980	2e-14	dehydrin xero 1
TraesCS6B02G031600	0.00130573	4.57042	Up	AT1G62660	0	Glycosyl hydrolases family 32 protein
TraesCS5D02G359600	0.00205852	4.57042	Up	AT3G51880	6e-37	high mobility group B1
TraesCS5A02G424700	0.00411961	4.57042	Up	AT3G50980	4e-12	dehydrin xero 1
TraesCS4A02G355400	0.00278825	4.26573	Up	AT3G02875	3e-145	Peptidase M20/M25/M40 family protein
TraesCS4B02G072300	0.00227999	4.26573	Up	AT4G34380	6e-139	Transducin/WD40 repeat-like superfamily protein
TraesCS7B02G241600	0.00123226	4.26573	Up	AT1G15080	9e-120	lipid phosphate phosphatase 2
TraesCS3B02G510100	0.00463149	4.26573	Up	AT3G11340	3e-110	UDP-Glycosyltransferase superfamily protein
TraesCS3A02G165400	0.00717786	4.26573	Up	AT5G26690	5e-11	Heavy metal transport/detoxification superfamily protein
TraesCS1D02G288300	0.00396417	4.26573	Up	-	-	-
TraesCS2A02G283000	0.00858473	3.96103	Up	AT1G27990	4e-105	transmembrane protein
TraesCSU02G001500	0.000476967	3.65634	Up	AT4G27970	0	SLAC1 homologue 2
TraesCS1D02G188900	0.00274562	3.65634	Up	AT5G62150	1e-27	peptidoglycan-binding LysM domain-containing protein
TraesCS7D02G507000	0.00398011	3.65634	Up	AT1G76650	4e-27	calmodulin-like 38
TraesCS4B02G044700	0.00121865	3.35164	Up	AT2G02850	3e-41	plantacyanin
TraesCS1A02G212000	0.000149867	-4636.3	Down	AT1G65680	1e-67	expansin B2
TraesCS2A02G204800	0.00680266	-2807.15	Down	AT5G54270	4e-167	light-harvesting chlorophyll B-binding protein 3
TraesCS1B02G420100	0.00863487	-2526.53	Down	AT1G52230	9e-63	photosystem I subunit H2
TraesCS1B02G115900	0.00585313	-2129.82	Down	AT5G06730	7e-115	Peroxidase superfamily protein
TraesCS2A02G500400	0.00803738	-2106.05	Down	AT5G35630	0	glutamine synthetase 2
TraesCS2D02G253200	0.00559161	-2104.22	Down	AT1G30380	2e-56	photosystem I subunit K
TraesCS3A02G081300	0.00468302	-2075.88	Down	AT3G26740	1e-19	CCR-like protein
TraesCS3A02G447500	0.00704494	-2008.24	Down	AT1G02850	0	beta glucosidase 11
TraesCS3A02G191700	0.00752991	-1986.3	Down	AT3G56940	4e-160	dicarboxylate diiron protein, putative (Crd1)
TraesCS1A02G392000	0.00551123	-1873.87	Down	AT1G52230	2e-62	photosystem I subunit H2
TraesCS5A02G007900	0.00493821	-1778.81	Down	AT3G45140	0	lipoxygenase 2
TraesCS1B02G451100	0.00359248	-1720.31	Down	AT5G54270	3e-167	light-harvesting chlorophyll B-binding protein 3
TraesCS6A02G163700	0.00487815	-1668.37	Down	AT1G31190	0	myo-inositol monophosphatase like 1
TraesCS1A02G278600	0.00633194	-1611.53	Down	AT2G29670	6e-105	Tetratricopeptide repeat (TPR)-like superfamily protein
TraesCS5D02G238300	0.00299963	-1563.08	Down	AT3G47470	1e-131	light-harvesting chlorophyll-protein complex I subunit A4
TraesCS5A02G044800	0.0005398	-1468.69	Down	AT2G47870	2e-36	Thioredoxin superfamily protein
TraesCS3D02G194300	0.00397747	-1447.91	Down	AT3G56940	0	dicarboxylate diiron protein, putative (Crd1)
TraesCS2B02G322500	0.00313573	-1407.58	Down	AT2G28605	2e-69	Photosystem II reaction center PsbP family protein
TraesCS3B02G219700	0.00418946	-1405.86	Down	AT3G56940	3e-178	dicarboxylate diiron protein, putative (Crd1)
TraesCS2D02G500500	0.00444239	-1388.49	Down	-	-	-
TraesCS6D02G313100	0.00927776	-1356.5	Down	AT2G15620	0	nitrite reductase 1
TraesCS5A02G402300	0.00944586	-1318.11	Down	AT2G15890	4e-30	maternal effect embryo arrest 14
TraesCS6A02G333900	0.0083907	-1286.12	Down	AT2G15620	0	nitrite reductase 1
TraesCS1B02G388500	0.00837048	-1278.83	Down	AT2G34420	1e-161	photosystem II light harvesting complex protein B1B2
TraesCS7B02G237900	0.00597256	-1254.12	Down	AT2G42600	0	phosphoenolpyruvate carboxylase 2
TraesCS1B02G287500	0.00798166	-1228.53	Down	AT2G29670	6e-112	Tetratricopeptide repeat (TPR)-like superfamily protein
TraesCS1A02G234600	0.00350441	-1222.13	Down	AT4G16260	9e-103	Glycosyl hydrolase superfamily protein
TraesCS2A02G312600	0.00348935	-1202.02	Down	AT5G49740	0	ferric reduction oxidase 7
TraesCS1B02G191200	0.00752459	-1132.55	Down	AT1G58290	0	Glutamyl-tRNA reductase family protein
TraesCS2A02G301400	0.00599856	-1120.67	Down	-	-	-
TraesCS2D02G383800	0.00681175	-1082.28	Down	AT1G62750	0	Translation elongation factor EFG/EF2 protein
TraesCS7D02G333900	0.00476718	-1070.39	Down	AT2G42600	0	phosphoenolpyruvate carboxylase 2
TraesCS1D02G237500	0.00262057	-1041.14	Down	AT4G16260	9e-103	Glycosyl hydrolase superfamily protein
TraesCS2A02G067200	0.00118239	-1015.55	Down	AT1G67090	1e-80	ribulose bisphosphate carboxylase small chain 1A
TraesCS5A02G229300	0.00138679	-1005.49	Down	AT3G47470	2e-132	light-harvesting chlorophyll-protein complex I subunit A4
TraesCS7D02G245000	0.00989778	-996.221	Down	AT2G44480	6e-169	beta glucosidase 17
TraesCS6A02G017500	0.00829416	-989.953	Down	AT1G77760	0	nitrate reductase 1
TraesCS5B02G182500	0.00316237	-989.039	Down	AT5G66530	2e-153	Galactose mutarotase-like superfamily protein
TraesCS2B02G079400	0.00121162	-972.585	Down	AT1G67090	4e-82	ribulose bisphosphate carboxylase small chain 1A
TraesCSU02G057300	0.000810009	-890.379	Down	AT5G59310	5e-29	lipid transfer protein 4
TraesCS1B02G182400	0.00634464	-885.747	Down	AT1G06950	6e-125	translocon at the inner envelope membrane of chloroplasts 110
TraesCS5B02G006500	0.00161598	-862.895	Down	AT3G45140	0	lipoxygenase 2
TraesCS1D02G168700	0.00784458	-851.926	Down	AT5G54190	0	protochlorophyllide oxidoreductase A
TraesCSU02G077300	0.00658144	-842.785	Down	AT1G51400	2e-16	Photosystem II 5 kD protein
TraesCS2D02G311100	0.00156627	-782.456	Down	AT5G49740	0	ferric reduction oxidase 7
TraesCS3B02G176000	0.00671614	-776.057	Down	AT3G48200	0	transmembrane protein
TraesCS2B02G157600	0.00139702	-773.315	Down	AT5G13630	0	magnesium-chelatase subunit chlH, chloroplast, putative / Mg-protoporphyrin IX chelatase, putative (CHLH)
TraesCS6B02G364600	0.0066229	-769.659	Down	AT2G15620	0	nitrite reductase 1
TraesCS6D02G119700	0.00789366	-758.69	Down	AT3G48310	6e-116	cytochrome P450, family 71, subfamily A, polypeptide 22
TraesCS3B02G462800	0.00834181	-751.377	Down	AT4G12830	3e-162	alpha/beta-Hydrolases superfamily protein
TraesCS1A02G171000	0.0069188	-745.893	Down	AT5G54190	0	protochlorophyllide oxidoreductase A
TraesCS1D02G165600	0.00476541	-711.157	Down	AT1G58290	0	Glutamyl-tRNA reductase family protein
TraesCS3A02G498700	0.00928876	-698.36	Down	AT1G06800	3e-167	alpha/beta-Hydrolases superfamily protein
TraesCS2D02G065200	0.000720794	-695.618	Down	AT1G67090	3e-81	ribulose bisphosphate carboxylase small chain 1A
TraesCS1B02G311300	0.00548695	-672.149	Down	AT3G08710	1e-36	thioredoxin H-type 9
TraesCS5B02G227900	0.000758684	-666.367	Down	AT3G47470	2e-132	light-harvesting chlorophyll-protein complex I subunit A4
TraesCS7D02G288700	0.00965128	-660.883	Down	AT1G17220	0	Translation initiation factor 2, small GTP-binding protein
TraesCS2B02G340300	0.000843533	-651.742	Down	AT1G15820	1e-138	light harvesting complex photosystem II subunit 6
TraesCS5D02G189500	0.00231143	-650.828	Down	AT5G66530	1e-153	Galactose mutarotase-like superfamily protein
TraesCS6D02G336800	0.00484955	-625.233	Down	AT4G28080	0	Tetratricopeptide repeat (TPR)-like superfamily protein
TraesCS7B02G073200	0.00485333	-618.835	Down	AT1G05000	2e-87	Phosphotyrosine protein phosphatases superfamily protein
TraesCS3B02G483500	0.00122484	-617.007	Down	AT1G02850	0	beta glucosidase 11
TraesCS2A02G254200	0.00820313	-614.264	Down	AT1G06690	5e-179	NAD(P)-linked oxidoreductase superfamily protein
TraesCS2A02G066800	0.000660181	-599.639	Down	AT1G67090	1e-81	ribulose bisphosphate carboxylase small chain 1A
TraesCS1D02G030500	0.00232799	-591.412	Down	AT5G02160	1e-41	transmembrane protein
TraesCS2D02G107600	0.00198196	-589.584	Down	AT5G05340	1e-126	Peroxidase superfamily protein
TraesCS1D02G277900	0.00322674	-585.928	Down	AT2G29670	2e-111	Tetratricopeptide repeat (TPR)-like superfamily protein
TraesCSU02G271100	0.00847184	-582.272	Down	ATCG00140	3e-47	-
TraesCS3D02G052500	0.00630186	-552.122	Down	ATCG00540	3e-119	-
TraesCS2B02G317500	0.00525521	-545.708	Down	-	-	-
TraesCS7A02G287900	0.00644634	-544.794	Down	AT1G17220	2e-87	Translation initiation factor 2, small GTP-binding protein
TraesCS7D02G466800	6.37466e-05	-540.12	Down	AT2G03590	7e-173	ureide permease 1
TraesCS2D02G136200	0.000514072	-536.567	Down	AT5G13630	0	magnesium-chelatase subunit chlH, chloroplast, putative / Mg-protoporphyrin IX chelatase, putative (CHLH)
TraesCS6B02G126800	2.04699e-05	-534.664	Down	AT3G27170	0	chloride channel B
TraesCS1B02G451200	0.00446046	-529.208	Down	-	-	-
TraesCS2A02G134000	0.000460671	-522.856	Down	AT5G13630	0	magnesium-chelatase subunit chlH, chloroplast, putative / Mg-protoporphyrin IX chelatase, putative (CHLH)
TraesCS4A02G005500	0.00892299	-517.372	Down	AT3G16770	1e-27	ethylene-responsive element binding protein
TraesCS4B02G397500	0.0018162	-516.114	Down	AT1G21360	1e-43	glycolipid transfer protein 2
TraesCS3D02G089100	0.00846414	-515.023	Down	AT3G14360	2e-90	alpha/beta-Hydrolases superfamily protein
TraesCS4A02G268500	0.0079381	-507.317	Down	AT1G25440	2e-67	B-box type zinc finger protein with CCT domain-containing protein
TraesCS2B02G469100	0.00579367	-507.317	Down	AT2G35410	2e-63	RNA-binding (RRM/RBD/RNP motifs) family protein
TraesCS7B02G433800	0.00216847	-502.746	Down	AT1G15690	0	Inorganic H pyrophosphatase family protein
TraesCS1D02G280200	0.00459797	-496.348	Down	-	-	-
TraesCS5D02G122600	0.00473804	-487.207	Down	-	-	-
TraesCS3B02G153900	0.00652335	-485.379	Down	AT5G19760	0	Mitochondrial substrate carrier family protein
TraesCS1B02G224700	0.00170197	-464.83	Down	AT4G22560	4e-40	sulfated surface-like glycoprotein
TraesCS6A02G354400	0.00207614	-464.355	Down	AT4G28080	0	Tetratricopeptide repeat (TPR)-like superfamily protein
TraesCS7A02G276400	0.000327594	-464.355	Down	AT2G34430	1e-159	light-harvesting chlorophyll-protein complex II subunit B1
TraesCS1B02G388300	2.11247e-06	-446.281	Down	AT2G34420	1e-160	photosystem II light harvesting complex protein B1B2
TraesCS4D02G206200	0.00357892	-444.245	Down	AT5G48540	8e-70	receptor-like protein kinase-related family protein
TraesCS3D02G156700	0.00983606	-442.417	Down	AT3G48200	0	transmembrane protein
TraesCS2D02G423500	0.0035433	-433.276	Down	AT1G79460	4e-130	Terpenoid cyclases/Protein prenyltransferases superfamily protein
TraesCS7B02G019600	0.00040842	-432.362	Down	AT4G35770	4e-47	Rhodanese/Cell cycle control phosphatase superfamily protein
TraesCS1A02G030000	0.000907428	-430.534	Down	AT5G02160	7e-42	transmembrane protein
TraesCS5A02G484700	0.00966957	-417.736	Down	AT5G59250	0	Major facilitator superfamily protein
TraesCS5B02G227800	0.000904023	-415.908	Down	AT4G24530	0	O-fucosyltransferase family protein
TraesCS4B02G205300	0.00879591	-407.681	Down	AT5G48540	1e-70	receptor-like protein kinase-related family protein
TraesCS2B02G369600	0.0064964	-395.798	Down	AT4G39970	3e-145	Haloacid dehalogenase-like hydrolase (HAD) superfamily protein
TraesCS3A02G280700	0.00214383	-393.97	Down	AT1G70670	2e-47	Caleosin-related family protein
TraesCS1B02G032700	0.00760944	-389.541	Down	AT1G50180	4e-19	NB-ARC domain-containing disease resistance protein
TraesCS6D02G054400	0.00585167	-388.486	Down	AT5G05340	1e-122	Peroxidase superfamily protein
TraesCS2D02G279300	0.00677361	-387.572	Down	AT1G08550	0	non-photochemical quenching 1
TraesCS3B02G314300	5.25366e-05	-387.359	Down	AT5G25610	3e-97	BURP domain-containing protein
TraesCS2B02G558400	0.00146968	-379.721	Down	AT5G13930	3e-162	Chalcone and stilbene synthase family protein
TraesCS7D02G169300	0.00445615	-375.689	Down	AT1G05000	2e-87	Phosphotyrosine protein phosphatases superfamily protein
TraesCS2B02G409400	0.00734596	-372.082	Down	AT5G08780	2e-12	winged-helix DNA-binding transcription factor family protein
TraesCS6B02G115900	0.00558294	-370.204	Down	AT1G51400	2e-16	Photosystem II 5 kD protein
TraesCS2D02G388900	0.00178462	-368.809	Down	AT5G08780	1e-12	winged-helix DNA-binding transcription factor family protein
TraesCS1A02G005800	0.00989901	-361.977	Down	AT5G61960	5e-155	MEI2-like protein 1
TraesCS2B02G065200	0.000355916	-360.08	Down	AT2G39130	0	Transmembrane amino acid transporter family protein
TraesCS5D02G362300	0.00390964	-359.235	Down	AT1G42550	0	plastid movement impaired1
TraesCS1D02G307900	0.00937891	-358.321	Down	AT3G51510	1e-49	transmembrane protein
TraesCS5D02G459100	0.000941593	-352.836	Down	-	-	-
TraesCS7D02G466900	0.00871189	-333.892	Down	AT2G03530	1e-173	ureide permease 2
TraesCS6B02G298800	0.00437626	-331.71	Down	AT4G19170	0	nine-cis-epoxycarotenoid dioxygenase 4
TraesCS2D02G320900	0.000202524	-330.898	Down	AT1G15820	1e-138	light harvesting complex photosystem II subunit 6
TraesCS3D02G408100	0.00952466	-327.242	Down	AT3G48360	6e-90	BTB and TAZ domain protein 2
TraesCS5D02G054400	4.48856e-05	-325.163	Down	AT5G18600	3e-37	Thioredoxin superfamily protein
TraesCS2B02G545600	0.00541816	-324.5	Down	AT1G15290	0	Tetratricopeptide repeat (TPR)-like superfamily protein
TraesCS7A02G198900	0.0025671	-319.929	Down	AT4G33720	4e-56	CAP (Cysteine-rich secretory proteins, Antigen 5, and Pathogenesis-related 1 protein) superfamily protein
TraesCS2D02G422700	0.00125828	-319.929	Down	AT3G22142	9e-32	Bifunctional inhibitor/lipid-transfer protein/seed storage 2S albumin superfamily protein
TraesCS1B02G106200	0.0076936	-318.616	Down	AT2G47680	0	zinc finger (CCCH type) helicase family protein
TraesCS5B02G457100	0.00939553	-315.359	Down	AT5G33280	0	Voltage-gated chloride channel family protein
TraesCS3A02G280600	6.13715e-06	-310.978	Down	AT5G25610	1e-96	BURP domain-containing protein
TraesCS6B02G024900	0.00347965	-310.789	Down	AT1G77760	0	nitrate reductase 1
TraesCS2A02G084800	0.00369737	-310.789	Down	AT5G05580	0	fatty acid desaturase 8
TraesCS1B02G348900	0.00934839	-309.887	Down	AT4G35150	7e-41	O-methyltransferase family protein
TraesCS7B02G482000	0.00577538	-308.96	Down	AT5G17230	0	PHYTOENE SYNTHASE
TraesCS4D02G357100	0.00431818	-305.304	Down	AT5G18280	2e-109	apyrase 2
TraesCS5A02G087500	0.00666857	-303.34	Down	AT3G46530	5e-37	NB-ARC domain-containing disease resistance protein
TraesCS5D02G121500	0.00170501	-297.077	Down	AT1G78160	2e-120	pumilio 7
TraesCS6D02G286400	0.00332021	-296.793	Down	AT5G37820	4e-68	NOD26-like intrinsic protein 4;2
TraesCS7B02G474500	0.00357547	-295.702	Down	AT4G38260	3e-85	transport/golgi organization-like protein (DUF833)
TraesCS3A02G287400	0.00452738	-295.249	Down	AT5G56760	2e-151	serine acetyltransferase 1;1
TraesCS6D02G274300	0.00397828	-294.335	Down	-	-	-
TraesCS1A02G066400	0.00205994	-291.593	Down	AT1G48030	0	mitochondrial lipoamide dehydrogenase 1
TraesCS2A02G280500	0.00740548	-289.765	Down	AT1G08550	0	non-photochemical quenching 1
TraesCS3A02G153300	0.00867729	-288.851	Down	AT5G25630	8e-168	Tetratricopeptide repeat (TPR)-like superfamily protein
TraesCS4D02G168800	0.00701887	-287.022	Down	AT2G06520	1e-19	photosystem II subunit X
TraesCS1A02G338400	0.00216393	-286.108	Down	AT2G16060	5e-65	hemoglobin 1
TraesCS1B02G248700	0.00232323	-285.882	Down	AT2G41510	0	cytokinin oxidase/dehydrogenase 1
TraesCS1B02G290000	0.00389096	-285.194	Down	-	-	-
TraesCSU02G137400	6.83135e-05	-284.79	Down	-	-	-
TraesCS1D02G067500	0.001571	-284.28	Down	AT1G48030	0	mitochondrial lipoamide dehydrogenase 1
TraesCS2A02G132300	0.000675436	-283.699	Down	AT1G65480	2e-73	PEBP (phosphatidylethanolamine-binding protein) family protein
TraesCS2B02G239900	0.000451988	-281.538	Down	AT4G31460	2e-86	Ribosomal L28 family
TraesCS4A02G431300	0.00599675	-280.624	Down	AT4G29260	3e-67	HAD superfamily, subfamily IIIB acid phosphatase
TraesCS6D02G216000	0.00522142	-278.796	Down	AT4G05090	5e-134	Inositol monophosphatase family protein
TraesCS5B02G048600	2.72944e-06	-276.061	Down	AT2G47870	6e-38	Thioredoxin superfamily protein
TraesCS2B02G200800	0.00103871	-270.605	Down	AT1G69120	6e-78	K-box region and MADS-box transcription factor family protein
TraesCS1A02G234800	6.81663e-05	-267.332	Down	AT2G41510	0	cytokinin oxidase/dehydrogenase 1
TraesCS1B02G135600	0.000409037	-267.332	Down	AT5G25220	1e-113	homeobox protein knotted-1-like 3
TraesCS7B02G277700	0.00579013	-266.913	Down	AT5G20150	2e-108	SPX domain-containing protein 1
TraesCS1A02G133000	0.00145687	-266.241	Down	AT5G05840	6e-132	replication factor C subunit, putative (DUF620)
TraesCS1B02G310300	0.00389763	-261.876	Down	AT1G69530	4e-129	expansin A1
TraesCS5D02G229900	0.00934672	-261.428	Down	AT4G30825	0	Tetratricopeptide repeat (TPR)-like superfamily protein
TraesCS2D02G010700	0.00658864	-260.514	Down	AT1G01090	3e-179	pyruvate dehydrogenase E1 alpha
TraesCS6B02G387400	0.00278205	-257.772	Down	AT4G28080	0	Tetratricopeptide repeat (TPR)-like superfamily protein
TraesCSU02G200900	0.00820597	-257.772	Down	ATCG00350	0	-
TraesCS5B02G462900	0.00298555	-255.329	Down	AT1G29930	6e-102	chlorophyll A/B binding protein 1
TraesCS4B02G299600	0.00290033	-255.029	Down	AT1G72360	8e-28	Integrase-type DNA-binding superfamily protein
TraesCS7B02G113400	0.00847162	-253.201	Down	AT1G25440	4e-80	B-box type zinc finger protein with CCT domain-containing protein
TraesCS2B02G079500	5.92688e-05	-250.459	Down	AT1G67090	1e-82	ribulose bisphosphate carboxylase small chain 1A
TraesCS1D02G180800	0.00709253	-250.459	Down	ATCG00140	1e-47	-
TraesCS5B02G351500	0.00267429	-248.782	Down	-	-	-
TraesCS1D02G034700	0.00803625	-248.631	Down	AT2G28900	3e-50	outer plastid envelope protein 16-1
TraesCS5D02G010900	0.00891313	-246.803	Down	ATCG00350	0	-
TraesCS5D02G055100	0.000464099	-246.6	Down	AT5G18600	5e-38	Thioredoxin superfamily protein
TraesCS7B02G103300	0.00253965	-244.418	Down	AT2G34420	8e-165	photosystem II light harvesting complex protein B1B2
TraesCS1D02G249300	0.00335068	-244.418	Down	AT3G23600	2e-98	alpha/beta-Hydrolases superfamily protein
TraesCS2A02G253900	0.00811966	-242.232	Down	AT2G20180	4e-34	phytochrome interacting factor 3-like 5
TraesCS7D02G243000	0.00908578	-240.404	Down	AT5G47560	0	tonoplast dicarboxylate transporter
TraesCSU02G189600	0.0092917	-240.053	Down	AT2G20410	2e-97	RNA-binding ASCH domain protein
TraesCS4B02G332300	0.00570413	-237.871	Down	AT1G66950	0	pleiotropic drug resistance 11
TraesCS2D02G134200	0.000562068	-237.871	Down	AT1G65480	7e-73	PEBP (phosphatidylethanolamine-binding protein) family protein
TraesCSU02G240500	0.00239842	-237.662	Down	AT3G06510	0	Glycosyl hydrolase superfamily protein
TraesCS1B02G388400	0.000577626	-234.597	Down	-	-	-
TraesCS2A02G342600	7.9661e-05	-232.177	Down	AT1G15820	1e-138	light harvesting complex photosystem II subunit 6
TraesCS2D02G317600	0.00409298	-231.324	Down	AT4G02220	9e-153	zinc finger (MYND type) family protein / programmed cell death 2 C-terminal domain-containing protein
TraesCS2B02G329600	0.000105073	-231.263	Down	AT5G49740	0	ferric reduction oxidase 7
TraesCS4A02G447900	0.00372513	-226.959	Down	AT3G07040	3e-86	NB-ARC domain-containing disease resistance protein
TraesCS3B02G185700	0.00655649	-226.693	Down	ATCG00430	3e-79	-
TraesCS7A02G278900	0.000758173	-225.868	Down	AT3G44380	3e-60	Late embryogenesis abundant (LEA) hydroxyproline-rich glycoprotein family
TraesCS2D02G349600	0.00718571	-223.951	Down	AT4G39970	5e-144	Haloacid dehalogenase-like hydrolase (HAD) superfamily protein
TraesCS1A02G314900	0.00669143	-223.037	Down	AT3G22840	7e-42	Chlorophyll A-B binding family protein
TraesCS5A02G044400	0.00139346	-221.504	Down	AT5G18600	2e-37	Thioredoxin superfamily protein
TraesCS3D02G451400	0.00958288	-221.208	Down	AT5G06860	1e-96	polygalacturonase inhibiting protein 1
TraesCS5B02G304800	0.00269973	-220.412	Down	AT1G21500	3e-12	hypothetical protein
TraesCS2D02G464200	0.00883804	-219.38	Down	AT3G48310	2e-114	cytochrome P450, family 71, subfamily A, polypeptide 22
TraesCS1A02G435700	0.00264151	-219.321	Down	AT3G46730	4e-65	NB-ARC domain-containing disease resistance protein
TraesCS2B02G430000	0.0053748	-212.068	Down	AT3G47420	0	putative glycerol-3-phosphate transporter 1
TraesCS2D02G065600	7.25844e-05	-211.153	Down	AT1G67090	4e-82	ribulose bisphosphate carboxylase small chain 1A
TraesCS5D02G010700	0.00606885	-209.501	Down	ATCG00420	2e-64	-
TraesCS4D02G045400	0.00593195	-203.841	Down	AT1G14150	2e-57	PsbQ-like 2
TraesCS4D02G043800	0.0085866	-202.954	Down	ATCG00830	2e-85	-
TraesCS3B02G398000	0.007062	-202.013	Down	AT3G46970	0	alpha-glucan phosphorylase 2
TraesCS3B02G289600	0.00150322	-202.013	Down	AT3G46780	2e-89	plastid transcriptionally active 16
TraesCS3B02G003200	0.00162217	-201.863	Down	AT4G20970	8e-18	basic helix-loop-helix (bHLH) DNA-binding superfamily protein
TraesCS6A02G307300	0.00370247	-200.772	Down	AT5G37820	3e-68	NOD26-like intrinsic protein 4;2
TraesCS1A02G281000	0.00586789	-200.184	Down	-	-	-
TraesCS5D02G514800	0.00411664	-197.442	Down	AT1G09730	6e-120	Cysteine proteinases superfamily protein
TraesCS7B02G178000	0.00772177	-196.407	Down	AT1G78070	5e-169	Transducin/WD40 repeat-like superfamily protein
TraesCS3B02G179900	0.006706	-194.7	Down	AT5G25630	2e-169	Tetratricopeptide repeat (TPR)-like superfamily protein
TraesCS5A02G205600	0.00356085	-189.215	Down	AT4G37980	2e-147	cinnamyl alcohol dehydrogenase 7
TraesCS7B02G251400	0.00366217	-188.301	Down	AT2G20570	7e-69	GBF's pro-rich region-interacting factor 1
TraesCS5D02G277900	0.000579925	-187.387	Down	AT3G18890	2e-146	NAD(P)-binding Rossmann-fold superfamily protein
TraesCS4D02G315100	0.00794991	-186.587	Down	AT3G07040	1e-65	NB-ARC domain-containing disease resistance protein
TraesCS3B02G468900	0.00378332	-186.473	Down	AT4G01050	3e-109	thylakoid rhodanese-like protein
TraesCS6D02G084300	0.00626546	-184.645	Down	AT3G27170	0	chloride channel B
TraesCS5B02G270200	0.000522095	-184.645	Down	AT3G18890	3e-147	NAD(P)-binding Rossmann-fold superfamily protein
TraesCS5B02G462800	0.00064994	-184.405	Down	AT1G29930	1e-166	chlorophyll A/B binding protein 1
TraesCS1A02G033600	0.00575036	-184.405	Down	AT2G28900	6e-50	outer plastid envelope protein 16-1
TraesCS3A02G227700	0.00604607	-182.817	Down	AT5G40850	1e-167	urophorphyrin methylase 1
TraesCS7A02G376200	0.0066261	-181.903	Down	AT5G20150	4e-110	SPX domain-containing protein 1
TraesCS7D02G018700	0.00791543	-179.16	Down	AT3G14470	6e-101	NB-ARC domain-containing disease resistance protein
TraesCS7A02G079100	0.00984035	-178.949	Down	-	-	-
TraesCS5D02G139900	0.00372722	-178.246	Down	AT5G05690	0	Cytochrome P450 superfamily protein
TraesCS3D02G426300	0.00233867	-178.246	Down	AT4G01050	9e-108	thylakoid rhodanese-like protein
TraesCS6A02G036000	0.00650556	-176.766	Down	AT1G55510	0	branched-chain alpha-keto acid decarboxylase E1 beta subunit
TraesCS3B02G378500	0.00960794	-176.418	Down	AT3G30390	1e-132	Transmembrane amino acid transporter family protein
TraesCS7D02G035600	0.00985578	-175.504	Down	AT4G29260	2e-66	HAD superfamily, subfamily IIIB acid phosphatase
TraesCS6D02G384800	0.00160365	-174.584	Down	AT2G34930	6e-103	disease resistance family protein / LRR family protein
TraesCS4D02G142000	0.00284309	-174.584	Down	AT5G24090	8e-27	chitinase A
TraesCS7A02G543200	0.00340596	-174.584	Down	AT5G45540	2e-23	transmembrane protein, putative (DUF594)
TraesCS3B02G021000	0.00986968	-172.762	Down	AT4G04350	0	tRNA synthetase class I (I, L, M and V) family protein
TraesCS3B02G256800	0.00640766	-171.848	Down	AT5G40850	6e-168	urophorphyrin methylase 1
TraesCS5B02G425900	0.00352106	-171.848	Down	AT2G34620	2e-106	Mitochondrial transcription termination factor family protein
TraesCS7D02G419300	0.00281797	-171.311	Down	AT5G57550	2e-143	xyloglucan endotransglucosylase/hydrolase 25
TraesCS1B02G075200	0.000395148	-169.106	Down	AT1G58290	0	Glutamyl-tRNA reductase family protein
TraesCS3A02G413700	0.00596559	-168.191	Down	AT3G48360	5e-85	BTB and TAZ domain protein 2
TraesCS1A02G173100	0.00459333	-167.277	Down	AT1G58290	0	Glutamyl-tRNA reductase family protein
TraesCS1B02G084700	0.000683177	-166.363	Down	AT1G48030	0	mitochondrial lipoamide dehydrogenase 1
TraesCS5D02G447800	0.00623693	-165.855	Down	AT4G02610	4e-114	Aldolase-type TIM barrel family protein
TraesCS6D02G002200	0.00371563	-163.621	Down	AT3G47570	0	Leucine-rich repeat protein kinase family protein
TraesCS1A02G268400	0.00301795	-162.707	Down	AT1G75290	1e-87	NAD(P)-binding Rossmann-fold superfamily protein
TraesCS5D02G411800	0.00490333	-162.707	Down	AT4G37180	9e-42	Homeodomain-like superfamily protein
TraesCS2A02G275000	0.00818151	-162.581	Down	AT1G05840	9e-176	Eukaryotic aspartyl protease family protein
TraesCS1A02G422900	0.00980764	-159.051	Down	AT5G55180	1e-121	O-Glycosyl hydrolases family 17 protein
TraesCS5A02G401600	0.00451247	-158.137	Down	AT4G37180	4e-43	Homeodomain-like superfamily protein
TraesCS6A02G132500	9.64638e-05	-157.126	Down	AT1G55020	0	lipoxygenase 1
TraesCS2A02G437700	0.000317721	-155.394	Down	AT4G09010	5e-150	ascorbate peroxidase 4
TraesCS5B02G357200	0.00272914	-154.48	Down	AT1G42550	0	plastid movement impaired1
TraesCS2A02G066700	3.76703e-05	-153.566	Down	AT1G67090	5e-82	ribulose bisphosphate carboxylase small chain 1A
TraesCSU02G265100	0.00886323	-153.566	Down	ATCG00430	6e-79	-
TraesCS5A02G131400	0.00370047	-152.652	Down	AT5G05690	0	Cytochrome P450 superfamily protein
TraesCS6D02G397200	0.000791758	-151.738	Down	AT1G77490	0	thylakoidal ascorbate peroxidase
TraesCS3B02G166200	0.0051206	-151.738	Down	AT2G45270	7e-154	glycoprotease 1
TraesCS6B02G323800	0.000369763	-151.738	Down	-	-	-
TraesCS2A02G042500	0.00989738	-150.824	Down	AT3G14460	9e-52	LRR and NB-ARC domains-containing disease resistance protein
TraesCS2B02G236500	0.00709395	-150.579	Down	AT5G16910	0	cellulose-synthase like D2
TraesCS5B02G268100	0.000391411	-149.91	Down	AT2G33590	4e-98	NAD(P)-binding Rossmann-fold superfamily protein
TraesCS7A02G161500	0.00635824	-148.996	Down	AT3G18110	0	Pentatricopeptide repeat (PPR) superfamily protein
TraesCS1B02G467100	0.00874964	-148.996	Down	AT3G53920	9e-74	RNApolymerase sigma-subunit C
TraesCS6A02G293400	0.00114178	-148.996	Down	-	-	-
TraesCS2B02G036800	0.00910639	-148.397	Down	AT4G23240	8e-49	cysteine-rich RLK (RECEPTOR-like protein kinase) 16
TraesCS5D02G055000	0.000873825	-148.397	Down	AT2G47870	3e-37	Thioredoxin superfamily protein
TraesCS2B02G556900	0.0097037	-148.082	Down	AT3G51000	7e-59	alpha/beta-Hydrolases superfamily protein
TraesCS5A02G269800	0.00102433	-147.168	Down	AT3G18890	8e-147	NAD(P)-binding Rossmann-fold superfamily protein
TraesCS6A02G047200	0.00183588	-146.253	Down	AT5G05340	5e-122	Peroxidase superfamily protein
TraesCS2A02G385700	0.00805525	-146.214	Down	AT2G33380	2e-104	Caleosin-related family protein
TraesCS3D02G225500	0.00247544	-145.339	Down	AT5G40850	4e-167	urophorphyrin methylase 1
TraesCS2D02G434500	0.00144797	-144.425	Down	AT4G09010	2e-149	ascorbate peroxidase 4
TraesCS7A02G168400	0.00170251	-144.425	Down	AT1G05000	1e-86	Phosphotyrosine protein phosphatases superfamily protein
TraesCS7D02G180200	0.00754169	-144.032	Down	AT5G20630	8e-78	germin 3
TraesCS2D02G010600	0.00304515	-142.941	Down	-	-	-
TraesCS7A02G339800	0.00417442	-142.597	Down	AT2G20570	9e-69	GBF's pro-rich region-interacting factor 1
TraesCS2D02G181400	0.00336307	-141.85	Down	AT1G69120	6e-78	K-box region and MADS-box transcription factor family protein
TraesCS5B02G364900	0.00667513	-139.855	Down	AT3G02890	2e-47	RING/FYVE/PHD zinc finger superfamily protein
TraesCS7A02G552700	0.000617459	-139.667	Down	AT4G02780	0	Terpenoid cyclases/Protein prenyltransferases superfamily protein
TraesCS7D02G199400	0.00408223	-139.667	Down	AT2G34420	3e-164	photosystem II light harvesting complex protein B1B2
TraesCS3D02G505500	0.00023492	-138.941	Down	AT1G06800	2e-166	alpha/beta-Hydrolases superfamily protein
TraesCS1A02G268600	0.00168302	-138.941	Down	AT1G35420	1e-97	alpha/beta-Hydrolases superfamily protein
TraesCS7D02G035900	0.00611912	-138.941	Down	AT3G46730	2e-70	NB-ARC domain-containing disease resistance protein
TraesCS4D02G073600	0.00385506	-138.941	Down	AT4G35160	7e-40	O-methyltransferase family protein
TraesCS4B02G083300	0.00263726	-138.027	Down	AT3G59390	1e-105	glycosyltransferase family protein
TraesCS1D02G058300	0.000700626	-129.8	Down	AT1G58290	0	Glutamyl-tRNA reductase family protein
TraesCS4A02G232400	0.00193751	-129.8	Down	AT3G59400	7e-52	protein GENOMES UNCOUPLED 4
TraesCSU02G234000	0.00489515	-128.886	Down	ATCG00120	2e-177	-
TraesCS1B02G200600	0.00319136	-128.886	Down	AT5G62360	7e-32	Plant invertase/pectin methylesterase inhibitor superfamily protein
TraesCS5A02G044200	0.00386989	-128.756	Down	AT2G47870	2e-35	Thioredoxin superfamily protein
TraesCS5A02G175300	0.00629826	-127.972	Down	AT5G55390	0	ENHANCED DOWNY MILDEW 2
TraesCS3B02G367200	0.002193	-126.574	Down	AT5G04940	0	SU(VAR)3-9 homolog 1
TraesCS7B02G025200	0.00117702	-125.482	Down	AT4G03490	2e-33	Ankyrin repeat family protein
TraesCS7D02G352400	0.00327068	-125.23	Down	AT1G80440	3e-76	Galactose oxidase/kelch repeat superfamily protein
TraesCS3D02G383300	0.00871936	-123.401	Down	AT3G46610	0	Pentatricopeptide repeat (PPR-like) superfamily protein
TraesCS2D02G323000	9.61246e-05	-123.401	Down	-	-	-
TraesCS5A02G109300	0.000574361	-122.487	Down	AT1G78160	1e-120	pumilio 7
TraesCS2D02G065500	3.28025e-05	-122.487	Down	AT5G38410	9e-76	Ribulose bisphosphate carboxylase (small chain) family protein
TraesCS1A02G394500	0.00692728	-122.209	Down	AT1G53000	8e-156	Nucleotide-diphospho-sugar transferases superfamily protein
TraesCS3A02G397700	0.00973796	-121.573	Down	AT2G26730	0	Leucine-rich repeat protein kinase family protein
TraesCS3B02G002500	0.0026741	-120.659	Down	AT1G10585	1e-16	basic helix-loop-helix (bHLH) DNA-binding superfamily protein
TraesCS5B02G110000	0.00206555	-119.745	Down	AT1G76390	0	ARM repeat superfamily protein
TraesCS7B02G382800	0.000118251	-118.831	Down	AT5G45930	0	magnesium chelatase i2
TraesCS6D02G135800	0.00175827	-118.831	Down	AT5G13110	0	glucose-6-phosphate dehydrogenase 2
TraesCS4D02G081500	0.00495871	-117.003	Down	AT3G59400	2e-71	protein GENOMES UNCOUPLED 4
TraesCS2D02G322700	0.00906387	-117.003	Down	AT3G01440	2e-53	PsbQ-like 1
TraesCS6B02G462300	0.00223672	-115.175	Down	AT1G77490	0	thylakoidal ascorbate peroxidase
TraesCS7A02G222700	0.00828238	-115.175	Down	-	-	-
TraesCS3D02G055400	0.00224407	-114.261	Down	AT5G01220	0	sulfoquinovosyldiacylglycerol 2
TraesCS6B02G361900	0.00340876	-113.48	Down	AT5G35370	0	S-locus lectin protein kinase family protein
TraesCS3A02G248000	0.00308631	-113.346	Down	AT1G69830	0	alpha-amylase-like 3
TraesCS5B02G210800	0.00416104	-113.346	Down	AT1G19150	4e-59	PSI type II chlorophyll a/b-binding protein (Lhca2*1)
TraesCS4D02G015800	0.00277494	-112.432	Down	AT4G11650	6e-89	osmotin 34
TraesCS7A02G286700	0.00186375	-111.518	Down	AT3G01480	0	cyclophilin 38
TraesCS1A02G173700	0.00944152	-111.518	Down	AT5G05980	0	DHFS-FPGS homolog B
TraesCS6A02G098600	0.00368756	-109.69	Down	AT3G27170	0	chloride channel B
TraesCS6A02G412900	7.81709e-05	-108.776	Down	AT1G77490	0	thylakoidal ascorbate peroxidase
TraesCS1A02G131000	0.00142489	-107.862	Down	AT1G72390	1e-147	nuclear receptor coactivator
TraesCS6D02G282000	0.00495712	-107.862	Down	AT4G39710	3e-76	FK506-binding protein 16-2
TraesCS7A02G413800	0.00601492	-106.034	Down	AT4G02530	3e-59	chloroplast thylakoid lumen protein
TraesCS7D02G442500	0.00179921	-105.12	Down	AT5G11420	2e-173	transmembrane protein, putative (Protein of unknown function, DUF642)
TraesCS5D02G219100	0.00416879	-105.12	Down	AT1G19150	1e-124	PSI type II chlorophyll a/b-binding protein (Lhca2*1)
TraesCS5D02G545800	0.00145329	-104.75	Down	AT2G29290	4e-100	NAD(P)-binding Rossmann-fold superfamily protein
TraesCS6D02G008300	0.00623888	-103.291	Down	AT5G66170	2e-23	sulfurtransferase 18
TraesCS5D02G464900	0.0037346	-101.477	Down	AT2G34420	8e-166	photosystem II light harvesting complex protein B1B2
TraesCS7D02G201400	0.00418105	-101.463	Down	AT4G33720	3e-56	CAP (Cysteine-rich secretory proteins, Antigen 5, and Pathogenesis-related 1 protein) superfamily protein
TraesCS5B02G402500	0.0049591	-100.549	Down	AT2G05260	8e-30	alpha/beta-Hydrolases superfamily protein
TraesCS2A02G413800	0.0061522	-100.386	Down	AT1G02070	7e-22	zinc ion-binding protein
TraesCS1A02G091600	0.00584817	-99.2947	Down	AT5G27690	1e-24	Heavy metal transport/detoxification superfamily protein
TraesCS1B02G445600	0.00967196	-96.8929	Down	AT2G03220	9e-152	fucosyltransferase 1
TraesCS3A02G256400	0.000901273	-95.9788	Down	AT3G46780	5e-132	plastid transcriptionally active 16
TraesCS6A02G386500	0.00616704	-95.0647	Down	AT5G37360	3e-65	LOW protein: ammonium transporter 1-like protein
TraesCS4B02G213500	0.00205878	-92.3225	Down	AT2G39940	0	RNI-like superfamily protein
TraesCS2A02G479100	0.00925503	-92.3225	Down	AT3G21870	3e-44	cyclin p2;1
TraesCS5D02G276300	4.62154e-05	-91.4084	Down	AT2G33590	3e-98	NAD(P)-binding Rossmann-fold superfamily protein
TraesCS4A02G074400	0.00272929	-91.4084	Down	-	-	-
TraesCS2B02G604500	0.00858812	-90.4943	Down	AT1G21210	2e-93	wall associated kinase 4
TraesCS2B02G542000	0.00313772	-90.4943	Down	-	-	-
TraesCS5A02G222100	0.00541145	-89.5802	Down	AT4G30825	0	Tetratricopeptide repeat (TPR)-like superfamily protein
TraesCS6B02G331700	0.00253636	-89.5802	Down	AT4G39710	2e-75	FK506-binding protein 16-2
TraesCS7D02G388600	0.00475478	-88.6662	Down	-	-	-
TraesCSU02G203800	0.00378085	-88.6662	Down	-	-	-
TraesCS3A02G433000	0.00114737	-87.7521	Down	AT4G01050	1e-108	thylakoid rhodanese-like protein
TraesCS5A02G484800	0.00750102	-86.838	Down	-	-	-
TraesCS3B02G251500	0.00295622	-85.9239	Down	AT1G22870	0	kinase family with ARM repeat domain-containing protein
TraesCS6B02G126400	0.000175437	-84.0957	Down	AT3G27170	0	chloride channel B
TraesCS7A02G557300	0.00416945	-84.0957	Down	AT5G17230	0	PHYTOENE SYNTHASE
TraesCS3D02G027300	0.00426778	-83.1816	Down	AT3G18200	3e-155	nodulin MtN21 /EamA-like transporter family protein
TraesCS4A02G286600	0.00362465	-83.1816	Down	AT5G62720	1e-41	Integral membrane HPP family protein
TraesCS3A02G368600	0.00513233	-82.2676	Down	AT1G07280	2e-116	Tetratricopeptide repeat (TPR)-like superfamily protein
TraesCS3B02G026700	0.00167068	-81.3535	Down	AT3G18200	9e-156	nodulin MtN21 /EamA-like transporter family protein
TraesCS7D02G094900	0.00688297	-81.3535	Down	AT3G16370	3e-122	GDSL-like Lipase/Acylhydrolase superfamily protein
TraesCS2A02G169600	0.00653263	-80.4394	Down	AT2G45130	5e-77	SPX domain protein 3
TraesCS6A02G098500	0.000462852	-78.6112	Down	AT3G27170	0	chloride channel B
TraesCS1A02G057200	0.000859184	-77.6971	Down	AT1G58290	0	Glutamyl-tRNA reductase family protein
TraesCS5A02G389100	0.00150336	-76.7831	Down	AT5G20950	0	Glycosyl hydrolase family protein
TraesCSU02G263400	0.00257771	-75.869	Down	ATCG00150	5e-153	-
TraesCS1D02G268500	0.00110482	-75.869	Down	AT1G75290	6e-139	NAD(P)-binding Rossmann-fold superfamily protein
TraesCS5D02G432100	0.000920013	-74.9549	Down	AT2G34620	2e-105	Mitochondrial transcription termination factor family protein
TraesCS7D02G553300	0.00384737	-74.0408	Down	AT5G17230	0	PHYTOENE SYNTHASE
TraesCS1B02G193700	0.0094229	-72.2126	Down	AT5G25060	0	RNA recognition motif (RRM)-containing protein
TraesCS3D02G256700	0.000790417	-72.2126	Down	AT3G46780	9e-131	plastid transcriptionally active 16
TraesCS5D02G447300	0.00963588	-71.2986	Down	AT4G36670	0	Major facilitator superfamily protein
TraesCSU02G167700	4.06063e-05	-71.2986	Down	AT2G34420	5e-164	photosystem II light harvesting complex protein B1B2
TraesCS1A02G423100	0.00970643	-70.3845	Down	AT1G64110	0	P-loop containing nucleoside triphosphate hydrolases superfamily protein
TraesCS1D02G169900	0.00365029	-70.3845	Down	ATCG00490	2e-125	-
TraesCS2D02G230500	0.000336259	-67.6422	Down	AT5G55040	2e-42	DNA-binding bromodomain-containing protein
TraesCS6A02G094500	5.58024e-05	-66.7281	Down	AT2G34420	3e-164	photosystem II light harvesting complex protein B1B2
TraesCS3B02G188800	0.000860868	-65.8141	Down	ATCG01050	0	-
TraesCS4A02G236200	0.00646368	-65.8141	Down	AT4G37540	3e-54	LOB domain-containing protein 39
TraesCS4D02G025500	0.000933661	-65.8141	Down	AT5G62720	3e-42	Integral membrane HPP family protein
TraesCS2A02G215300	0.00708665	-64.9	Down	AT4G15210	0	beta-amylase 5
TraesCS4B02G364900	0.0010405	-64.9	Down	AT1G10585	2e-11	basic helix-loop-helix (bHLH) DNA-binding superfamily protein
TraesCS4D02G298300	0.000519321	-64.9	Down	-	-	-
TraesCS6B02G122800	0.000490445	-62.1577	Down	AT2G34420	1e-163	photosystem II light harvesting complex protein B1B2
TraesCS5D02G210700	0.00909393	-62.1577	Down	AT4G37970	4e-146	cinnamyl alcohol dehydrogenase 6
TraesCS6B02G034200	0.00445019	-62.1577	Down	AT3G07040	9e-58	NB-ARC domain-containing disease resistance protein
TraesCS2A02G586500	0.00231976	-61.2436	Down	AT4G27450	3e-111	aluminum induced protein with YGL and LRDR motifs
TraesCS2A02G388700	0.00472086	-60.3295	Down	AT1G31810	0	Formin Homology 14
TraesCS2D02G375300	0.00416161	-59.4155	Down	AT4G21200	1e-122	gibberellin 2-oxidase 8
TraesCS7A02G146700	0.00980736	-59.4155	Down	AT2G25180	6e-111	response regulator 12
TraesCS6A02G151500	0.00503781	-59.4155	Down	-	-	-
TraesCS1A02G058900	0.00483743	-57.5873	Down	AT2G21370	0	xylulose kinase-1
TraesCS3A02G388200	0.00724251	-56.6732	Down	AT1G72180	0	Leucine-rich receptor-like protein kinase family protein
TraesCS3D02G332200	0.00127008	-56.6732	Down	AT3G02040	1e-150	senescence-related gene 3
TraesCS5D02G311200	0.00266258	-56.6732	Down	AT1G21500	2e-12	hypothetical protein
TraesCS1D02G096400	0.00846282	-55.7591	Down	AT5G06730	1e-116	Peroxidase superfamily protein
TraesCS7B02G150700	0.00397973	-54.845	Down	AT2G24550	2e-16	major centromere autoantigen B-like protein
TraesCS7B02G243000	0.00185521	-53.931	Down	AT3G16240	1e-122	delta tonoplast integral protein
TraesCS5D02G498300	0.00803374	-53.931	Down	-	-	-
TraesCS6D02G238500	0.00417517	-53.0169	Down	AT1G63010	0	Major Facilitator Superfamily with SPX (SYG1/Pho81/XPR1) domain-containing protein
TraesCS1D02G375100	0.00101677	-53.0169	Down	AT2G34420	1e-162	photosystem II light harvesting complex protein B1B2
TraesCS5B02G368500	0.00467956	-52.1028	Down	AT1G31120	0	K+ uptake permease 10
TraesCS5B02G344000	0.00973247	-52.1028	Down	AT3G46530	2e-39	NB-ARC domain-containing disease resistance protein
TraesCS5D02G264700	0.00515621	-51.1887	Down	AT5G47780	0	galacturonosyltransferase 4
TraesCS7B02G257400	0.000434654	-51.1887	Down	AT1G80440	1e-74	Galactose oxidase/kelch repeat superfamily protein
TraesCS3A02G028200	0.002296	-51.1887	Down	AT5G57150	7e-34	basic helix-loop-helix (bHLH) DNA-binding superfamily protein
TraesCS5A02G309800	0.00432881	-50.2746	Down	AT4G11810	0	Major Facilitator Superfamily with SPX (SYG1/Pho81/XPR1) domain-containing protein
TraesCS2D02G386500	0.00721604	-48.4465	Down	AT1G31810	0	Formin Homology 14
TraesCS7A02G206400	0.00859485	-48.4465	Down	AT1G68570	0	Major facilitator superfamily protein
TraesCS4D02G298400	0.00069528	-47.5324	Down	AT1G72360	2e-31	Integrase-type DNA-binding superfamily protein
TraesCS3D02G040100	0.00102585	-47.5324	Down	AT1G45616	1e-24	receptor like protein 6
TraesCS2B02G418600	0.00223917	-46.6183	Down	AT1G12740	0	cytochrome P450, family 87, subfamily A, polypeptide 2
TraesCS5B02G113800	0.000139054	-46.6183	Down	AT1G78160	4e-121	pumilio 7
TraesCS2A02G002700	0.00981861	-46.6183	Down	AT3G62160	1e-50	HXXXD-type acyl-transferase family protein
TraesCS1A02G439700	0.00138809	-46.6183	Down	AT5G56850	5e-13	hypothetical protein
TraesCS6A02G094400	4.24712e-05	-45.7042	Down	AT2G34420	1e-163	photosystem II light harvesting complex protein B1B2
TraesCS2A02G009500	0.00299822	-45.7042	Down	AT3G16520	3e-119	UDP-glucosyl transferase 88A1
TraesCS7D02G231200	0.00903393	-44.7901	Down	AT4G13650	3e-117	Pentatricopeptide repeat (PPR) superfamily protein
TraesCS3B02G359800	0.00456174	-44.7901	Down	AT5G50400	3e-109	purple acid phosphatase 27
TraesCS3B02G100100	0.00420688	-44.7901	Down	AT3G23760	2e-51	transferring glycosyl group transferase
TraesCS7D02G531600	1.57427e-05	-44.7901	Down	AT4G35770	3e-49	Rhodanese/Cell cycle control phosphatase superfamily protein
TraesCS4A02G301600	0.00332487	-43.876	Down	AT3G63410	4e-136	S-adenosyl-L-methionine-dependent methyltransferases superfamily protein
TraesCS4B02G120400	0.00163601	-42.962	Down	AT5G58380	0	SOS3-interacting protein 1
TraesCS7B02G084000	0.00235768	-42.962	Down	AT1G72610	1e-78	germin-like protein 1
TraesCSU02G266900	0.00481591	-42.962	Down	ATCG00670	2e-74	-
TraesCS5B02G463000	1.10331e-05	-42.0479	Down	AT1G29930	1e-166	chlorophyll A/B binding protein 1
TraesCS3A02G208800	0.00529952	-41.1338	Down	AT5G57030	0	Lycopene beta/epsilon cyclase protein
TraesCS7A02G263000	0.00359534	-41.1338	Down	AT5G41080	3e-106	PLC-like phosphodiesterases superfamily protein
TraesCS3A02G459800	0.00922915	-41.1338	Down	-	-	-
TraesCS5D02G418400	0.00575016	-38.3915	Down	AT5G42760	4e-129	Leucine carboxyl methyltransferase
TraesCS2A02G166200	0.00751804	-38.3915	Down	-	-	-
TraesCS1A02G385100	0.00562684	-38.3915	Down	-	-	-
TraesCS5B02G569800	0.00167826	-37.4774	Down	AT3G14470	3e-76	NB-ARC domain-containing disease resistance protein
TraesCS4D02G206600	0.0030104	-36.5634	Down	AT5G02500	0	heat shock cognate protein 70-1
TraesCS2D02G065400	3.74211e-05	-36.5634	Down	AT1G67090	6e-82	ribulose bisphosphate carboxylase small chain 1A
TraesCS2B02G428100	0.00934609	-36.5634	Down	AT4G11570	1e-73	Haloacid dehalogenase-like hydrolase (HAD) superfamily protein
TraesCS3A02G039800	0.000621954	-36.5634	Down	AT1G45616	7e-25	receptor like protein 6
TraesCS1D02G361400	0.00226937	-34.7352	Down	AT1G64190	0	6-phosphogluconate dehydrogenase family protein
TraesCS6A02G404600	0.00396234	-34.7352	Down	AT5G04390	7e-43	C2H2-type zinc finger family protein
TraesCS1A02G374200	0.00905327	-33.8211	Down	AT3G18280	7e-31	Bifunctional inhibitor/lipid-transfer protein/seed storage 2S albumin superfamily protein
TraesCS2B02G195900	0.00266959	-32.907	Down	AT2G45130	3e-76	SPX domain protein 3
TraesCS3B02G498900	0.00800346	-31.0789	Down	AT5G06860	4e-101	polygalacturonase inhibiting protein 1
TraesCS3D02G323100	0.00231424	-30.1648	Down	AT5G50400	3e-110	purple acid phosphatase 27
TraesCS6B02G424100	0.00304574	-28.3366	Down	AT3G47570	4e-178	Leucine-rich repeat protein kinase family protein
TraesCS6B02G160400	0.000449186	-27.4225	Down	AT1G55020	0	lipoxygenase 1
TraesCS2B02G380800	0.00969973	-27.4225	Down	AT5G63010	9e-120	Transducin/WD40 repeat-like superfamily protein
TraesCS2D02G572900	0.00698157	-27.4225	Down	ATCG00280	1e-85	-
TraesCS2B02G457600	0.000285831	-26.5084	Down	AT4G09010	2e-148	ascorbate peroxidase 4
TraesCS7D02G148000	0.00771031	-25.5944	Down	AT2G25180	3e-110	response regulator 12
TraesCS2D02G177100	0.000494228	-25.5944	Down	AT2G45130	5e-76	SPX domain protein 3
TraesCS3D02G374600	0.00577384	-25.5944	Down	AT5G64620	8e-30	cell wall / vacuolar inhibitor of fructosidase 2
TraesCS5B02G421100	0.000530716	-25.5944	Down	AT5G09530	6e-18	hydroxyproline-rich glycoprotein family protein
TraesCS4B02G189800	0.00973023	-24.6803	Down	AT5G05440	2e-66	Polyketide cyclase/dehydrase and lipid transport superfamily protein
TraesCS5B02G498100	0.00702115	-24.6803	Down	-	-	-
TraesCS7D02G162800	0.00485638	-23.7662	Down	AT3G18110	0	Pentatricopeptide repeat (PPR) superfamily protein
TraesCS3A02G019600	0.00269836	-23.7662	Down	AT3G18200	5e-156	nodulin MtN21 /EamA-like transporter family protein
TraesCS1D02G375000	6.7206e-05	-23.7662	Down	AT2G34420	2e-143	photosystem II light harvesting complex protein B1B2
TraesCS4A02G114400	0.00300469	-23.7662	Down	AT5G05440	1e-67	Polyketide cyclase/dehydrase and lipid transport superfamily protein
TraesCS2B02G135600	0.00490848	-23.7662	Down	AT1G25550	1e-51	myb-like transcription factor family protein
TraesCS7A02G432200	0.00495464	-23.7662	Down	AT4G40020	4e-12	Myosin heavy chain-related protein
TraesCS1A02G391800	0.00403391	-21.938	Down	AT5G20480	7e-90	EF-TU receptor
TraesCS4B02G334700	0.00594597	-20.1098	Down	AT2G03200	3e-80	Eukaryotic aspartyl protease family protein
TraesCS2A02G268200	0.0015737	-19.1958	Down	AT5G49630	0	amino acid permease 6
TraesCS2B02G328500	0.008159	-19.1958	Down	AT1G26230	0	TCP-1/cpn60 chaperonin family protein
TraesCS2D02G539400	0.00897407	-19.1958	Down	AT5G07480	8e-102	KAR-UP oxidoreductase 1
TraesCS7B02G246400	0.00249408	-19.1958	Down	-	-	-
TraesCS6D02G251800	0.00146314	-18.2817	Down	AT4G19170	0	nine-cis-epoxycarotenoid dioxygenase 4
TraesCS1B02G350800	0.000101379	-18.2817	Down	AT2G16060	9e-64	hemoglobin 1
TraesCS7D02G431100	0.00490253	-18.2817	Down	AT3G12920	2e-39	SBP (S-ribonuclease binding protein) family protein
TraesCS1A02G180000	0.00709298	-18.2817	Down	AT5G62360	8e-31	Plant invertase/pectin methylesterase inhibitor superfamily protein
TraesCS6D02G187800	0.00131395	-17.3676	Down	AT1G14150	3e-57	PsbQ-like 2
TraesCS3B02G002900	0.00414701	-17.3676	Down	AT1G10586	4e-14	basic helix-loop-helix (bHLH) DNA-binding superfamily protein
TraesCS5D02G464700	1.21036e-05	-16.4535	Down	AT2G34420	4e-168	photosystem II light harvesting complex protein B1B2
TraesCS4D02G191200	0.00932065	-16.4535	Down	AT5G05440	2e-66	Polyketide cyclase/dehydrase and lipid transport superfamily protein
TraesCS7A02G545200	0.000176022	-16.4535	Down	AT4G35770	1e-47	Rhodanese/Cell cycle control phosphatase superfamily protein
TraesCS3B02G379700	0.000701491	-15.5394	Down	AT2G40400	0	DUF399 family protein, putative (DUF399 and DUF3411)
TraesCS7A02G479600	0.0030548	-15.5394	Down	AT2G03530	2e-173	ureide permease 2
TraesCS7B02G103400	0.000290745	-15.5394	Down	AT2G34420	4e-163	photosystem II light harvesting complex protein B1B2
TraesCS5B02G036600	0.00281354	-15.5394	Down	AT4G10520	9e-126	Subtilase family protein
TraesCS5A02G080500	0.000965952	-15.5394	Down	-	-	-
TraesCS5A02G424500	0.00158211	-15.5394	Down	-	-	-
TraesCS3D02G341400	0.000191367	-14.6253	Down	AT2G40400	0	DUF399 family protein, putative (DUF399 and DUF3411)
TraesCS5A02G401100	0.00919643	-14.6253	Down	AT4G37580	2e-176	Acyl-CoA N-acyltransferases (NAT) superfamily protein
TraesCS1B02G433300	2.00762e-05	-14.6253	Down	AT2G34420	2e-164	photosystem II light harvesting complex protein B1B2
TraesCS4A02G194800	0.000692476	-13.7113	Down	AT5G58380	0	SOS3-interacting protein 1
TraesCS4A02G007400	0.0022932	-13.7113	Down	AT2G26250	0	3-ketoacyl-CoA synthase 10
TraesCS7A02G231200	0.0042614	-13.7113	Down	AT1G68740	0	EXS (ERD1/XPR1/SYG1) family protein
TraesCS3B02G314500	0.00655954	-13.7113	Down	AT1G70670	2e-32	Caleosin-related family protein
TraesCS2A02G052500	0.00036742	-12.7972	Down	AT2G39130	0	Transmembrane amino acid transporter family protein
TraesCS6B02G152700	0.00768534	-12.7972	Down	AT1G72300	0	Leucine-rich receptor-like protein kinase family protein
TraesCS2A02G215100	0.00972195	-12.7972	Down	AT4G15210	0	beta-amylase 5
TraesCS2B02G568800	0.00655951	-12.7972	Down	AT5G07480	7e-103	KAR-UP oxidoreductase 1
TraesCS4D02G040800	0.00198457	-12.7972	Down	AT2G06925	2e-50	Phospholipase A2 family protein
TraesCS1B02G388200	5.92476e-06	-11.8831	Down	AT2G34420	1e-164	photosystem II light harvesting complex protein B1B2
TraesCS7A02G453100	0.000762086	-10.969	Down	AT5G11420	3e-174	transmembrane protein, putative (Protein of unknown function, DUF642)
TraesCS7B02G145100	0.00297611	-10.969	Down	AT2G44480	4e-168	beta glucosidase 17
TraesCS1A02G403800	0.00274279	-10.969	Down	AT2G34420	2e-162	photosystem II light harvesting complex protein B1B2
TraesCS4D02G298500	0.00946604	-10.969	Down	-	-	-
TraesCS3A02G347800	0.00087584	-10.0549	Down	AT2G40400	0	DUF399 family protein, putative (DUF399 and DUF3411)
TraesCS4D02G118500	0.00142232	-10.0549	Down	AT5G58380	5e-124	SOS3-interacting protein 1
TraesCSU02G179500	0.00452736	-10.0549	Down	AT3G25730	6e-99	ethylene response DNA binding factor 3
TraesCS6A02G385900	0.00646669	-10.0549	Down	AT5G55810	2e-84	nicotinate/nicotinamide mononucleotide adenyltransferase
TraesCSU02G050500	0.000568222	-10.0549	Down	AT1G70670	2e-46	Caleosin-related family protein
TraesCS2A02G257600	0.000638959	-10.0549	Down	-	-	-
TraesCS3D02G126600	0.00413012	-9.14084	Down	AT5G49890	0	chloride channel C
TraesCS5A02G454200	1.41129e-05	-9.14084	Down	AT2G34420	6e-167	photosystem II light harvesting complex protein B1B2
TraesCS5D02G464800	0.00356997	-9.14084	Down	AT2G34420	7e-165	photosystem II light harvesting complex protein B1B2
TraesCS2A02G339100	0.00216668	-9.14084	Down	AT5G15240	7e-144	Transmembrane amino acid transporter family protein
TraesCS4D02G036000	0.00678649	-9.14084	Down	AT5G03280	3e-128	NRAMP metal ion transporter family protein
TraesCS3D02G430500	0.00910221	-9.14084	Down	AT5G10530	3e-123	Concanavalin A-like lectin protein kinase family protein
TraesCS5A02G268300	0.000486554	-9.14084	Down	AT2G33590	7e-95	NAD(P)-binding Rossmann-fold superfamily protein
TraesCS2A02G067000	4.50149e-05	-9.14084	Down	AT1G67090	2e-80	ribulose bisphosphate carboxylase small chain 1A
TraesCS3B02G612600	0.0041971	-9.14084	Down	AT4G36590	8e-21	MADS-box transcription factor family protein
TraesCSU02G023100	0.00306237	-8.22676	Down	AT2G39130	0	Transmembrane amino acid transporter family protein
TraesCS2B02G067600	0.00213952	-8.22676	Down	AT1G05675	1e-57	UDP-Glycosyltransferase superfamily protein
TraesCS5D02G054200	0.00198641	-8.22676	Down	AT2G47870	3e-38	Thioredoxin superfamily protein
TraesCS6B02G243500	0.00677864	-7.31267	Down	AT1G03475	0	Coproporphyrinogen III oxidase
TraesCS2B02G483400	0.00819527	-7.31267	Down	AT5G46330	0	Leucine-rich receptor-like protein kinase family protein
TraesCS1A02G334700	0.00276916	-7.31267	Down	AT3G48290	4e-137	cytochrome P450, family 71, subfamily A, polypeptide 24
TraesCS6A02G206600	0.000267368	-7.31267	Down	AT1G14150	8e-57	PsbQ-like 2
TraesCS4B02G062100	0.00204205	-7.31267	Down	AT1G49975	2e-23	photosystem I reaction center subunit N
TraesCS7A02G565488	0.00500528	-7.31267	Down	AT5G59320	9e-16	lipid transfer protein 3
TraesCS2B02G266600	0.0018145	-6.39859	Down	AT5G49630	0	amino acid permease 6
TraesCS7A02G236800	0.00434041	-6.39859	Down	AT5G62580	2e-97	ARM repeat superfamily protein
TraesCS3D02G280400	0.00488741	-6.39859	Down	AT5G25610	2e-97	BURP domain-containing protein
TraesCS4B02G028000	0.00182349	-6.39859	Down	AT5G62720	5e-42	Integral membrane HPP family protein
TraesCS5B02G101000	0.00451239	-6.39859	Down	AT2G47870	1e-38	Thioredoxin superfamily protein
TraesCSU02G056900	0.00648471	-6.39859	Down	AT5G59310	3e-29	lipid transfer protein 4
TraesCS1B02G154900	0.00906078	-6.39859	Down	-	-	-
TraesCS1D02G237200	0.00416264	-5.4845	Down	AT2G41510	0	cytokinin oxidase/dehydrogenase 1
TraesCS7B02G129700	0.0070959	-5.4845	Down	AT1G68740	0	EXS (ERD1/XPR1/SYG1) family protein
TraesCS6A02G093700	9.26889e-05	-5.4845	Down	AT2G34420	3e-161	photosystem II light harvesting complex protein B1B2
TraesCS3D02G431500	0.00876103	-5.4845	Down	AT3G16370	3e-124	GDSL-like Lipase/Acylhydrolase superfamily protein
TraesCS6B02G063800	8.92806e-05	-5.4845	Down	AT5G05340	3e-122	Peroxidase superfamily protein
TraesCS1B02G317500	2.0416e-05	-5.4845	Down	AT2G34430	4e-81	light-harvesting chlorophyll-protein complex II subunit B1
TraesCS2B02G129700	0.00495635	-5.4845	Down	AT3G14470	5e-74	NB-ARC domain-containing disease resistance protein
TraesCS6A02G292800	0.000642568	-5.4845	Down	AT4G01150	4e-56	CURVATURE THYLAKOID 1A-like protein
TraesCS1B02G349100	0.00728836	-5.4845	Down	AT4G35160	8e-55	O-methyltransferase family protein
TraesCS7A02G341000	0.000717396	-5.4845	Down	AT3G47650	8e-36	DnaJ/Hsp40 cysteine-rich domain superfamily protein
TraesCS1A02G365100	0.00716992	-4.57042	Down	AT2G42010	0	phospholipase D beta 1
TraesCS2A02G284100	0.00806094	-4.57042	Down	AT3G01930	0	Major facilitator superfamily protein
TraesCS7A02G238400	6.85496e-05	-4.57042	Down	AT2G34420	1e-164	photosystem II light harvesting complex protein B1B2
TraesCS6D02G088800	0.00200869	-4.57042	Down	AT2G34420	7e-164	photosystem II light harvesting complex protein B1B2
TraesCS1D02G299700	0.00343903	-4.57042	Down	AT1G69530	5e-130	expansin A1
TraesCS1B02G225700	0.00269622	-4.57042	Down	AT1G65680	5e-69	expansin B2
TraesCS2B02G329500	0.00568248	-4.57042	Down	AT3G07040	1e-38	NB-ARC domain-containing disease resistance protein
TraesCSU02G057000	0.00299293	-4.57042	Down	AT5G59310	7e-30	lipid transfer protein 4
TraesCSU02G180900	0.00156102	-4.57042	Down	-	-	-
TraesCS7A02G479700	5.04147e-05	-3.65634	Down	AT2G03530	1e-173	ureide permease 2
TraesCS1A02G300200	0.00393178	-3.65634	Down	AT1G69530	1e-115	expansin A1
TraesCS5B02G049200	0.000468319	-3.65634	Down	AT5G18600	9e-39	Thioredoxin superfamily protein
TraesCS5B02G100700	0.00491591	-3.65634	Down	AT4G15700	7e-38	Thioredoxin superfamily protein
TraesCS5A02G044900	0.00138421	-3.65634	Down	AT2G47870	8e-38	Thioredoxin superfamily protein
TraesCS1A02G306600	1.18699e-05	-2.82817	Down	AT2G34420	1e-166	photosystem II light harvesting complex protein B1B2
TraesCS3A02G316800	0.00839238	-2.82817	Down	AT3G14460	8e-107	LRR and NB-ARC domains-containing disease resistance protein
TraesCS1B02G138700	0.00487493	-2.82817	Down	AT4G15550	6e-97	indole-3-acetate beta-D-glucosyltransferase
TraesCS1D02G179700	0.00543499	-2.82817	Down	ATCG00830	3e-94	-
TraesCS2B02G472900	0.00901384	-2.82817	Down	AT3G01190	1e-88	Peroxidase superfamily protein
TraesCS4D02G178200	0.000119103	-2.82817	Down	AT1G48175	5e-88	Cytidine/deoxycytidylate deaminase family protein
TraesCS2B02G212600	0.00583223	-2.82817	Down	AT1G08760	4e-35	GPI-anchored adhesin-like protein, putative (DUF936)
TraesCS5B02G572200	0.00903804	-2.82817	Down	AT5G53890	9e-34	phytosylfokine-alpha receptor 2
TraesCS2D02G256000	0.00215267	-2.74225	Down	AT5G49630	0	amino acid permease 6
TraesCS2A02G013500	0.00524176	-2.74225	Down	AT3G30180	0	brassinosteroid-6-oxidase 2
TraesCS1D02G374900	0.000368051	-2.74225	Down	AT2G34420	3e-163	photosystem II light harvesting complex protein B1B2
TraesCS1D02G306200	0.000265689	-2.74225	Down	AT2G34420	1e-162	photosystem II light harvesting complex protein B1B2
TraesCS7A02G100600	0.00588829	-2.74225	Down	AT3G16370	1e-123	GDSL-like Lipase/Acylhydrolase superfamily protein
[truncated: 7 more rows]
