# Supplementary material for: Regulatory changes in TaSNAC8‐6A are associated with drought tolerance in wheat seedlings
Source: Plant Biotechnol J. 2019 Nov 19;18(4):1078–92. doi: 10.1111/pbi.13277 (PMC7061879; doi:10.1111/pbi.13277)
Supplement: Supplementary file 14 — Table S5 Significantly up‐ or down‐regulated genes in Ubi:TaSNAC8‐6A transgenic wheat grown under drought conditions. [file PBI-18-1078-s010.xlsx]

## Sheet: Up and Down-regulated genes
Table S5 Significantly up- or down-regulated genes in Ubi:TaSNAC8-6A transgenic wheat grown under drought conditions. Genes with an average FC > 2.0 and P <0.01 are shown.
Gene ID	P-value	FC	Regulation	Arabidopsis homologs	E-value	Description
TraesCS7B02G417700	1.55284e-08	3382.43	Up	AT4G11650	5e-80	osmotin 34
TraesCS5B02G015500	1.90729e-08	2828.53	Up	AT4G11650	1e-78	osmotin 34
TraesCS3A02G061600	4.91461e-09	2092.6	Up	AT3G48280	9e-127	cytochrome P450, family 71, subfamily A, polypeptide 25
TraesCS5D02G342600	1.29658e-07	1153.67	Up	AT1G03670	1e-53	ankyrin repeat family protein
TraesCS4B02G047400	7.72366e-09	1037.32	Up	AT1G66200	0	hypothetical protein
TraesCS3D02G061900	2.11405e-08	955.625	Up	AT3G48280	1e-125	cytochrome P450, family 71, subfamily A, polypeptide 25
TraesCS3B02G529400	2.76177e-08	921.773	Up	AT4G16260	3e-86	Glycosyl hydrolase superfamily protein
TraesCS1D02G163800	2.68773e-08	890.685	Up	-	-	-
TraesCS6D02G026400	7.68485e-08	692.755	Up	AT1G62660	0	Glycosyl hydrolases family 32 protein
TraesCS2D02G000300	4.59899e-08	684.465	Up	AT5G51760	1e-87	Protein phosphatase 2C family protein
TraesCS2A02G394900	3.59942e-08	675.656	Up	AT4G10500	4e-158	2-oxoglutarate (2OG) and Fe(II)-dependent oxygenase superfamily protein
TraesCS5A02G270500	2.71124e-08	635.759	Up	-	-	-
TraesCS3D02G524700	4.45285e-05	616.15	Up	AT3G04720	1e-60	pathogenesis-related 4
TraesCS6B02G090800	3.93015e-07	611.046	Up	AT1G61680	9e-93	terpene synthase 14
TraesCS3D02G478300	8.48665e-07	602.702	Up	AT4G16260	1e-66	Glycosyl hydrolase superfamily protein
TraesCS4B02G210100	2.18336e-07	596.588	Up	AT1G07430	3e-124	highly ABA-induced PP2C protein 2
TraesCS3B02G290300	4.46645e-08	550.784	Up	AT2G47000	0	ATP binding cassette subfamily B4
TraesCS1D02G237100	7.02223e-08	541.285	Up	AT1G12920	0	eukaryotic release factor 1-2
TraesCS4D02G051200	2.75237e-07	496.379	Up	AT4G12530	6e-17	Bifunctional inhibitor/lipid-transfer protein/seed storage 2S albumin superfamily protein
TraesCS6D02G333000	1.00044e-07	456.172	Up	AT3G50980	5e-11	dehydrin xero 1
TraesCS6B02G370100	1.20445e-07	441.975	Up	AT3G14067	0	Subtilase family protein
TraesCS3D02G478200	2.89131e-07	435.757	Up	AT4G16260	4e-85	Glycosyl hydrolase superfamily protein
TraesCS7D02G428800	3.21546e-07	419.694	Up	AT5G06760	3e-11	Late Embryogenesis Abundant 4-5
TraesCS7A02G364800	7.42127e-07	412.44	Up	AT2G32210	2e-12	cysteine-rich/transmembrane domain A-like protein
TraesCS5D02G408200	0.000116213	411.658	Up	AT3G12500	5e-88	basic chitinase
TraesCS1D02G432800	2.7078e-07	405.877	Up	AT4G27970	0	SLAC1 homologue 2
TraesCS1A02G265600	1.82557e-07	398.58	Up	-	-	-
TraesCS1B02G276800	9.36112e-07	396.896	Up	-	-	-
TraesCS3A02G483100	5.1333e-07	388.865	Up	AT4G16260	1e-89	Glycosyl hydrolase superfamily protein
TraesCS6A02G393400	2.05005e-06	380.834	Up	-	-	-
TraesCS1B02G276500	1.7099e-07	358.381	Up	-	-	-
TraesCS6D02G332700	1.33703e-07	356.481	Up	-	-	-
TraesCS1B02G422600	3.33253e-06	334.201	Up	AT5G39670	6e-21	Calcium-binding EF-hand family protein
TraesCS4A02G125300	1.53552e-07	318.553	Up	AT2G47180	0	galactinol synthase 1
TraesCS3B02G293200	1.6027e-05	309.935	Up	AT3G12500	2e-148	basic chitinase
TraesCS5A02G338100	2.90263e-07	303.078	Up	AT1G03670	5e-43	ankyrin repeat family protein
TraesCS1A02G203600	0.000485168	302.448	Up	AT3G12500	5e-97	basic chitinase
TraesCS2A02G094700	1.76901e-07	300.867	Up	AT1G56600	4e-177	galactinol synthase 2
TraesCS4B02G178500	4.20045e-06	294.304	Up	-	-	-
TraesCS3A02G046000	7.11684e-07	284.978	Up	-	-	-
TraesCS4B02G268100	1.34574e-06	280.833	Up	AT4G39780	7e-60	Integrase-type DNA-binding superfamily protein
TraesCS3D02G357200	4.8696e-05	278.67	Up	AT3G55610	0	delta 1-pyrroline-5-carboxylate synthase 2
TraesCS7A02G504100	2.38408e-06	278.242	Up	AT2G26560	2e-153	phospholipase A 2A
TraesCS3D02G518000	7.24526e-06	273.579	Up	-	-	-
TraesCS4B02G264500	4.28467e-07	270.026	Up	AT4G33680	0	Pyridoxal phosphate (PLP)-dependent transferases superfamily protein
TraesCSU02G057300	0.000161519	264.252	Up	AT5G59310	5e-29	lipid transfer protein 4
TraesCS5A02G198800	3.92837e-07	263.907	Up	AT1G60190	6e-131	ARM repeat superfamily protein
TraesCS1A02G210400	3.88685e-07	258.182	Up	AT4G22590	1e-157	Haloacid dehalogenase-like hydrolase (HAD) superfamily protein
TraesCS1B02G199600	1.27576e-06	258.034	Up	AT1G64660	0	methionine gamma-lyase
TraesCS2B02G119000	4.85926e-07	257.62	Up	AT1G69490	7e-79	NAC-like, activated by AP3/PI
TraesCS3B02G247700	3.43948e-06	254.926	Up	AT5G63350	2e-28	von willebrand factor A domain protein
TraesCS2A02G102000	4.34761e-07	253.112	Up	AT1G69490	2e-80	NAC-like, activated by AP3/PI
TraesCSU02G100500	7.41179e-06	250.221	Up	AT5G22500	4e-139	fatty acid reductase 1
TraesCS1A02G424100	2.05122e-05	248.708	Up	AT5G44400	2e-139	FAD-binding Berberine family protein
TraesCS2B02G077100	1.01039e-06	247.034	Up	AT5G66110	1e-67	Heavy metal transport/detoxification superfamily protein
TraesCS1A02G332800	1.44074e-06	244.304	Up	AT3G22910	0	ATPase E1-E2 type family protein / haloacid dehalogenase-like hydrolase family protein
TraesCS2A02G438300	1.34103e-06	234.718	Up	AT3G22370	4e-143	alternative oxidase 1A
TraesCS3B02G529700	4.09988e-05	234.28	Up	AT4G16260	4e-93	Glycosyl hydrolase superfamily protein
TraesCS3B02G248400	4.2659e-07	233.164	Up	AT1G15520	0	pleiotropic drug resistance 12
TraesCS2D02G183400	7.6277e-07	231.091	Up	AT1G74160	1e-85	LONGIFOLIA protein
TraesCS7A02G134000	2.94157e-05	230.055	Up	AT3G10300	2e-64	Calcium-binding EF-hand family protein
TraesCS7D02G488800	5.44652e-05	224.355	Up	AT5G57800	0	Fatty acid hydroxylase superfamily
TraesCS4B02G143400	2.30926e-05	218.656	Up	AT2G37430	3e-12	C2H2 and C2HC zinc fingers superfamily protein
TraesCS4D02G042200	9.11706e-07	216.928	Up	AT2G02850	2e-40	plantacyanin
TraesCSU02G253900	0.00587876	216.928	Up	AT1G51990	2e-34	O-methyltransferase family protein
TraesCS5B02G192000	1.1714e-05	212.438	Up	AT4G39830	0	Cupredoxin superfamily protein
TraesCSU02G240200	0.00857151	212.438	Up	-	-	-
TraesCS4D02G210900	2.70967e-06	210.365	Up	AT1G07430	2e-122	highly ABA-induced PP2C protein 2
TraesCSU02G219600	1.6734e-05	210.365	Up	AT3G48350	2e-13	Cysteine proteinases superfamily protein
TraesCS7B02G273600	2.89346e-05	208.811	Up	AT5G44400	5e-148	FAD-binding Berberine family protein
TraesCSU02G217200	2.27759e-06	208.811	Up	AT1G80110	5e-24	phloem protein 2-B11
TraesCS7D02G199900	9.88715e-06	208.293	Up	AT1G24180	0	Thiamin diphosphate-binding fold (THDP-binding) superfamily protein
TraesCSU02G142700	0.00195219	208.293	Up	AT5G20870	0	O-Glycosyl hydrolases family 17 protein
TraesCSU02G100900	6.51635e-05	207.257	Up	AT2G19130	0	S-locus lectin protein kinase family protein
TraesCS7A02G439200	1.14231e-05	207.257	Up	AT5G06760	1e-11	Late Embryogenesis Abundant 4-5
TraesCS5D02G199900	1.44403e-05	206.911	Up	AT4G39830	0	Cupredoxin superfamily protein
TraesCSU02G100700	9.20191e-09	206.911	Up	AT2G19130	4e-88	S-locus lectin protein kinase family protein
TraesCSU02G057200	0.00103873	204.148	Up	AT5G59310	5e-29	lipid transfer protein 4
TraesCS1A02G187700	2.8188e-06	204.148	Up	AT5G62150	4e-27	peptidoglycan-binding LysM domain-containing protein
TraesCSU02G048600	0.000330598	203.741	Up	AT2G30770	5e-119	cytochrome P450 family 71 polypeptide
TraesCS6A02G350300	1.31523e-06	203.741	Up	-	-	-
TraesCSU02G003600	1.61713e-08	195.339	Up	AT3G22910	0	ATPase E1-E2 type family protein / haloacid dehalogenase-like hydrolase family protein
TraesCS2B02G533500	9.39958e-05	195.339	Up	-	-	-
TraesCSU02G001500	7.6278e-07	192.792	Up	AT4G27970	0	SLAC1 homologue 2
TraesCS3B02G536100	9.62575e-07	192.792	Up	AT3G09270	9e-60	glutathione S-transferase TAU 8
TraesCS4B02G044700	6.30597e-06	192.23	Up	AT2G02850	3e-41	plantacyanin
TraesCS7D02G507000	0.000990342	192.23	Up	AT1G76650	4e-27	calmodulin-like 38
TraesCS7D02G375700	0.000155005	189.899	Up	AT5G13700	1e-64	polyamine oxidase 1
TraesCS7D02G358000	8.05095e-07	189.899	Up	AT2G32210	7e-14	cysteine-rich/transmembrane domain A-like protein
TraesCS7B02G490600	7.59285e-07	184.384	Up	AT5G22500	1e-112	fatty acid reductase 1
TraesCS7D02G366800	2.60164e-05	184.384	Up	AT1G52140	1e-29	Avr9/Cf-9 rapidly elicited protein
TraesCS7D02G279500	0.000553136	183.94	Up	AT2G36690	8e-146	2-oxoglutarate (2OG) and Fe(II)-dependent oxygenase superfamily protein
TraesCS3A02G046100	2.46589e-05	183.94	Up	-	-	-
TraesCS7D02G243600	0.000509839	178.759	Up	AT1G51170	4e-112	Protein kinase superfamily protein
TraesCS1D02G369300	2.21107e-06	178.759	Up	AT1G52690	1e-32	Late embryogenesis abundant protein (LEA) family protein
TraesCS1A02G303100	8.2027e-07	178.611	Up	AT5G24910	5e-142	cytochrome P450, family 714, subfamily A, polypeptide 1
TraesCS7D02G230000	0.000221765	178.611	Up	AT1G18100	1e-79	PEBP (phosphatidylethanolamine-binding protein) family protein
TraesCS7D02G186100	0.00636545	177.982	Up	AT2G21940	8e-88	shikimate kinase 1
TraesCS4A02G431300	2.22048e-06	177.982	Up	AT4G29260	3e-67	HAD superfamily, subfamily IIIB acid phosphatase
TraesCS7D02G178100	0.00960678	176.168	Up	AT1G72230	5e-32	Cupredoxin superfamily protein
TraesCS1B02G471000	4.96681e-06	176.168	Up	AT3G29000	2e-15	Calcium-binding EF-hand family protein
TraesCS7D02G154900	7.09751e-09	173.059	Up	AT5G11210.9	2e-93	glutamate receptor 2.5
TraesCS2D02G163300	7.69403e-06	173.059	Up	AT2G02990	4e-78	ribonuclease 1
TraesCS6A02G171800	2.41107e-05	170.641	Up	AT3G28345	0	ABC transporter family protein
TraesCS7D02G151800	0.000152632	170.641	Up	AT5G48930	2e-83	hydroxycinnamoyl-CoA shikimate/quinate hydroxycinnamoyl transferase
TraesCS7D02G133400	0.0081349	165.287	Up	AT3G10300	7e-67	Calcium-binding EF-hand family protein
TraesCS5D02G095900	3.66569e-05	165.287	Up	-	-	-
TraesCS4A02G113900	5.89024e-05	165.114	Up	AT1G13520	3e-72	hypothetical protein (DUF1262)
TraesCS7D02G053800	3.50226e-10	165.114	Up	-	-	-
TraesCS1A02G146000	1.28154e-06	164.216	Up	AT5G62740	4e-180	SPFH/Band 7/PHB domain-containing membrane-associated protein family
TraesCS7D02G052600	0.00716973	164.216	Up	AT4G25490	1e-43	C-repeat/DRE binding factor 1
TraesCS6A02G235100	3.92565e-05	162.696	Up	AT2G20880	2e-36	Integrase-type DNA-binding superfamily protein
TraesCS7D02G014300	8.89773e-05	162.696	Up	-	-	-
TraesCS7D02G012500	7.68169e-05	162.282	Up	AT2G36970	0	UDP-Glycosyltransferase superfamily protein
TraesCS7A02G423900	2.63367e-06	162.282	Up	AT4G31750	2e-164	HOPW1-1-interacting 2
TraesCS2A02G438200	1.33388e-06	160.537	Up	AT3G22370	2e-145	alternative oxidase 1A
TraesCS7B02G474000	0.00270273	160.537	Up	AT3G46490	1e-81	2-oxoglutarate (2OG) and Fe(II)-dependent oxygenase superfamily protein
TraesCS3D02G238000	5.89616e-06	159.328	Up	AT2G29380	4e-89	highly ABA-induced PP2C protein 3
TraesCS7B02G453400	2.2715e-07	159.328	Up	AT1G58848	1e-66	Disease resistance protein (CC-NBS-LRR class) family
TraesCS1B02G267700	8.0675e-06	158.551	Up	AT5G40010	3e-173	AAA-ATPase 1
TraesCS7B02G326200	8.05176e-07	158.551	Up	AT4G31750	4e-163	HOPW1-1-interacting 2
TraesCS1B02G279300	0.000198341	156.997	Up	AT1G22610	0	C2 calcium/lipid-binding plant phosphoribosyltransferase family protein
TraesCS7B02G276000	0.00389316	156.997	Up	AT1G53820	2e-27	RING/U-box superfamily protein
TraesCS3D02G039300	1.47259e-06	154.838	Up	AT1G03220	6e-32	Eukaryotic aspartyl protease family protein
TraesCS7B02G262700	9.20374e-05	154.838	Up	AT2G32210	9e-12	cysteine-rich/transmembrane domain A-like protein
TraesCS5D02G398800	1.53701e-06	153.715	Up	AT3G47570	0	Leucine-rich repeat protein kinase family protein
TraesCS7B02G262400	3.008e-07	153.715	Up	AT2G32210	3e-12	cysteine-rich/transmembrane domain A-like protein
TraesCS7B02G262300	0.000255074	152.852	Up	AT2G32210	2e-12	cysteine-rich/transmembrane domain A-like protein
TraesCS7B02G253600	0.00225526	149.319	Up	AT3G22200	0	Pyridoxal phosphate (PLP)-dependent transferases superfamily protein
TraesCS6B02G091100	6.5546e-06	149.319	Up	AT1G61680	4e-97	terpene synthase 14
TraesCS7B02G146500	0.00537663	148.188	Up	AT1G51170	5e-115	Protein kinase superfamily protein
TraesCS6D02G080500	4.46809e-06	148.188	Up	AT4G25800	5e-84	Calmodulin-binding protein
TraesCS7B02G124400	0.000205052	147.152	Up	-	-	-
TraesCS1D02G233900	0.000189967	147.152	Up	-	-	-
TraesCS7B02G112400	0.000388916	145.08	Up	AT1G66230	4e-82	myb domain protein 20
TraesCS4B02G304800	0.000146548	145.08	Up	-	-	-
TraesCS3B02G323500	2.68008e-06	144.619	Up	AT5G19600	0	sulfate transporter 3;5
TraesCS7B02G081800	0.00291575	144.619	Up	AT1G72230	8e-32	Cupredoxin superfamily protein
TraesCS7D02G319900	0.000646913	144.043	Up	AT5G64620	3e-32	cell wall / vacuolar inhibitor of fructosidase 2
TraesCS7A02G516900	7.39997e-05	144.043	Up	AT1G76640	4e-27	Calcium-binding EF-hand family protein
TraesCS7A02G407600	3.32931e-05	142.143	Up	AT5G17540	2e-123	HXXXD-type acyl-transferase family protein
TraesCS1A02G166600	4.43894e-06	142.143	Up	AT2G15220	2e-88	Plant basic secretory protein (BSP) family protein
TraesCS5B02G029300	2.71387e-06	141.405	Up	AT3G14440	0	nine-cis-epoxycarotenoid dioxygenase 3
TraesCS7A02G378800	0.000759123	141.405	Up	AT5G13700	4e-137	polyamine oxidase 1
TraesCS7A02G354000	2.67163e-05	139.898	Up	AT5G44410	1e-144	FAD-binding Berberine family protein
TraesCS2A02G522100	4.94927e-05	139.898	Up	-	-	-
TraesCS1A02G156100	3.48276e-05	139.38	Up	AT2G37210	6e-122	lysine decarboxylase family protein
TraesCS7A02G319100	0.000697341	139.38	Up	AT4G33420	1e-121	Peroxidase superfamily protein
TraesCS3D02G319000	0.000256405	137.307	Up	AT4G26090	2e-148	NB-ARC domain-containing disease resistance protein
TraesCS7A02G229400	0.000115036	137.307	Up	AT1G18100	1e-79	PEBP (phosphatidylethanolamine-binding protein) family protein
TraesCS5D02G038800	4.65812e-06	136.725	Up	AT3G14440	0	nine-cis-epoxycarotenoid dioxygenase 3
TraesCS7A02G222500	1.17701e-05	136.725	Up	AT5G50720	4e-49	HVA22 homologue E
TraesCS5B02G359300	5.68888e-05	134.976	Up	AT1G65880	0	benzoyloxyglucosinolate 1
TraesCS7A02G205100	3.7248e-05	134.976	Up	AT1G66230	6e-82	myb domain protein 20
TraesCS7A02G176400	0.00593926	133.162	Up	-	-	-
TraesCS2A02G505400	0.000708264	133.162	Up	-	-	-
TraesCS7A02G154100	2.82491e-05	132.126	Up	AT2G29120	0	glutamate receptor 2.7
TraesCS1B02G135700	3.08007e-06	132.126	Up	AT1G80160	2e-73	Lactoylglutathione lyase / glyoxalase I family protein
TraesCS3A02G230900	5.66472e-05	131.953	Up	AT3G50940	7e-120	P-loop containing nucleoside triphosphate hydrolases superfamily protein
TraesCS7A02G149900	8.65671e-09	131.953	Up	-	-	-
TraesCS7A02G061000	0.00243586	130.053	Up	AT4G24050	1e-142	NAD(P)-binding Rossmann-fold superfamily protein
TraesCS6D02G217800	0.000105382	130.053	Up	AT2G20880	7e-37	Integrase-type DNA-binding superfamily protein
TraesCS7D02G417600	3.2944e-06	129.881	Up	AT4G31750	6e-165	HOPW1-1-interacting 2
TraesCS7A02G057800	3.40106e-08	129.881	Up	AT4G25480	2e-42	dehydration response element B1A
TraesCS3B02G328700	6.27344e-05	129.535	Up	AT1G78440	9e-123	gibberellin 2-beta-dioxygenase
TraesCS7A02G057700	0.0039924	129.535	Up	AT4G25480	3e-44	dehydration response element B1A
TraesCS5D02G446800	1.12748e-05	129.363	Up	AT3G19690	2e-55	CAP (Cysteine-rich secretory proteins, Antigen 5, and Pathogenesis-related 1 protein) superfamily protein
TraesCS7A02G030100	5.31227e-06	129.363	Up	AT1G32560	4e-15	Late embryogenesis abundant protein, group 1 protein
TraesCS6D02G319900	3.93989e-06	127.463	Up	AT3G14067	0	Subtilase family protein
TraesCS6D02G398100	0.000888424	127.463	Up	AT2G24490	2e-52	replicon protein A2
TraesCS1D02G146600	0.000189032	126.426	Up	AT5G44030	0	cellulose synthase A4
TraesCS6D02G397500	0.000391749	126.426	Up	-	-	-
TraesCS5A02G294700	1.7995e-05	125.045	Up	AT2G45910	0	U-box domain-containing protein kinase family protein
TraesCS6D02G333600	9.9452e-11	125.045	Up	AT3G50980	2e-14	dehydrin xero 1
TraesCS6A02G122100	0.000255561	123.318	Up	AT2G32990	0	glycosyl hydrolase 9B8
TraesCS6D02G333100	2.3207e-10	123.318	Up	AT3G50980	8e-14	dehydrin xero 1
TraesCS6D02G333200	9.24479e-05	123.318	Up	AT3G50980	2e-13	dehydrin xero 1
TraesCS7B02G412400	0.000708829	123.318	Up	-	-	-
TraesCS6D02G332900	5.7135e-11	122.799	Up	AT3G50980	7e-11	dehydrin xero 1
TraesCS7B02G337800	7.80319e-05	122.799	Up	AT5G06760	8e-11	Late Embryogenesis Abundant 4-5
TraesCS3B02G356700	5.44789e-06	122.263	Up	AT4G10540	0	Subtilase family protein
TraesCS6D02G332600	2.20545e-09	122.263	Up	-	-	-
TraesCS5A02G537100	9.92413e-05	121.504	Up	AT1G12110	0	nitrate transporter 1.1
TraesCS6D02G332500	1.2144e-09	121.504	Up	-	-	-
TraesCS6D02G305100	0.000889675	121.245	Up	AT1G05010	2e-153	ethylene-forming enzyme
TraesCS3B02G375100	8.17098e-06	121.216	Up	AT2G30490	0	cinnamate-4-hydroxylase
TraesCS6D02G300600	0.00132	121.216	Up	AT5G20400	4e-80	2-oxoglutarate (2OG) and Fe(II)-dependent oxygenase superfamily protein
TraesCS6D02G359300	6.14717e-06	120.338	Up	AT5G20400	2e-85	2-oxoglutarate (2OG) and Fe(II)-dependent oxygenase superfamily protein
TraesCS6D02G294800	2.10327e-08	120.338	Up	AT3G05200	8e-44	RING/U-box superfamily protein
TraesCS4B02G179300	0.000605444	120.209	Up	AT2G47180	0	galactinol synthase 1
TraesCS6D02G276800	0.000242621	120.209	Up	AT1G73805	9e-85	Calmodulin binding protein-like protein
TraesCS6D02G010100	0.000218282	119.95	Up	AT3G45140	0	lipoxygenase 2
TraesCS1A02G287000	2.56039e-05	119.95	Up	-	-	-
TraesCS1A02G271000	3.27116e-06	117.618	Up	AT5G17210	2e-40	transmembrane protein, putative (DUF1218)
TraesCS6B02G383800	1.20466e-10	117.618	Up	AT3G50980	2e-13	dehydrin xero 1
TraesCS3A02G249000	3.44519e-06	117.031	Up	AT1G72770	9e-124	HYPERSENSITIVE TO ABA1
TraesCS6B02G383600	1.82327e-09	117.031	Up	AT3G50980	9e-13	dehydrin xero 1
TraesCS4B02G017500	3.27343e-06	116.673	Up	AT3G22640	1e-40	cupin family protein
TraesCS6B02G383500	7.26339e-11	116.673	Up	-	-	-
TraesCS6B02G370000	4.1827e-05	116.582	Up	AT3G14067	0	Subtilase family protein
TraesCS6B02G374000	0.00142299	116.582	Up	AT1G21270	7e-141	wall-associated kinase 2
TraesCS3A02G374700	3.87381e-05	116.582	Up	AT5G44400	1e-126	FAD-binding Berberine family protein
TraesCS3B02G205800	0.000419604	116.582	Up	AT5G24860	4e-41	flowering promoting factor 1
TraesCS2D02G063000	7.86207e-06	115.416	Up	AT5G66110	1e-67	Heavy metal transport/detoxification superfamily protein
TraesCS6B02G352000	1.01882e-06	115.416	Up	AT5G66800	9e-16	membrane-associated kinase regulator-like protein
TraesCS2D02G257100	6.4832e-06	115.373	Up	-	-	-
TraesCS6B02G346400	0.00438941	115.373	Up	-	-	-
TraesCS1A02G295800	4.27917e-06	115.298	Up	AT5G01300	7e-60	PEBP (phosphatidylethanolamine-binding protein) family protein
TraesCS6B02G334000	0.00140188	115.298	Up	AT5G39865	3e-57	Glutaredoxin family protein
TraesCS3D02G478000	0.00517295	115.059	Up	AT4G16260	9e-95	Glycosyl hydrolase superfamily protein
TraesCS6B02G324600	3.45906e-05	115.059	Up	AT1G66230	3e-81	myb domain protein 20
TraesCS6B02G284300	6.78512e-08	115.027	Up	AT2G46680	4e-33	homeobox 7
TraesCS4D02G131100	7.32659e-05	115.027	Up	AT5G42380	4e-28	calmodulin like 37
TraesCS3D02G257500	7.30892e-05	114.768	Up	AT2G47000	0	ATP binding cassette subfamily B4
TraesCS6B02G263800	2.27167e-07	114.768	Up	AT2G20880	8e-37	Integrase-type DNA-binding superfamily protein
TraesCS6B02G200500	0.00823908	112.609	Up	AT2G04570	8e-130	GDSL-like Lipase/Acylhydrolase superfamily protein
TraesCS6D02G211900	5.23374e-06	112.609	Up	AT1G08650	5e-89	phosphoenolpyruvate carboxylase kinase 1
TraesCS6B02G031600	9.71774e-05	112.422	Up	AT1G62660	0	Glycosyl hydrolases family 32 protein
TraesCS3A02G025300	3.81578e-06	112.422	Up	AT3G26430	9e-137	GDSL-like Lipase/Acylhydrolase superfamily protein
TraesCS1B02G197000	8.73672e-06	112.126	Up	AT2G36290	7e-115	alpha/beta-Hydrolases superfamily protein
TraesCS6A02G417700	1.19062e-05	112.126	Up	-	-	-
TraesCS3D02G256500	0.00187622	111.919	Up	AT4G26890	2e-80	mitogen-activated protein kinase kinase kinase 16
TraesCS6A02G395400	0.000859627	111.919	Up	-	-	-
TraesCS6A02G378800	8.62231e-08	110.882	Up	AT3G14690	0	cytochrome P450, family 72, subfamily A, polypeptide 15
TraesCS5A02G427400	5.26455e-05	110.105	Up	AT5G06570	1e-87	alpha/beta-Hydrolases superfamily protein
TraesCS6A02G350500	0.000734396	110.105	Up	-	-	-
TraesCS6A02G320700	1.08394e-05	109.328	Up	AT5G20400	5e-81	2-oxoglutarate (2OG) and Fe(II)-dependent oxygenase superfamily protein
TraesCS4A02G028600	0.000397761	109.328	Up	AT3G48660	7e-30	transmembrane protein, putative (DUF 3339)
TraesCS6B02G031700	2.05974e-05	109.069	Up	AT1G62660	0	Glycosyl hydrolases family 32 protein
TraesCS6A02G311000	0.000130447	109.069	Up	AT2G23540	2e-53	GDSL-like Lipase/Acylhydrolase superfamily protein
TraesCS6A02G301800	0.00843233	108.982	Up	AT1G35910	5e-149	Haloacid dehalogenase-like hydrolase (HAD) superfamily protein
TraesCS3B02G597000	4.39495e-05	108.982	Up	AT3G26210	8e-145	cytochrome P450, family 71, subfamily B, polypeptide 23
TraesCS6A02G294000	3.83981e-05	108.637	Up	AT1G66230	7e-82	myb domain protein 20
TraesCS7B02G262800	1.8762e-05	108.637	Up	AT2G32210	1e-12	cysteine-rich/transmembrane domain A-like protein
TraesCS3D02G368800	3.87297e-06	108.539	Up	AT2G35980	6e-31	Late embryogenesis abundant (LEA) hydroxyproline-rich glycoprotein family
TraesCS6A02G262000	0.00350727	108.539	Up	AT5G47060	9e-21	hypothetical protein (DUF581)
TraesCS6A02G240400	1.52833e-08	108.119	Up	AT2G46680	5e-31	homeobox 7
TraesCS6D02G379100	4.04624e-06	108.119	Up	-	-	-
TraesCS6A02G181000	4.2629e-06	107.773	Up	AT3G26330	7e-125	cytochrome P450, family 71, subfamily B, polypeptide 37
TraesCS1D02G187100	2.20293e-05	107.773	Up	AT2G36290	1e-114	alpha/beta-Hydrolases superfamily protein
TraesCS6A02G142000	0.000585849	106.795	Up	AT3G50330	9e-41	basic helix-loop-helix (bHLH) DNA-binding superfamily protein
TraesCS3A02G111200	5.19333e-06	106.795	Up	AT5G26170	1e-36	WRKY DNA-binding protein 50
TraesCS6A02G058200	5.38316e-06	106.441	Up	AT1G08860	0	Calcium-dependent phospholipid-binding Copine family protein
TraesCS6A02G132500	2.91834e-07	106.441	Up	AT1G55020	0	lipoxygenase 1
TraesCS6A02G132200	3.73052e-07	105.701	Up	AT1G55020	0	lipoxygenase 1
TraesCS1B02G352000	0.000554799	105.701	Up	AT4G32480	6e-56	sugar phosphate exchanger, putative (DUF506)
TraesCS5D02G446900	3.35617e-05	105.701	Up	AT3G19690	1e-52	CAP (Cysteine-rich secretory proteins, Antigen 5, and Pathogenesis-related 1 protein) superfamily protein
TraesCS6A02G077000	1.52418e-06	105.701	Up	AT5G24090	3e-46	chitinase A
TraesCS6A02G023200	1.3697e-05	105.499	Up	AT1G62660	0	Glycosyl hydrolases family 32 protein
TraesCS1D02G265800	9.23108e-06	105.499	Up	-	-	-
TraesCS6A02G062600	1.7127e-05	105.109	Up	AT5G27670	5e-70	histone H2A 7
TraesCS6A02G005900	0.00756575	105.109	Up	AT5G66170	3e-25	sulfurtransferase 18
TraesCS5D02G558800	0.00447363	105.01	Up	AT1G04560	2e-66	AWPM-19-like family protein
TraesCS5B02G095800	0.00022523	105.01	Up	AT4G25800	1e-42	Calmodulin-binding protein
TraesCS6A02G296600	9.97352e-06	103.817	Up	AT1G73805	3e-82	Calmodulin binding protein-like protein
TraesCS5D02G549200	0.00155869	103.817	Up	AT3G23240	1e-51	ethylene response factor 1
TraesCS5D02G524800	7.19978e-06	102.592	Up	AT1G21230	1e-133	wall associated kinase 5
TraesCS4B02G038800	0.000257004	102.592	Up	AT2G32150	2e-91	Haloacid dehalogenase-like hydrolase (HAD) superfamily protein
TraesCS5D02G499100	0.00742621	102.247	Up	AT5G62890	0	Xanthine/uracil permease family protein
TraesCS1B02G464900	0.00033416	102.247	Up	AT3G50940	7e-152	P-loop containing nucleoside triphosphate hydrolases superfamily protein
TraesCS5D02G492300	0.000641996	101.297	Up	AT1G01750	1e-50	actin depolymerizing factor 11
TraesCS7A02G338400	0.00012427	101.297	Up	-	-	-
TraesCS7B02G226800	0.000543307	101.21	Up	AT4G36945	7e-145	PLC-like phosphodiesterases superfamily protein
TraesCS5D02G491700	0.0047481	101.21	Up	AT3G53600	4e-20	C2H2-type zinc finger family protein
TraesCS1A02G349900	0.000108552	101.038	Up	AT2G42750	4e-127	DNAJ heat shock N-terminal domain-containing protein
TraesCS5D02G433200	3.97337e-10	101.038	Up	AT3G50980	2e-15	dehydrin xero 1
TraesCS6B02G367100	5.28907e-06	100.79	Up	AT2G05940	2e-166	Protein kinase superfamily protein
TraesCS5D02G359600	0.00170231	100.79	Up	AT3G51880	6e-37	high mobility group B1
TraesCS2A02G493400	1.08934e-05	100.673	Up	AT2G16050	2e-19	Cysteine/Histidine-rich C1 domain family protein
TraesCS5D02G342000	0.00187218	100.673	Up	AT5G11880	2e-17	Pyridoxal-dependent decarboxylase family protein
TraesCS5D02G074300	1.56103e-05	99.9177	Up	AT5G50720	2e-52	HVA22 homologue E
TraesCS5D02G311400	0.000883957	99.9177	Up	AT3G07040	8e-39	NB-ARC domain-containing disease resistance protein
TraesCS5D02G293500	0.00197538	99.4831	Up	AT5G50400	0	purple acid phosphatase 27
TraesCS5A02G478800	0.000139284	99.4831	Up	AT5G59880	7e-50	actin depolymerizing factor 3
TraesCS2B02G521800	1.54911e-05	99.3536	Up	AT4G33950	2e-178	Protein kinase superfamily protein
TraesCS5D02G244000	7.90864e-09	99.3536	Up	AT5G67060	4e-42	basic helix-loop-helix (bHLH) DNA-binding superfamily protein
TraesCS5B02G375900	9.63634e-06	98.5266	Up	AT1G78390	0	nine-cis-epoxycarotenoid dioxygenase 9
TraesCS5D02G230300	0.000227246	98.5266	Up	AT5G17420	0	Cellulose synthase family protein
TraesCS5D02G216600	0.000300774	97.8251	Up	AT2G05940	2e-156	Protein kinase superfamily protein
TraesCS6A02G351200	8.9384e-05	97.8251	Up	AT5G65700	7e-44	Leucine-rich receptor-like protein kinase family protein
TraesCS1B02G122800	8.86044e-05	97.756	Up	AT3G53260	0	phenylalanine ammonia-lyase 2
TraesCS5D02G210600	6.46888e-07	97.756	Up	AT4G37980	1e-150	cinnamyl alcohol dehydrogenase 7
TraesCS5D02G204700	1.07158e-09	97.0651	Up	AT1G60190	3e-132	ARM repeat superfamily protein
TraesCS7D02G357900	0.000493126	97.0651	Up	AT2G32210	7e-12	cysteine-rich/transmembrane domain A-like protein
TraesCS6B02G160400	9.30257e-06	96.4606	Up	AT1G55020	0	lipoxygenase 1
TraesCS5D02G194500	0.000678522	96.4606	Up	AT4G29990	0	Leucine-rich repeat transmembrane protein kinase protein
TraesCS5B02G276500	6.11532e-06	96.3743	Up	AT3G21180	0	autoinhibited Ca(2+)-ATPase 9
TraesCS5D02G042300	4.78127e-08	96.3743	Up	AT3G03341	2e-32	cold-regulated protein
TraesCS5D02G030000	0.000647845	95.338	Up	AT3G62760	1e-55	Glutathione S-transferase family protein
TraesCS5D02G176600	0.000164521	95.338	Up	AT5G48290	3e-12	Heavy metal transport/detoxification superfamily protein
TraesCS5A02G401100	0.00309446	95.0513	Up	AT4G37580	2e-176	Acyl-CoA N-acyltransferases (NAT) superfamily protein
TraesCS4A02G035400	9.92721e-06	93.4957	Up	AT1G78080	2e-52	related to AP2 4
TraesCS5D02G001800	0.000340675	93.4957	Up	-	-	-
TraesCS5D02G001100	0.00156995	93.4135	Up	AT5G20870	0	O-Glycosyl hydrolases family 17 protein
TraesCS1A02G394100	4.79182e-05	93.4135	Up	AT5G39670	6e-21	Calcium-binding EF-hand family protein
TraesCS5B02G559400	0.000600204	92.4882	Up	AT5G50600	4e-122	hydroxysteroid dehydrogenase 1
TraesCS4A02G126400	0.000166905	92.4882	Up	-	-	-
TraesCS5B02G546500	1.99453e-05	92.1773	Up	AT1G15080	5e-124	lipid phosphate phosphatase 2
TraesCS1A02G021000	7.52013e-06	92.1773	Up	-	-	-
TraesCS1A02G069300	1.52669e-05	91.5038	Up	AT3G08510	0	phospholipase C 2
TraesCS5B02G519700	0.00192746	91.5038	Up	AT1G34370	1e-84	C2H2 and C2HC zinc fingers superfamily protein
TraesCS5B02G491800	0.000972163	91.4692	Up	AT5G59880	1e-52	actin depolymerizing factor 3
TraesCS5A02G063100	3.59413e-05	91.4692	Up	AT5G50720	2e-52	HVA22 homologue E
TraesCS7D02G208000	6.04909e-05	90.6747	Up	AT1G66230	7e-82	myb domain protein 20
TraesCS5B02G491100	0.000180041	90.6747	Up	AT3G53600	3e-20	C2H2-type zinc finger family protein
TraesCS2D02G442700	2.11433e-05	89.8112	Up	AT2G02040	1e-166	peptide transporter 2
TraesCS5B02G490600	0.00129823	89.8112	Up	AT5G59820	6e-18	C2H2-type zinc finger family protein
TraesCS4A02G263600	3.76403e-05	89.4657	Up	AT4G12530	4e-17	Bifunctional inhibitor/lipid-transfer protein/seed storage 2S albumin superfamily protein
TraesCS5B02G442000	0.000942201	89.4657	Up	-	-	-
TraesCS1D02G337400	0.0046549	89.2614	Up	AT2G33860	1e-152	Transcriptional factor B3 family protein / auxin-responsive factor AUX/IAA-like protein
TraesCS5B02G431200	0.00624988	86.5296	Up	AT1G28220	6e-68	purine permease 3
TraesCSU02G057000	0.000200211	86.5296	Up	AT5G59310	7e-30	lipid transfer protein 4
TraesCS6D02G131700	0.000162475	85.9413	Up	AT5G25260	0	SPFH/Band 7/PHB domain-containing membrane-associated protein family
TraesCS5B02G429300	1.97471e-07	85.9413	Up	-	-	-
TraesCS3A02G242700	8.05814e-05	85.3206	Up	AT3G02600	3e-132	lipid phosphate phosphatase 3
TraesCS5B02G426800	1.11483e-09	85.3206	Up	AT3G50980	9e-16	dehydrin xero 1
TraesCS3A02G327300	9.68259e-06	85.0598	Up	AT4G10540	0	Subtilase family protein
TraesCS5B02G426700	1.99107e-07	85.0598	Up	AT3G50980	1e-16	dehydrin xero 1
TraesCS2B02G210900	0.00136309	84.9752	Up	AT4G03140	4e-92	NAD(P)-binding Rossmann-fold superfamily protein
TraesCS5B02G412100	0.00574513	84.9752	Up	AT1G47480	1e-68	alpha/beta-Hydrolases superfamily protein
TraesCS5B02G358800	3.21501e-06	84.6085	Up	AT5G17230	2e-163	PHYTOENE SYNTHASE
TraesCS5A02G304400	2.01395e-05	84.6085	Up	AT3G07040	3e-76	NB-ARC domain-containing disease resistance protein
TraesCS3D02G234400	6.69226e-05	83.5113	Up	AT1G15520	0	pleiotropic drug resistance 12
TraesCS5B02G261500	2.47419e-06	83.5113	Up	AT5G47560	0	tonoplast dicarboxylate transporter
TraesCS5B02G221600	0.000619428	82.9026	Up	AT5G17420	0	Cellulose synthase family protein
TraesCS5B02G208300	0.000314147	82.9026	Up	AT2G05940	5e-156	Protein kinase superfamily protein
TraesCS3A02G506400	0.0027426	82.9026	Up	AT4G24220	3e-113	NAD(P)-binding Rossmann-fold superfamily protein
TraesCS1A02G257500	0.000940872	82.9026	Up	AT5G16080	2e-53	carboxyesterase 17
TraesCS5B02G235200	4.57705e-08	82.9026	Up	AT3G50330	2e-41	basic helix-loop-helix (bHLH) DNA-binding superfamily protein
TraesCS5B02G214100	0.00140662	82.9026	Up	AT3G53690	8e-39	RING/U-box superfamily protein
TraesCS5B02G211000	0.000704571	82.9026	Up	AT1G74950	6e-26	TIFY domain/Divergent CCT motif family protein
TraesCSU02G057100	0.000276337	82.3845	Up	AT5G59310	7e-30	lipid transfer protein 4
TraesCS5B02G203000	2.17919e-05	82.3845	Up	-	-	-
TraesCS5B02G197400	3.41956e-09	81.3482	Up	AT1G60190	3e-130	ARM repeat superfamily protein
TraesCS4A02G495900	1.14322e-05	81.1927	Up	AT5G42830	9e-111	HXXXD-type acyl-transferase family protein
TraesCS5B02G160800	3.8395e-05	81.1927	Up	AT4G31830	1e-25	transmembrane protein
TraesCS5B02G118200	0.00217384	81.1755	Up	AT2G33710	7e-30	Integrase-type DNA-binding superfamily protein
TraesCS1D02G381100	0.00101563	81.1755	Up	AT3G18280	5e-29	Bifunctional inhibitor/lipid-transfer protein/seed storage 2S albumin superfamily protein
TraesCS5B02G061600	0.000173304	81.1185	Up	AT5G50600	6e-88	hydroxysteroid dehydrogenase 1
TraesCS2A02G064900	0.000176971	81.1185	Up	AT4G38580	9e-69	farnesylated protein 6
TraesCS5A02G489000	0.000193022	80.534	Up	AT2G22610	0	Di-glucose binding protein with Kinesin motor domain-containing protein
TraesCS4D02G191600	1.16202e-05	80.534	Up	AT1G13520	3e-74	hypothetical protein (DUF1262)
TraesCS6D02G222600	1.46561e-05	80.0898	Up	AT2G46680	2e-32	homeobox 7
TraesCS5A02G478200	0.001527	80.0898	Up	AT3G46080	2e-19	C2H2-type zinc finger family protein
TraesCS4A02G491600	0.000245671	80.0528	Up	AT1G35710	0	kinase family with leucine-rich repeat domain-containing protein
TraesCS5A02G477800	0.000384485	80.0528	Up	AT3G46090	6e-19	C2H2 and C2HC zinc fingers superfamily protein
TraesCS5D02G422200	2.28132e-05	79.6053	Up	AT4G25800	9e-31	Calmodulin-binding protein
TraesCS5A02G424800	1.231e-06	79.6053	Up	AT3G50980	1e-14	dehydrin xero 1
TraesCS3A02G425500	0.000158734	79.5347	Up	AT1G04920	0	sucrose phosphate synthase 3F
TraesCS5A02G424700	1.1246e-09	79.5347	Up	AT3G50980	4e-12	dehydrin xero 1
TraesCS3A02G348500	0.000290077	79.2756	Up	AT5G50260	5e-168	Cysteine proteinases superfamily protein
TraesCS5A02G413800	0.000256077	79.2756	Up	AT1G44750	4e-119	purine permease 11
TraesCS4A02G094300	1.88027e-05	79.2578	Up	AT1G07430	6e-124	highly ABA-induced PP2C protein 2
TraesCS5A02G392100	0.0060085	79.2578	Up	-	-	-
TraesCS5A02G374000	1.19246e-08	78.4984	Up	AT1G78390	0	nine-cis-epoxycarotenoid dioxygenase 9
TraesCS6A02G301300	2.88348e-05	78.4984	Up	AT1G34300	4e-79	lectin protein kinase family protein
TraesCS5A02G353400	2.67678e-05	78.4984	Up	AT1G07750	9e-57	RmlC-like cupins superfamily protein
TraesCS2A02G504800	0.000709537	78.4984	Up	-	-	-
TraesCS1D02G218200	1.94196e-05	77.8363	Up	AT1G10940	2e-175	Protein kinase superfamily protein
TraesCS5A02G337400	0.000373584	77.8363	Up	AT3G14390	9e-18	Pyridoxal-dependent decarboxylase family protein
TraesCS6B02G324800	1.68527e-05	76.374	Up	AT4G13420	0	high affinity K+ transporter 5
TraesCS5A02G237500	9.798e-05	76.374	Up	AT5G67060	3e-42	basic helix-loop-helix (bHLH) DNA-binding superfamily protein
TraesCS2D02G401000	2.1393e-05	76.2531	Up	AT4G35560	0	Transducin/WD40 repeat-like superfamily protein
TraesCS5A02G222500	0.000537952	76.2531	Up	AT5G17420	0	Cellulose synthase family protein
TraesCS5A02G215400	6.71182e-06	76.1668	Up	AT2G05940	8e-158	Protein kinase superfamily protein
TraesCS5D02G129400	0.00153	76.1668	Up	AT2G33710	6e-30	Integrase-type DNA-binding superfamily protein
TraesCS5A02G210300	0.00200155	75.9077	Up	AT2G05940	1e-156	Protein kinase superfamily protein
TraesCS3A02G346700	0.000287013	75.9077	Up	AT3G56200	6e-144	Transmembrane amino acid transporter family protein
TraesCS5A02G210200	0.00082127	75.5167	Up	AT2G05940	1e-158	Protein kinase superfamily protein
TraesCS1D02G213700	1.50289e-05	75.5167	Up	AT4G22590	1e-156	Haloacid dehalogenase-like hydrolase (HAD) superfamily protein
TraesCS5A02G203700	0.00146264	74.9578	Up	AT5G16940	1e-63	carbon-sulfur lyase
TraesCS1B02G100400	0.000804226	74.9578	Up	AT1G09530	2e-35	phytochrome interacting factor 3
TraesCS5A02G149600	0.000121819	74.6123	Up	AT1G05675	6e-118	UDP-Glycosyltransferase superfamily protein
TraesCS5A02G112600	0.00129576	74.6123	Up	AT2G33710	7e-30	Integrase-type DNA-binding superfamily protein
TraesCS4B02G107000	0.00732705	74.6123	Up	AT5G42510	3e-28	Disease resistance-responsive (dirigent-like protein) family protein
TraesCS3A02G225300	0.00245525	74.6123	Up	-	-	-
TraesCS5A02G064500	0.00129226	74.6123	Up	-	-	-
TraesCS4B02G106200	0.00252479	74.6123	Up	-	-	-
TraesCS5A02G017900	2.29176e-09	74.3821	Up	AT4G11650	4e-79	osmotin 34
TraesCS2D02G101400	1.45881e-05	73.4819	Up	AT1G69490	2e-80	NAC-like, activated by AP3/PI
TraesCS4D02G359800	1.41274e-05	73.4819	Up	AT5G48930	7e-41	hydroxycinnamoyl-CoA shikimate/quinate hydroxycinnamoyl transferase
TraesCS4D02G358900	0.000188442	73.2306	Up	AT3G24520	5e-63	heat shock transcription factor C1
TraesCS2B02G348900	0.00122425	73.2306	Up	AT4G05030	1e-14	Copper transport protein family
TraesCS4D02G350300	0.00282951	73.0579	Up	AT1G63120	1e-136	RHOMBOID-like 2
TraesCS6D02G316600	1.67649e-05	72.588	Up	AT2G05940	8e-167	Protein kinase superfamily protein
TraesCS4D02G303200	0.00351272	72.588	Up	-	-	-
TraesCS1B02G061800	7.28476e-05	72.1944	Up	AT2G45550	1e-109	cytochrome P450, family 76, subfamily C, polypeptide 4
TraesCS4D02G302800	0.00228676	72.1944	Up	-	-	-
TraesCS7B02G342600	2.45864e-05	72.1253	Up	AT3G28580	3e-134	P-loop containing nucleoside triphosphate hydrolases superfamily protein
TraesCS4D02G282400	1.28645e-09	72.1253	Up	AT2G18340	5e-31	late embryogenesis abundant domain-containing protein / LEA domain-containing protein
TraesCS2A02G154900	0.000656854	72.0216	Up	AT3G13600	0	calmodulin-binding family protein
TraesCS4D02G267500	3.72348e-06	72.0216	Up	AT1G78080	6e-58	related to AP2 4
TraesCS4D02G265100	0.000366078	71.7861	Up	AT5G47530	4e-33	Auxin-responsive family protein
TraesCS1D02G163900	2.97503e-05	71.7861	Up	AT5G38170	2e-20	Bifunctional inhibitor/lipid-transfer protein/seed storage 2S albumin superfamily protein
TraesCS4D02G208900	1.64458e-05	71.5035	Up	AT5G60020	0	laccase 17
TraesCS2B02G498100	0.000642747	71.5035	Up	AT4G27130	6e-47	Translation initiation factor SUI1 family protein
TraesCS4D02G200700	2.97194e-06	71.0475	Up	AT5G02790	2e-86	Glutathione S-transferase family protein
TraesCS3A02G327100	1.61873e-05	71.0475	Up	AT1G60420	1e-83	DC1 domain-containing protein
TraesCS2D02G073900	0.000207583	70.6399	Up	AT2G45290	0	Transketolase
TraesCS4D02G197800	0.000260632	70.6399	Up	AT2G38905	1e-24	Low temperature and salt responsive protein family
TraesCS4D02G186100	0.00490613	69.7764	Up	AT4G16160	6e-65	Mitochondrial import inner membrane translocase subunit Tim17/Tim22/Tim23 family protein
TraesCS6B02G383200	1.99312e-05	69.7764	Up	-	-	-
TraesCS3A02G040800	3.2009e-05	69.6037	Up	AT1G03230	1e-33	Eukaryotic aspartyl protease family protein
TraesCS4D02G180100	6.77838e-06	69.6037	Up	-	-	-
TraesCS4D02G030700	0.0013603	69.0855	Up	AT1G18980	2e-69	RmlC-like cupins superfamily protein
TraesCS1D02G144600	0.000197694	69.0072	Up	AT5G62740	2e-171	SPFH/Band 7/PHB domain-containing membrane-associated protein family
TraesCS4B02G347700	0.000927964	69.0072	Up	AT1G05260	7e-98	Peroxidase superfamily protein
TraesCS1B02G270300	5.2476e-05	68.8092	Up	AT2G19130	0	S-locus lectin protein kinase family protein
TraesCS4B02G346100	0.00640411	68.8092	Up	AT1G62990	2e-145	homeobox knotted-like protein
TraesCS3A02G363700	3.33699e-05	68.4665	Up	AT3G55610	0	delta 1-pyrroline-5-carboxylate synthase 2
TraesCS4B02G339800	3.37329e-07	68.4665	Up	AT1G75220	0	Major facilitator superfamily protein
TraesCS4B02G330500	5.60337e-10	68.3947	Up	AT2G46660	0	cytochrome P450, family 78, subfamily A, polypeptide 6
TraesCS3A02G506500	0.0056131	68.3947	Up	AT4G24220	3e-113	NAD(P)-binding Rossmann-fold superfamily protein
TraesCS6A02G223500	3.01328e-05	68.1059	Up	AT1G08650	1e-89	phosphoenolpyruvate carboxylase kinase 1
TraesCS4B02G277200	2.97888e-05	68.1059	Up	AT3G48660	4e-30	transmembrane protein, putative (DUF 3339)
TraesCS4B02G275300	0.00479189	68.006	Up	AT3G22490	4e-77	Seed maturation protein
TraesCS7A02G259000	4.86971e-05	68.006	Up	AT3G26010	2e-12	Galactose oxidase/kelch repeat superfamily protein
TraesCS4B02G098000	1.83495e-06	67.4231	Up	AT4G33490	5e-128	Eukaryotic aspartyl protease family protein
TraesCS6A02G262100	2.81942e-05	67.4231	Up	AT5G47060	1e-15	hypothetical protein (DUF581)
TraesCS4B02G096800	5.91082e-05	67.3584	Up	-	-	-
TraesCS6B02G347200	3.66817e-05	67.0623	Up	AT4G08950	1e-114	Phosphate-responsive 1 family protein
TraesCS4B02G055300	0.000102294	67.0623	Up	AT3G29670	2e-56	HXXXD-type acyl-transferase family protein
TraesCS1D02G239000	3.57275e-05	67.0129	Up	AT1G24620	1e-44	EF hand calcium-binding protein family
TraesCS4B02G053900	0.00631951	67.0129	Up	AT5G66780	7e-22	late embryogenesis abundant protein
TraesCS4B02G051100	1.44291e-05	66.9439	Up	AT4G12530	3e-17	Bifunctional inhibitor/lipid-transfer protein/seed storage 2S albumin superfamily protein
TraesCS3D02G033800	0.000433805	66.9439	Up	-	-	-
TraesCS3B02G356500	0.000141488	66.8913	Up	AT1G60420	3e-84	DC1 domain-containing protein
TraesCS4B02G022800	0.00847884	66.8913	Up	-	-	-
TraesCS4A02G488900	1.97954e-05	66.6409	Up	AT5G24080	3e-68	Protein kinase superfamily protein
TraesCS1A02G435200	5.44597e-05	66.6409	Up	AT4G03290	4e-16	EF hand calcium-binding protein family
TraesCS4A02G459700	0.00507262	65.8039	Up	AT1G32560	4e-16	Late embryogenesis abundant protein, group 1 protein
TraesCS5D02G476200	0.000114939	65.7464	Up	AT5G49690	2e-34	UDP-Glycosyltransferase superfamily protein
TraesCS4A02G431400	8.11988e-08	65.7464	Up	-	-	-
TraesCS5B02G217000	5.95873e-05	65.6312	Up	AT2G29120	0	glutamate receptor 2.7
TraesCS4A02G421300	4.79581e-05	65.6312	Up	AT2G46770	1e-95	NAC (No Apical Meristem) domain transcriptional regulator superfamily protein
TraesCS4A02G421100	0.0063327	65.0095	Up	AT2G46770	5e-93	NAC (No Apical Meristem) domain transcriptional regulator superfamily protein
TraesCS4D02G054100	3.46335e-05	65.0095	Up	AT5G66780	8e-24	late embryogenesis abundant protein
TraesCS2D02G509500	0.0011752	64.7677	Up	AT1G16260	1e-150	Wall-associated kinase family protein
TraesCS4A02G419900	0.00305003	64.7677	Up	AT2G46770	7e-95	NAC (No Apical Meristem) domain transcriptional regulator superfamily protein
TraesCS4A02G405000	5.35147e-05	64.7677	Up	-	-	-
TraesCS4A02G355400	0.00130945	64.595	Up	AT3G02875	3e-145	Peptidase M20/M25/M40 family protein
TraesCS3D02G483000	0.00034175	64.595	Up	AT3G09270	2e-62	glutathione S-transferase TAU 8
TraesCS4A02G259300	6.28271e-06	64.2495	Up	AT3G29670	4e-61	HXXXD-type acyl-transferase family protein
TraesCS7B02G272500	3.13369e-05	64.2495	Up	AT3G24520	8e-59	heat shock transcription factor C1
TraesCS4A02G245400	0.00111383	63.9386	Up	AT3G26590	2e-166	MATE efflux family protein
TraesCS7D02G491200	3.40508e-05	63.9386	Up	AT2G26560	1e-152	phospholipase A 2A
TraesCS1B02G164200	0.000257653	63.7715	Up	AT5G62740	3e-180	SPFH/Band 7/PHB domain-containing membrane-associated protein family
TraesCS4A02G237700	0.00113013	63.7715	Up	AT5G67390	7e-13	glycosyltransferase-like protein
TraesCS4A02G096400	0.000402138	63.7314	Up	AT5G60020	0	laccase 17
TraesCS2B02G336900	0.00790595	63.7314	Up	-	-	-
TraesCS2A02G031200	0.00701109	63.7314	Up	-	-	-
TraesCS4A02G026400	0.00354176	63.7314	Up	-	-	-
TraesCS2B02G577000	0.00233344	63.5587	Up	AT3G53690	5e-65	RING/U-box superfamily protein
TraesCS4A02G020000	0.00247644	63.5587	Up	AT2G18340	6e-35	late embryogenesis abundant domain-containing protein / LEA domain-containing protein
TraesCS3D02G523200	0.00710303	63.518	Up	AT5G17330	0	glutamate decarboxylase
TraesCS2B02G557100	3.90698e-05	63.518	Up	AT3G53690	4e-66	RING/U-box superfamily protein
TraesCS4D02G002800	0.000147368	62.5915	Up	AT2G36690	2e-135	2-oxoglutarate (2OG) and Fe(II)-dependent oxygenase superfamily protein
TraesCS3D02G517700	1.77795e-06	62.5915	Up	-	-	-
TraesCS3D02G517600	1.56584e-05	62.177	Up	-	-	-
TraesCS7B02G216700	2.77135e-05	61.9851	Up	AT1G54520	2e-51	myelin-associated oligodendrocyte basic protein
TraesCS3D02G517500	0.000282185	61.9851	Up	-	-	-
TraesCS1D02G184500	5.92521e-05	61.9757	Up	AT1G64660	0	methionine gamma-lyase
TraesCS3D02G514300	2.02323e-07	61.9757	Up	AT4G24220	5e-167	NAD(P)-binding Rossmann-fold superfamily protein
TraesCS2A02G101900	4.34997e-05	61.8708	Up	AT1G69490	1e-79	NAC-like, activated by AP3/PI
TraesCS3D02G371900	0.00138479	61.8708	Up	AT5G44080	3e-35	Basic-leucine zipper (bZIP) transcription factor family protein
TraesCS1B02G167200	0.000348323	61.1407	Up	AT5G44030	0	cellulose synthase A4
TraesCS3D02G354400	7.2488e-06	61.1407	Up	AT5G60020	0	laccase 17
TraesCS1D02G190000	0.000184673	61.1407	Up	AT1G10360	4e-68	glutathione S-transferase TAU 18
TraesCS3D02G346300	8.56106e-06	61.1407	Up	-	-	-
TraesCS3D02G320500	2.35e-06	60.2771	Up	AT1G60420	5e-82	DC1 domain-containing protein
TraesCS5A02G413600	0.000468955	60.2771	Up	-	-	-
TraesCS3D02G316100	0.00132353	60.1044	Up	AT5G54490	2e-36	pinoid-binding protein 1
TraesCS6A02G137400	9.65278e-05	60.1044	Up	-	-	-
TraesCS3D02G260500	2.01882e-06	59.8971	Up	AT3G12500	3e-147	basic chitinase
TraesCSU02G251500	0.000200027	59.8971	Up	AT5G59310	1e-29	lipid transfer protein 4
TraesCS2D02G331200	5.34959e-05	59.6603	Up	AT5G47810	0	phosphofructokinase 2
TraesCS3D02G254100	4.32209e-05	59.6603	Up	AT3G15670	1e-22	Late embryogenesis abundant protein (LEA) family protein
TraesCS7D02G368700	4.71767e-05	59.651	Up	AT5G44400	3e-147	FAD-binding Berberine family protein
TraesCS3D02G176100	0.00202737	59.651	Up	AT3G62020	1e-101	germin-like protein 10
TraesCS5B02G475000	5.96708e-05	59.3592	Up	AT5G49690	1e-94	UDP-Glycosyltransferase superfamily protein
TraesCS3D02G131900	0.00732399	59.3592	Up	AT5G06570	2e-80	alpha/beta-Hydrolases superfamily protein
TraesCS5B02G304900	3.06862e-05	59.2475	Up	AT3G07040	1e-77	NB-ARC domain-containing disease resistance protein
TraesCS3D02G106800	0.00552835	59.2475	Up	AT1G17620	2e-26	Late embryogenesis abundant (LEA) hydroxyproline-rich glycoprotein family
TraesCS3D02G105500	0.00828342	59.1065	Up	AT5G03170	2e-67	FASCICLIN-like arabinogalactan-protein 11
TraesCS3B02G163900	3.00995e-05	59.1065	Up	AT2G31090	6e-24	transmembrane protein
TraesCS3D02G040700	1.00004e-08	59.0681	Up	AT4G23280	5e-154	cysteine-rich RLK (RECEPTOR-like protein kinase) 20
TraesCS3D02G033200	0.00696771	58.9767	Up	AT2G26560	8e-169	phospholipase A 2A
TraesCS6B02G217200	2.90064e-05	58.9767	Up	AT3G04940	9e-99	cysteine synthase D1
TraesCS3B02G584700	1.3271e-09	58.846	Up	AT3G04720	2e-60	pathogenesis-related 4
TraesCS4A02G269400	4.00808e-05	58.7822	Up	AT2G02850	3e-40	plantacyanin
TraesCS3B02G578800	0.00164117	58.7822	Up	-	-	-
TraesCS1A02G181000	3.28152e-05	58.4401	Up	AT1G64660	0	methionine gamma-lyase
TraesCS3B02G568300	3.29337e-06	58.4401	Up	AT3G24520	4e-63	heat shock transcription factor C1
TraesCS3B02G545900	0.000987951	58.0966	Up	AT1G27930	2e-88	glucuronoxylan 4-O-methyltransferase-like protein (DUF579)
TraesCS6B02G176800	4.7286e-05	58.0966	Up	AT3G14770	2e-84	Nodulin MtN3 family protein
TraesCS3B02G529300	5.80706e-05	58.0318	Up	AT4G16260	4e-95	Glycosyl hydrolase superfamily protein
TraesCS4A02G116400	0.000285692	58.0318	Up	-	-	-
TraesCS3B02G277900	3.26656e-05	57.8516	Up	AT1G72770	9e-116	HYPERSENSITIVE TO ABA1
TraesCS3B02G485200	1.74891e-05	57.8516	Up	AT3G14470	4e-69	NB-ARC domain-containing disease resistance protein
TraesCS3B02G393000	0.000940433	57.7538	Up	AT5G60020	0	laccase 17
TraesCS6D02G280700	2.88107e-05	57.7538	Up	AT1G34300	1e-80	lectin protein kinase family protein
TraesCS3B02G392700	0.00319416	57.65	Up	AT5G60020	0	laccase 17
TraesCS1B02G436500	3.90425e-05	57.65	Up	AT4G22220	6e-77	SufE/NifU family protein
TraesCS3B02G395900	0.000651287	57.5947	Up	AT3G55610	0	delta 1-pyrroline-5-carboxylate synthase 2
TraesCS3B02G388000	0.000285529	57.5947	Up	AT2G39420	2e-120	alpha/beta-Hydrolases superfamily protein
TraesCS3B02G310100	6.83223e-05	57.5137	Up	AT5G25910	2e-76	receptor like protein 52
TraesCS3B02G336300	7.08528e-05	57.5137	Up	-	-	-
TraesCS3B02G291100	0.0028812	57.3912	Up	AT4G18050	0	P-glycoprotein 9
TraesCS6A02G350200	3.93145e-05	57.3912	Up	-	-	-
TraesCS3B02G290200	0.00863128	57.341	Up	AT3G16520	3e-114	UDP-glucosyl transferase 88A1
TraesCS7A02G371600	7.36001e-05	57.341	Up	-	-	-
TraesCS3B02G200300	0.00918466	56.9955	Up	AT5G26690	4e-11	Heavy metal transport/detoxification superfamily protein
TraesCS3B02G171700	0.000531396	56.9955	Up	-	-	-
TraesCS1A02G383400	0.000988442	56.9955	Up	-	-	-
TraesCS3B02G163100	0.00529816	56.8475	Up	AT1G29050	2e-135	TRICHOME BIREFRINGENCE-LIKE 38
TraesCSU02G147100	0.000102641	56.8475	Up	AT5G59310	1e-29	lipid transfer protein 4
TraesCS1B02G189400	0.000298363	56.8228	Up	AT5G38170	4e-21	Bifunctional inhibitor/lipid-transfer protein/seed storage 2S albumin superfamily protein
TraesCS3B02G140300	0.00797773	56.8228	Up	-	-	-
TraesCS3D02G020600	3.88871e-05	56.6651	Up	AT3G26430	2e-137	GDSL-like Lipase/Acylhydrolase superfamily protein
TraesCS3B02G120700	0.00310949	56.6651	Up	AT5G03170	1e-67	FASCICLIN-like arabinogalactan-protein 11
TraesCS4A02G474800	0.000254681	56.4034	Up	AT1G35710	0	kinase family with leucine-rich repeat domain-containing protein
TraesCS3B02G038700	8.57457e-06	56.4034	Up	-	-	-
TraesCS5D02G383500	3.58941e-05	56.3604	Up	AT1G78390	0	nine-cis-epoxycarotenoid dioxygenase 9
TraesCS3B02G037000	0.000956116	56.3604	Up	-	-	-
TraesCS2D02G418600	0.00199022	56.3456	Up	AT2G34080	5e-87	Cysteine proteinases superfamily protein
TraesCS3B02G031400	0.00300168	56.3456	Up	AT2G34930	2e-51	disease resistance family protein / LRR family protein
TraesCS3B02G004100	0.00489319	56.3047	Up	AT4G10510	0	Subtilase family protein
TraesCS1A02G284900	0.00366824	56.3047	Up	-	-	-
TraesCS3B02G002300	0.00568762	55.8556	Up	AT1G10585	1e-19	basic helix-loop-helix (bHLH) DNA-binding superfamily protein
TraesCS6D02G168900	4.17133e-05	55.8556	Up	AT3G15760	8e-11	cytochrome P450 family protein
TraesCS1B02G355700	0.000117608	55.752	Up	AT5G25930	0	kinase family with leucine-rich repeat domain-containing protein
TraesCS3A02G512400	9.7003e-10	55.752	Up	AT1G43710	0	Pyridoxal phosphate (PLP)-dependent transferases superfamily protein
TraesCS6D02G296200	0.000124998	55.3375	Up	AT4G08950	6e-114	Phosphate-responsive 1 family protein
TraesCS3A02G509700	0.00270013	55.3375	Up	-	-	-
TraesCS5D02G216800	0.00339087	55.2684	Up	AT2G05940	2e-161	Protein kinase superfamily protein
TraesCS3A02G509400	0.00476977	55.2684	Up	-	-	-
TraesCS3A02G508600	0.000350113	55.2191	Up	AT4G24220	2e-164	NAD(P)-binding Rossmann-fold superfamily protein
TraesCS5B02G069300	5.52725e-05	54.9564	Up	AT5G50720	2e-52	HVA22 homologue E
TraesCS3A02G506000	0.00143809	54.9564	Up	AT5G45310	5e-40	coiled-coil protein
TraesCS3A02G488200	8.83999e-06	54.923	Up	AT3G09270	4e-60	glutathione S-transferase TAU 8
TraesCS4D02G029800	0.00351915	54.4048	Up	AT1G74800	0	Galactosyltransferase family protein
TraesCS3A02G404700	0.00749134	54.4048	Up	AT1G24160	5e-13	triadin
TraesCS3A02G217900	7.55787e-05	54.2897	Up	AT1G15520	0	pleiotropic drug resistance 12
TraesCS3A02G403000	0.00214387	54.2897	Up	-	-	-
TraesCS6D02G112200	6.57792e-05	54.0696	Up	AT4G29990	0	Leucine-rich repeat transmembrane protein kinase protein
TraesCS3A02G375500	0.00107919	54.0696	Up	AT5G04760	3e-48	Duplicated homeodomain-like superfamily protein
TraesCS3A02G360600	2.3083e-05	53.8867	Up	AT5G60020	0	laccase 17
TraesCS3A02G176100	0.00795823	53.8867	Up	AT5G24860	4e-41	flowering promoting factor 1
TraesCS7D02G340400	0.000104846	53.6276	Up	AT3G22490	3e-65	Seed maturation protein
TraesCS3A02G300300	0.00604824	53.6276	Up	-	-	-
TraesCS2B02G350500	0.000279705	53.4981	Up	AT5G47810	0	phosphofructokinase 2
TraesCS3A02G289000	0.000194039	53.4981	Up	AT3G22550	3e-15	NAD(P)H-quinone oxidoreductase subunit, putative (DUF581)
TraesCS3A02G260200	8.62684e-06	53.3686	Up	AT3G12500	7e-148	basic chitinase
TraesCS4B02G015200	0.00595575	53.3686	Up	AT5G17860	1e-144	calcium exchanger 7
TraesCS3A02G260100	3.93445e-07	53.0577	Up	AT3G12500	6e-147	basic chitinase
TraesCS2D02G261100	0.00191097	53.0577	Up	AT4G37330	9e-126	cytochrome P450, family 81, subfamily D, polypeptide 4
TraesCS3A02G258400	0.000280769	53.0231	Up	AT1G02520	0	P-glycoprotein 11
TraesCS5A02G132400	4.12046e-05	53.0231	Up	-	-	-
TraesCS5B02G142100	9.14753e-05	52.9368	Up	AT1G69490	6e-83	NAC-like, activated by AP3/PI
TraesCS3A02G110700	0.00487691	52.9368	Up	-	-	-
TraesCS3A02G103100	0.00198641	52.8504	Up	AT5G03170	7e-68	FASCICLIN-like arabinogalactan-protein 11
TraesCS5B02G490900	0.00418861	52.8504	Up	AT3G46090	3e-20	C2H2 and C2HC zinc fingers superfamily protein
TraesCS1B02G291700	0.00921224	52.8504	Up	-	-	-
TraesCS3A02G110600	0.00927137	52.8504	Up	-	-	-
TraesCS7B02G222900	0.00238058	52.8331	Up	AT3G16500	4e-32	phytochrome-associated protein 1
TraesCS1D02G355100	0.00020006	52.579	Up	AT3G04720	4e-61	pathogenesis-related 4
TraesCS3A02G093900	0.000643224	52.579	Up	-	-	-
TraesCS2D02G349400	6.42347e-05	52.5456	Up	AT3G54420	1e-81	homolog of carrot EP3-3 chitinase
TraesCS3A02G044700	0.00454649	52.5456	Up	AT1G68320	1e-76	myb domain protein 62
TraesCS3A02G013700	0.00726696	52.505	Up	AT5G53390	7e-63	O-acyltransferase (WSD1-like) family protein
TraesCS5A02G262200	0.000563085	52.505	Up	AT2G44310	3e-39	Calcium-binding EF-hand family protein
TraesCS2A02G176000	4.92699e-05	52.4518	Up	AT1G74160	5e-83	LONGIFOLIA protein
TraesCS2D02G524100	0.0085179	52.4518	Up	-	-	-
TraesCS2D02G515500	0.00332868	52.3443	Up	-	-	-
TraesCS2D02G491000	6.843e-05	52.2286	Up	AT2G45550	3e-99	cytochrome P450, family 76, subfamily C, polypeptide 4
TraesCS7B02G325100	0.000169952	52.2286	Up	AT5G24890	5e-13	stress response NST1-like protein
TraesCS2D02G438200	0.00528492	52.1596	Up	-	-	-
TraesCS2D02G436100	3.99699e-07	51.8141	Up	AT3G22370	4e-142	alternative oxidase 1A
TraesCS6D02G258700	0.00181113	51.8141	Up	-	-	-
TraesCS2D02G415800	0.000177776	51.2561	Up	AT1G56130	0	Leucine-rich repeat transmembrane protein kinase
TraesCS4A02G296400	6.05596e-05	51.2561	Up	AT4G11650	5e-28	osmotin 34
TraesCS2D02G392900	5.7757e-06	50.9259	Up	AT4G10500	3e-157	2-oxoglutarate (2OG) and Fe(II)-dependent oxygenase superfamily protein
TraesCS1B02G106600	0.000279282	50.9259	Up	-	-	-
TraesCS6D02G275100	5.53093e-05	50.8128	Up	AT4G13420	0	high affinity K+ transporter 5
TraesCS2D02G372000	0.00248367	50.8128	Up	AT5G07010	2e-85	sulfotransferase 2A
TraesCS5D02G148800	0.00033169	50.7778	Up	AT1G69490	3e-82	NAC-like, activated by AP3/PI
TraesCS2D02G369900	0.00563058	50.7778	Up	AT4G28140	1e-38	Integrase-type DNA-binding superfamily protein
TraesCS2D02G316300	0.00803272	50.7778	Up	AT2G14095	5e-11	hypothetical protein
TraesCS2D02G302100	0.00336772	49.8896	Up	-	-	-
TraesCS1B02G106300	0.000302514	49.8896	Up	-	-	-
TraesCS6B02G355700	0.00272254	49.7416	Up	AT1G05010	1e-153	ethylene-forming enzyme
TraesCS2D02G286300	0.000583277	49.7416	Up	AT5G13330	3e-43	related to AP2 6l
TraesCS2A02G094500	0.000253152	49.6675	Up	AT1G56600	3e-180	galactinol synthase 2
TraesCS2D02G281700	2.32301e-07	49.6675	Up	AT1G27990	2e-104	transmembrane protein
TraesCS4A02G412100	6.10333e-05	49.6379	Up	AT2G26170	0	cytochrome P450, family 711, subfamily A, polypeptide 1
TraesCS2D02G193400	0.00260729	49.6379	Up	AT5G67420	3e-65	LOB domain-containing protein 37
TraesCS4A02G365700	0.000578595	49.612	Up	AT1G14870	1e-52	PLANT CADMIUM RESISTANCE 2
TraesCS2D02G177900	0.00463804	49.612	Up	AT3G51420	5e-50	strictosidine synthase-like 4
TraesCS2D02G173000	0.00175213	49.5821	Up	AT4G12730	5e-12	FASCICLIN-like arabinogalactan 2
TraesCS5B02G351200	0.000124247	49.5821	Up	-	-	-
TraesCS4D02G264500	5.24e-05	49.1341	Up	AT4G33680	0	Pyridoxal phosphate (PLP)-dependent transferases superfamily protein
TraesCS2D02G165100	0.00131308	49.1341	Up	AT3G16520	2e-110	UDP-glucosyl transferase 88A1
TraesCS6D02G212700	0.000234896	49.1266	Up	AT4G30080	0	auxin response factor 16
TraesCS2D02G100200	0.000713692	49.1198	Up	AT3G03660	5e-60	WUSCHEL related homeobox 11
TraesCS7D02G469200	5.72146e-05	49.1198	Up	AT1G22190	2e-39	Integrase-type DNA-binding superfamily protein
TraesCS2D02G093000	7.58155e-05	48.7053	Up	AT1G56600	2e-180	galactinol synthase 2
TraesCS3D02G158800	0.00667798	48.7053	Up	AT1G64080	5e-41	membrane-associated kinase regulator
TraesCS2B02G582000	0.00118368	48.0144	Up	AT3G04720	1e-62	pathogenesis-related 4
TraesCS5B02G182000	7.57008e-05	47.9651	Up	AT2G29380	3e-119	highly ABA-induced PP2C protein 3
TraesCS2B02G581900	0.000654674	47.9651	Up	AT3G04720	6e-64	pathogenesis-related 4
TraesCS2B02G407600	5.97958e-05	47.669	Up	AT2G46680	1e-33	homeobox 7
TraesCS2B02G521200	0.00729298	47.669	Up	AT2G16050	3e-22	Cysteine/Histidine-rich C1 domain family protein
TraesCS2B02G551800	0.00153907	47.669	Up	-	-	-
TraesCS2B02G369000	0.000296604	47.5618	Up	AT2G43590	1e-111	Chitinase family protein
TraesCS2B02G519100	0.00658827	47.5618	Up	AT5G48930	7e-62	hydroxycinnamoyl-CoA shikimate/quinate hydroxycinnamoyl transferase
TraesCS2D02G003200	0.000370367	47.5395	Up	AT3G46530	2e-63	NB-ARC domain-containing disease resistance protein
TraesCS2B02G500200	0.00938372	47.5395	Up	-	-	-
TraesCS6A02G142300	8.39596e-05	47.467	Up	AT5G25260	0	SPFH/Band 7/PHB domain-containing membrane-associated protein family
TraesCS2B02G490400	2.87582e-07	47.467	Up	-	-	-
TraesCS6A02G145100	0.000656819	47.3729	Up	AT2G12400	3e-180	plasma membrane fusion protein
TraesCS2B02G464700	0.00198677	47.3729	Up	AT2G02040	4e-166	peptide transporter 2
TraesCS6A02G359900	0.00300973	47.1509	Up	AT1G23070	4e-175	organic solute transporter ostalpha protein (DUF300)
TraesCS2B02G416400	0.00640109	47.1509	Up	AT2G45470	7e-134	FASCICLIN-like arabinogalactan protein 8
TraesCS5A02G163400	0.00175716	46.9781	Up	AT1G15950	5e-150	cinnamoyl coa reductase 1
TraesCS2B02G242000	4.32171e-05	46.9781	Up	-	-	-
TraesCS2B02G210600	0.0062434	46.8661	Up	AT2G14960	0	Auxin-responsive GH3 family protein
TraesCS3D02G158600	0.000173736	46.8661	Up	AT1G01470	1e-61	Late embryogenesis abundant protein
TraesCS2B02G202300	2.29557e-06	46.7808	Up	AT1G74160	1e-82	LONGIFOLIA protein
TraesCS7D02G435200	6.47664e-05	46.7808	Up	AT1G62790	3e-17	Bifunctional inhibitor/lipid-transfer protein/seed storage 2S albumin superfamily protein
TraesCS2B02G187200	2.38486e-07	46.5385	Up	AT4G39770	9e-140	Haloacid dehalogenase-like hydrolase (HAD) superfamily protein
TraesCS1D02G050000	6.20962e-05	46.5385	Up	AT3G22600	7e-33	Bifunctional inhibitor/lipid-transfer protein/seed storage 2S albumin superfamily protein
TraesCS2B02G177300	2.50853e-05	46.4898	Up	AT2G46960	3e-178	cytochrome P450, family 709, subfamily B, polypeptide 1
TraesCS1D02G296500	0.000122806	46.4898	Up	AT5G01300	6e-60	PEBP (phosphatidylethanolamine-binding protein) family protein
TraesCS1D02G207000	0.00314213	46.3652	Up	AT3G12500	2e-88	basic chitinase
TraesCS2B02G145600	0.00337736	46.3652	Up	-	-	-
TraesCS2B02G132700	3.69276e-05	46.2873	Up	AT5G49690	4e-61	UDP-Glycosyltransferase superfamily protein
TraesCS5D02G219300	0.000488035	46.2873	Up	AT1G74950	9e-17	TIFY domain/Divergent CCT motif family protein
TraesCS5D02G188600	7.49313e-05	46.2297	Up	AT2G29380	1e-118	highly ABA-induced PP2C protein 3
TraesCS2B02G132500	9.35811e-05	46.2297	Up	AT5G49690	8e-63	UDP-Glycosyltransferase superfamily protein
TraesCS3A02G183800	0.000120296	46.1544	Up	AT5G47560	0	tonoplast dicarboxylate transporter
TraesCS2B02G132100	0.000164593	46.1544	Up	AT5G49690	1e-61	UDP-Glycosyltransferase superfamily protein
TraesCS1D02G190200	0.00103663	46.1146	Up	AT1G10370	1e-69	Glutathione S-transferase family protein
TraesCS2A02G546000	0.00458885	46.1146	Up	AT3G53690	5e-65	RING/U-box superfamily protein
TraesCS5A02G424000	0.000276161	45.9419	Up	AT1G17180	9e-68	glutathione S-transferase TAU 25
TraesCS2A02G526800	0.00728729	45.9419	Up	AT3G53690	3e-17	RING/U-box superfamily protein
TraesCS5D02G411300	1.09114e-07	45.8369	Up	AT4G37580	3e-172	Acyl-CoA N-acyltransferases (NAT) superfamily protein
TraesCS3B02G213600	6.95676e-05	45.8133	Up	AT5G47560	0	tonoplast dicarboxylate transporter
TraesCS2A02G488500	1.9055e-05	45.8133	Up	AT3G13790	6e-176	Glycosyl hydrolases family 32 protein
TraesCS1D02G403100	0.000413595	45.7445	Up	AT1G13080	2e-110	cytochrome P450, family 71, subfamily B, polypeptide 2
TraesCS2A02G467500	0.000897577	45.7445	Up	-	-	-
TraesCS2A02G443600	0.000197525	45.5964	Up	AT2G02040	8e-166	peptide transporter 2
TraesCS4D02G094200	0.0011829	45.5964	Up	AT4G33490	4e-130	Eukaryotic aspartyl protease family protein
TraesCS6D02G161200	0.000785653	45.4484	Up	AT3G28345	0	ABC transporter family protein
TraesCS2A02G432300	0.00682825	45.4484	Up	AT4G29905	1e-15	hypothetical protein
TraesCS1B02G371900	0.000271986	45.3892	Up	AT3G48520	0	cytochrome P450, family 94, subfamily B, polypeptide 3
TraesCS2A02G395100	0.00466108	45.3892	Up	AT3G61460	1e-13	brassinosteroid-responsive RING-H2
TraesCS2A02G387700	0.00827984	45.3638	Up	AT1G15380	2e-44	Lactoylglutathione lyase / glyoxalase I family protein
TraesCS6A02G041900	6.28529e-05	45.3638	Up	-	-	-
TraesCS2A02G386700	6.90475e-05	45.3374	Up	AT1G62710	0	beta vacuolar processing enzyme
TraesCS7D02G048000	0.00116811	45.3374	Up	AT5G10770	7e-67	Eukaryotic aspartyl protease family protein
TraesCS2A02G367700	0.000494391	45.2776	Up	AT2G33380	5e-107	Caleosin-related family protein
TraesCS7B02G171000	0.000291304	45.2776	Up	AT2G17730	7e-63	NEP-interacting protein 2
TraesCS7D02G322900	0.00110438	45.1523	Up	AT4G36945	8e-146	PLC-like phosphodiesterases superfamily protein
TraesCS2A02G283000	2.17591e-07	45.1523	Up	AT1G27990	4e-105	transmembrane protein
TraesCS2A02G217200	3.67948e-05	44.8562	Up	AT4G23280	4e-156	cysteine-rich RLK (RECEPTOR-like protein kinase) 20
TraesCS3A02G315800	9.02604e-05	44.7238	Up	AT2G20900	4e-145	diacylglycerol kinase 5
TraesCS2A02G216600	0.00753402	44.7238	Up	AT4G23180	1e-60	cysteine-rich RLK (RECEPTOR-like protein kinase) 10
TraesCS2A02G132300	0.00175549	44.5602	Up	AT1G65480	2e-73	PEBP (phosphatidylethanolamine-binding protein) family protein
TraesCS2A02G194500	6.76306e-06	44.5602	Up	AT5G67420	7e-64	LOB domain-containing protein 37
TraesCS2A02G161200	0.000403003	44.3529	Up	AT2G22190	2e-139	Haloacid dehalogenase-like hydrolase (HAD) superfamily protein
TraesCS1B02G250900	0.00165803	44.3011	Up	AT1G24620	4e-45	EF hand calcium-binding protein family
TraesCS2A02G158600	0.000861626	44.3011	Up	-	-	-
TraesCS6B02G392700	0.000176814	44.1616	Up	AT1G23070	2e-175	organic solute transporter ostalpha protein (DUF300)
TraesCS2A02G068500	0.00135063	44.1616	Up	AT2G15480	8e-70	UDP-glucosyl transferase 73B5
TraesCS2A02G047300	0.00168979	44.042	Up	AT3G54700	0	phosphate transporter 1;7
TraesCS7D02G367700	9.72517e-05	44.042	Up	AT3G24520	3e-59	heat shock transcription factor C1
TraesCS1D02G359100	0.00493423	43.8693	Up	AT3G48520	0	cytochrome P450, family 94, subfamily B, polypeptide 3
TraesCS2A02G045400	0.0094626	43.8693	Up	AT3G62760	2e-71	Glutathione S-transferase family protein
TraesCS2A02G041400	0.00764863	43.6966	Up	AT5G64440	0	fatty acid amide hydrolase
TraesCS5D02G392200	7.02854e-05	43.6966	Up	AT4G14640	9e-69	calmodulin 8
TraesCS2A02G000400	9.14982e-08	43.691	Up	AT5G51760	5e-91	Protein phosphatase 2C family protein
TraesCS5A02G127200	7.84115e-05	43.691	Up	AT5G22380	6e-68	NAC domain containing protein 90
TraesCS3A02G279000	0.00519593	43.5239	Up	AT2G46150	3e-33	Late embryogenesis abundant (LEA) hydroxyproline-rich glycoprotein family
TraesCS1D02G444200	0.000119823	43.5239	Up	AT4G03290	1e-16	EF hand calcium-binding protein family
TraesCS1D02G352200	0.000474535	43.3943	Up	AT1G53400	2e-60	Ubiquitin domain-containing protein
TraesCS1D02G402400	1.57515e-07	43.3943	Up	AT5G39670	4e-22	Calcium-binding EF-hand family protein
TraesCS1D02G395200	3.41143e-09	43.2936	Up	AT3G12700	1e-109	Eukaryotic aspartyl protease family protein
TraesCS4D02G015600	0.000236167	43.2936	Up	AT4G11650	6e-87	osmotin 34
TraesCS2A02G266900	0.000163058	43.0633	Up	-	-	-
TraesCS1D02G383700	0.00582568	43.0633	Up	-	-	-
TraesCS7D02G312700	0.000198906	42.9482	Up	AT1G54520	3e-49	myelin-associated oligodendrocyte basic protein
TraesCS1D02G381200	9.75716e-05	42.9482	Up	AT3G18280	3e-23	Bifunctional inhibitor/lipid-transfer protein/seed storage 2S albumin superfamily protein
TraesCS4A02G043800	0.000172803	42.9021	Up	AT4G33680	0	Pyridoxal phosphate (PLP)-dependent transferases superfamily protein
TraesCS1D02G369800	0.00639612	42.9021	Up	AT3G15670	1e-35	Late embryogenesis abundant protein (LEA) family protein
TraesCS3D02G213900	0.000451859	42.6603	Up	AT3G53450	8e-107	Putative lysine decarboxylase family protein
TraesCS1D02G369400	0.000150349	42.6603	Up	AT1G52690	4e-32	Late embryogenesis abundant protein (LEA) family protein
TraesCS3D02G288600	0.000108698	42.4492	Up	AT3G51895	0	sulfate transporter 3;1
TraesCS1D02G352600	9.70948e-07	42.4492	Up	AT2G42750	4e-127	DNAJ heat shock N-terminal domain-containing protein
TraesCS1D02G351800	5.87204e-05	42.0072	Up	AT3G14680	0	cytochrome P450, family 72, subfamily A, polypeptide 14
TraesCS4D02G000500	0.00141256	41.9694	Up	AT5G60790	0	ABC transporter family protein
TraesCS1D02G312600	0.00980323	41.9694	Up	AT3G07690	0	6-phosphogluconate dehydrogenase family protein
TraesCS1D02G330300	0.00180608	41.9694	Up	AT4G21380	3e-71	receptor kinase 3
TraesCS1D02G302500	1.04941e-05	41.7967	Up	AT5G24910	1e-141	cytochrome P450, family 714, subfamily A, polypeptide 1
TraesCS1B02G363900	0.00582451	41.7967	Up	AT1G53400	2e-53	Ubiquitin domain-containing protein
TraesCS1D02G300700	6.76153e-05	41.7474	Up	AT3G56400	6e-26	WRKY DNA-binding protein 70
TraesCS2A02G205100	0.000764358	41.7474	Up	AT4G21510	2e-19	F-box family protein
TraesCS1A02G411200	0.000760721	41.6586	Up	AT2G29380	1e-89	highly ABA-induced PP2C protein 3
TraesCS1D02G282000	0.0019679	41.6586	Up	-	-	-
TraesCS1A02G270800	0.000920088	41.624	Up	AT5G63650	1e-175	SNF1-related protein kinase 2.5
TraesCS1D02G280500	0.00135144	41.624	Up	AT3G05330	2e-69	cyclin family
TraesCS4A02G311000	0.0065566	41.4513	Up	AT2G36690	7e-135	2-oxoglutarate (2OG) and Fe(II)-dependent oxygenase superfamily protein
TraesCS1D02G266100	0.000447507	41.4513	Up	-	-	-
TraesCS2A02G343900	0.00148746	41.1059	Up	AT5G15140	2e-116	Galactose mutarotase-like superfamily protein
TraesCS1D02G266000	1.04239e-05	41.1059	Up	-	-	-
TraesCS1A02G426800	0.00157565	40.9332	Up	AT5G24130	7e-64	polypyrimidine tract-binding-like protein
TraesCS1D02G265900	1.8823e-05	40.9332	Up	-	-	-
TraesCS1D02G239500	0.00272277	40.8295	Up	AT4G23700	1e-114	cation/H+ exchanger 17
TraesCS3D02G146400	9.32269e-05	40.8295	Up	AT2G31090	6e-24	transmembrane protein
TraesCS7B02G047300	9.62502e-05	40.7718	Up	AT3G46920	4e-176	kinase superfamily with octicosapeptide/Phox/Bem1p domain-containing protein
TraesCS1D02G188900	2.69412e-05	40.7718	Up	AT5G62150	1e-27	peptidoglycan-binding LysM domain-containing protein
TraesCS5A02G356300	0.000106397	40.6854	Up	AT5G17230	2e-148	PHYTOENE SYNTHASE
TraesCS1D02G187200	3.90389e-05	40.6854	Up	AT2G36290	3e-102	alpha/beta-Hydrolases superfamily protein
TraesCS1D02G154700	0.00465197	40.5631	Up	AT2G37210	4e-122	lysine decarboxylase family protein
TraesCS5B02G071100	0.000109843	40.5631	Up	AT4G14305	4e-96	Peroxisomal membrane 22 kDa (Mpv17/PMP22) family protein
TraesCS2D02G191800	0.000743835	40.5446	Up	AT4G37390	0	Auxin-responsive GH3 family protein
TraesCS1D02G130700	0.00387616	40.5446	Up	-	-	-
TraesCS3D02G188000	0.00012065	40.415	Up	AT5G47560	0	tonoplast dicarboxylate transporter
TraesCS1D02G096400	0.00232822	40.415	Up	AT5G06730	1e-116	Peroxidase superfamily protein
TraesCS1D02G089900	3.4352e-09	40.2931	Up	AT5G48930	8e-44	hydroxycinnamoyl-CoA shikimate/quinate hydroxycinnamoyl transferase
TraesCS1D02G086000	0.00550422	39.8969	Up	-	-	-
TraesCS3A02G214400	0.000668878	39.8969	Up	-	-	-
TraesCS2B02G603200	0.00016348	39.7414	Up	AT2G35460	1e-36	Late embryogenesis abundant (LEA) hydroxyproline-rich glycoprotein family
TraesCS1D02G012000	8.67605e-08	39.7414	Up	AT2G02120	1e-20	Scorpion toxin-like knottin superfamily protein
TraesCS7A02G305200	0.000359943	39.5645	Up	AT1G56010	7e-74	NAC domain containing protein 1
TraesCS1B02G456200	0.000209815	39.0827	Up	AT4G27970	0	SLAC1 homologue 2
TraesCS1D02G404400	7.71528e-07	39.082	Up	AT2G33860	4e-166	Transcriptional factor B3 family protein / auxin-responsive factor AUX/IAA-like protein
TraesCS1B02G441400	0.00454005	39.0333	Up	AT2G29380	8e-91	highly ABA-induced PP2C protein 3
TraesCS1B02G282600	0.00162499	39.0333	Up	-	-	-
TraesCS5A02G215200	0.00165882	38.6879	Up	AT2G05940	5e-160	Protein kinase superfamily protein
TraesCS1B02G438600	0.0013592	38.6879	Up	AT3G07040	1e-58	NB-ARC domain-containing disease resistance protein
TraesCS1B02G414800	8.68687e-07	38.6015	Up	AT3G12700	3e-108	Eukaryotic aspartyl protease family protein
TraesCS3D02G424000	0.00317075	38.6015	Up	AT1G14590	6e-85	Nucleotide-diphospho-sugar transferase family protein
TraesCS1A02G048700	0.000114968	38.5863	Up	AT3G22600	1e-32	Bifunctional inhibitor/lipid-transfer protein/seed storage 2S albumin superfamily protein
TraesCS1B02G409700	1.44238e-05	38.5863	Up	-	-	-
TraesCS5D02G218400	0.000881183	38.5515	Up	AT1G54100	0	aldehyde dehydrogenase 7B4
TraesCS1B02G394900	0.000538195	38.5515	Up	AT1G18390	1e-160	Serine/Threonine kinase family catalytic domain protein
TraesCS7B02G241600	0.00101005	38.472	Up	AT1G15080	9e-120	lipid phosphate phosphatase 2
TraesCS1B02G394700	3.26102e-06	38.472	Up	AT3G18280	1e-23	Bifunctional inhibitor/lipid-transfer protein/seed storage 2S albumin superfamily protein
TraesCS5A02G018200	0.000412219	38.4139	Up	AT4G11650	4e-41	osmotin 34
TraesCS1B02G394500	0.00354361	38.4139	Up	AT3G18280	9e-30	Bifunctional inhibitor/lipid-transfer protein/seed storage 2S albumin superfamily protein
TraesCS1B02G384700	0.00116798	38.3806	Up	AT2G32510	2e-75	mitogen-activated protein kinase kinase kinase 17
TraesCS1B02G381400	0.00155042	38.3573	Up	AT1G52690	7e-30	Late embryogenesis abundant protein (LEA) family protein
TraesCS5D02G422700	0.000118046	38.3573	Up	AT5G26920	5e-22	Cam-binding protein 60-like G
TraesCS6B02G257800	0.000162744	37.9539	Up	AT1G08650	2e-89	phosphoenolpyruvate carboxylase kinase 1
TraesCS1B02G368300	0.00269532	37.9539	Up	AT5G24090	5e-51	chitinase A
TraesCS4A02G061800	0.000302634	37.4098	Up	AT5G42650	0	allene oxide synthase
TraesCS1B02G355900	0.00274628	37.4098	Up	AT4G13180	8e-99	NAD(P)-binding Rossmann-fold superfamily protein
TraesCS1B02G313400	0.000154618	37.3062	Up	AT5G24910	1e-142	cytochrome P450, family 714, subfamily A, polypeptide 1
TraesCS1B02G347600	0.00583311	37.3062	Up	AT1G78440	1e-111	gibberellin 2-beta-dioxygenase
TraesCS4A02G084200	0.000446299	37.3062	Up	-	-	-
TraesCS5A02G388800	0.000221565	37.2591	Up	AT3G47570	2e-176	Leucine-rich repeat protein kinase family protein
TraesCS1B02G304600	0.00887374	37.2591	Up	AT5G57510	2e-19	cotton fiber protein
TraesCS5D02G432600	0.000244676	37.2452	Up	AT1G17180	7e-81	glutathione S-transferase TAU 25
TraesCS1B02G281400	0.000393047	37.2452	Up	AT5G17210	8e-41	transmembrane protein, putative (DUF1218)
TraesCS1B02G276900	9.20928e-10	37.2265	Up	-	-	-
TraesCS2B02G308500	0.00016633	37.1581	Up	AT1G08250	0	arogenate dehydratase 6
TraesCS1B02G245800	8.59605e-05	37.1581	Up	-	-	-
TraesCS1B02G229400	1.57664e-06	37.0989	Up	AT1G10940	3e-175	Protein kinase superfamily protein
TraesCS3A02G288800	0.000279485	37.0298	Up	AT3G51895	0	sulfate transporter 3;1
TraesCS1B02G196900	0.000267015	37.0298	Up	AT2G36290	3e-105	alpha/beta-Hydrolases superfamily protein
TraesCS4D02G244000	0.000715201	37.0101	Up	AT1G24764	2e-117	microtubule-associated proteins 70-2
TraesCS1B02G143300	0.000933581	37.0101	Up	-	-	-
TraesCS2A02G305900	0.00145477	36.9176	Up	AT2G01170	6e-133	bidirectional amino acid transporter 1
TraesCS1B02G135600	0.00323179	36.9176	Up	AT5G25220	1e-113	homeobox protein knotted-1-like 3
TraesCS5B02G208600	0.00141021	36.8621	Up	AT2G05940	3e-159	Protein kinase superfamily protein
TraesCS1B02G107500	1.19155e-06	36.8621	Up	AT5G48930	4e-45	hydroxycinnamoyl-CoA shikimate/quinate hydroxycinnamoyl transferase
TraesCS3A02G258000	0.00013601	36.8589	Up	AT2G47000	0	ATP binding cassette subfamily B4
TraesCS1B02G107400	1.62933e-08	36.8589	Up	AT5G48930	1e-43	hydroxycinnamoyl-CoA shikimate/quinate hydroxycinnamoyl transferase
TraesCS1B02G080600	0.00307132	36.7838	Up	AT1G07900	5e-58	LOB domain-containing protein 1
TraesCS1B02G048500	0.00591453	36.6844	Up	AT3G53260	0	phenylalanine ammonia-lyase 2
TraesCS1B02G268000	0.00117371	36.6844	Up	AT5G16080	1e-51	carboxyesterase 17
TraesCS1B02G024800	0.00944448	36.6153	Up	AT1G03940	1e-39	HXXXD-type acyl-transferase family protein
TraesCS1B02G018100	1.17288e-06	35.9245	Up	AT2G02130	1e-19	low-molecular-weight cysteine-rich 68
TraesCS1A02G387400	4.0568e-09	35.8258	Up	AT3G12700	4e-109	Eukaryotic aspartyl protease family protein
TraesCS2D02G165800	0.00303836	35.8258	Up	-	-	-
TraesCS6A02G336600	0.000147238	35.8149	Up	AT2G05940	2e-166	Protein kinase superfamily protein
TraesCS1A02G374700	1.07788e-05	35.8149	Up	AT1G18390	2e-160	Serine/Threonine kinase family catalytic domain protein
TraesCS2B02G603100	0.000142532	35.7633	Up	AT2G35980	2e-36	Late embryogenesis abundant (LEA) hydroxyproline-rich glycoprotein family
TraesCS1A02G374400	6.89173e-06	35.7633	Up	AT3G18280	2e-21	Bifunctional inhibitor/lipid-transfer protein/seed storage 2S albumin superfamily protein
TraesCS1A02G367000	0.00923905	35.7518	Up	AT2G32510	3e-71	mitogen-activated protein kinase kinase kinase 17
TraesCS5B02G224000	0.000224042	35.7197	Up	AT1G80840	2e-51	WRKY DNA-binding protein 40
TraesCS1A02G364100	0.00026404	35.7197	Up	AT3G15670	6e-26	Late embryogenesis abundant protein (LEA) family protein
TraesCS2A02G217000	0.000145381	35.6777	Up	AT4G05200	7e-161	cysteine-rich RLK (RECEPTOR-like protein kinase) 25
TraesCS1A02G364000	5.83651e-10	35.6777	Up	AT3G15670	3e-32	Late embryogenesis abundant protein (LEA) family protein
TraesCS1A02G351600	0.000554111	35.6481	Up	AT3G48520	0	cytochrome P450, family 94, subfamily B, polypeptide 3
TraesCS3B02G552700	0.00356122	35.6481	Up	AT1G76640	7e-34	Calcium-binding EF-hand family protein
TraesCS1A02G276800	0.00462975	35.2336	Up	AT1G08290	1e-93	WIP domain protein 3
TraesCS1A02G349000	0.00167852	35.2336	Up	AT1G53400	4e-60	Ubiquitin domain-containing protein
TraesCS3B02G290700	0.00704292	34.8882	Up	AT2G47000	0	ATP binding cassette subfamily B4
TraesCS1A02G265900	4.5493e-08	34.8882	Up	-	-	-
TraesCS4A02G104300	0.000446316	34.845	Up	AT5G02780	1e-85	glutathione transferase lambda 1
TraesCS1A02G265800	0.000126034	34.845	Up	-	-	-
TraesCS3B02G574600	0.000997201	34.6579	Up	AT4G24220	3e-166	NAD(P)-binding Rossmann-fold superfamily protein
TraesCS1A02G265700	3.98528e-08	34.6579	Up	-	-	-
TraesCS4D02G206600	0.00054596	34.5082	Up	AT5G02500	0	heat shock cognate protein 70-1
TraesCS1A02G235000	1.06699e-05	34.5082	Up	AT1G12920	0	eukaryotic release factor 1-2
TraesCS1A02G189300	6.77996e-05	34.4155	Up	AT2G36290	3e-114	alpha/beta-Hydrolases superfamily protein
TraesCS5B02G132500	0.000155496	34.4155	Up	-	-	-
TraesCS1A02G186600	0.00295805	34.2915	Up	AT1G10360	3e-70	glutathione S-transferase TAU 18
TraesCS1B02G365200	0.000990174	34.2915	Up	AT4G18980	2e-12	AtS40-3
TraesCS1D02G258800	0.00061958	34.2837	Up	AT5G12250	0	beta-6 tubulin
TraesCS1A02G121500	0.00178684	34.2837	Up	AT5G26170	5e-39	WRKY DNA-binding protein 50
TraesCS1A02G115700	0.000193605	34.097	Up	AT1G80160	2e-75	Lactoylglutathione lyase / glyoxalase I family protein
TraesCS1A02G093000	0.00733734	34.097	Up	AT2G47770	3e-27	TSPO(outer membrane tryptophan-rich sensory protein)-like protein
TraesCS2A02G274700	0.000177576	33.7153	Up	AT1G60730	0	NAD(P)-linked oxidoreductase superfamily protein
TraesCS1A02G088300	5.41725e-05	33.7153	Up	AT5G48930	1e-44	hydroxycinnamoyl-CoA shikimate/quinate hydroxycinnamoyl transferase
TraesCS4A02G053500	0.000611111	33.6792	Up	AT1G66250	9e-45	O-Glycosyl hydrolases family 17 protein
TraesCS1A02G084600	0.00522238	33.6792	Up	-	-	-
TraesCS7D02G357300	0.000764346	33.5674	Up	AT1G69850	0	nitrate transporter 1:2
TraesCS1A02G079400	0.000652495	33.5674	Up	AT5G51890	6e-82	Peroxidase superfamily protein
TraesCS1A02G059100	2.02657e-05	33.3338	Up	AT2G26560	2e-146	phospholipase A 2A
TraesCS1A02G271400	0.0056978	33.3338	Up	AT5G17210	1e-21	transmembrane protein, putative (DUF1218)
TraesCS3A02G357100	0.000535274	33.092	Up	AT3G28540	3e-136	P-loop containing nucleoside triphosphate hydrolases superfamily protein
TraesCS1A02G049100	0.00403772	33.092	Up	AT5G25610	1e-35	BURP domain-containing protein
TraesCS1B02G231600	0.00561713	32.9883	Up	AT3G60320	0	bZIP domain class transcription factor (DUF630 and DUF632)
TraesCS1A02G047400	0.000915451	32.9883	Up	-	-	-
TraesCS3D02G110200	9.92437e-05	32.9427	Up	AT3G16500	3e-48	phytochrome-associated protein 1
TraesCS1A02G047300	1.80118e-08	32.902	Up	AT2G45550	2e-108	cytochrome P450, family 76, subfamily C, polypeptide 4
TraesCS5D02G225100	0.00602624	32.902	Up	AT5G57500	2e-76	Galactosyltransferase family protein
TraesCS3D02G260300	0.00878812	32.75	Up	AT3G12500	1e-147	basic chitinase
TraesCS1A02G013600	1.96091e-07	32.75	Up	AT2G02100	9e-20	low-molecular-weight cysteine-rich 69
TraesCS5B02G355800	0.00201024	32.6792	Up	AT1G07750	6e-51	RmlC-like cupins superfamily protein
TraesCS5A02G488500	0.000188677	32.5524	Up	AT5G13200	2e-96	GRAM domain family protein
TraesCS3A02G211100	0.000279249	32.547	Up	AT3G53450	7e-107	Putative lysine decarboxylase family protein
TraesCS3A02G329400	0.00213108	32.5134	Up	AT1G19100	2e-174	Histidine kinase-, DNA gyrase B-, and HSP90-like ATPase family protein
TraesCS3A02G127300	0.00131321	32.4356	Up	AT5G42830	3e-91	HXXXD-type acyl-transferase family protein
TraesCS2B02G454500	0.000192017	32.3519	Up	AT5G57540	4e-95	xyloglucan endotransglucosylase/hydrolase 13
TraesCS2D02G227000	0.000349991	32.2637	Up	AT5G17740	4e-120	P-loop containing nucleoside triphosphate hydrolases superfamily protein
TraesCS1A02G166200	0.000498266	32.1416	Up	AT2G15220	1e-68	Plant basic secretory protein (BSP) family protein
TraesCS6B02G105400	0.000220803	32.0333	Up	AT2G15220	7e-84	Plant basic secretory protein (BSP) family protein
TraesCS3B02G408500	0.000248651	31.9628	Up	AT2G35980	3e-31	Late embryogenesis abundant (LEA) hydroxyproline-rich glycoprotein family
TraesCS2D02G107100	0.000305953	31.8059	Up	AT2G30360	8e-117	SOS3-interacting protein 4
TraesCS2A02G582000	0.000244379	31.7657	Up	AT4G11610	0	C2 calcium/lipid-binding plant phosphoribosyltransferase family protein
TraesCS2D02G554400	0.000288244	31.5761	Up	AT5G06740	1e-87	Concanavalin A-like lectin protein kinase family protein
TraesCS2A02G031400	0.000215215	31.5548	Up	AT3G14470	1e-107	NB-ARC domain-containing disease resistance protein
TraesCS6D02G342800	0.000442793	31.5326	Up	AT1G23070	2e-174	organic solute transporter ostalpha protein (DUF300)
TraesCS1B02G195500	0.000887696	31.3475	Up	AT3G52790	1e-28	peptidoglycan-binding LysM domain-containing protein
TraesCS7B02G070000	0.00557927	31.2957	Up	AT4G05200	1e-90	cysteine-rich RLK (RECEPTOR-like protein kinase) 25
TraesCS4B02G220000	0.000240719	31.1852	Up	-	-	-
TraesCS4B02G173700	0.000329736	30.9227	Up	AT2G39050	1e-62	hydroxyproline-rich glycoprotein family protein
TraesCS5A02G217000	0.001823	30.9001	Up	AT5G57500	7e-75	Galactosyltransferase family protein
TraesCS6A02G004000	0.0025204	30.8294	Up	AT2G16630	2e-29	Pollen Ole e 1 allergen and extensin family protein
TraesCS2A02G220400	0.000240614	30.6907	Up	AT1G61800	0	glucose-6-phosphate/phosphate translocator 2
TraesCS5A02G225500	0.00397182	30.6444	Up	AT4G31800	9e-41	WRKY DNA-binding protein 18
TraesCS5B02G502200	0.000418494	30.3976	Up	AT5G13200	6e-97	GRAM domain family protein
TraesCS3A02G121300	0.00835883	30.3282	Up	AT1G04250	4e-48	AUX/IAA transcriptional regulator family protein
TraesCS4B02G356600	0.000543046	30.1213	Up	AT1G63120	3e-137	RHOMBOID-like 2
TraesCS2B02G275500	0.000301492	30.0954	Up	-	-	-
TraesCS1A02G374200	0.000588239	30.0522	Up	AT3G18280	7e-31	Bifunctional inhibitor/lipid-transfer protein/seed storage 2S albumin superfamily protein
TraesCS6D02G379900	0.000301913	29.8167	Up	AT3G45090	0	P-loop containing nucleoside triphosphate hydrolases superfamily protein
TraesCS3A02G092800	0.000330871	29.7161	Up	AT5G40390	0	Raffinose synthase family protein
TraesCS3A02G053500	0.00175628	29.7068	Up	-	-	-
TraesCS1B02G277000	0.00250736	29.6636	Up	AT4G18550	2e-137	alpha/beta-Hydrolases superfamily protein
TraesCS5D02G102000	0.000411447	29.6454	Up	AT4G25800	1e-46	Calmodulin-binding protein
TraesCS4A02G464100	0.00325445	29.6081	Up	AT3G30340	4e-81	nodulin MtN21 /EamA-like transporter family protein
TraesCS3D02G218100	0.000264208	29.5498	Up	AT3G50930	1e-162	cytochrome BC1 synthesi
TraesCS7D02G067300	0.00046477	29.4477	Up	AT1G31770	0	ATP-binding cassette 14
TraesCS1D02G271200	0.000507958	29.4477	Up	AT5G17210	3e-40	transmembrane protein, putative (DUF1218)
TraesCS3B02G246300	0.000258919	29.2204	Up	AT3G50930	3e-142	cytochrome BC1 synthesi
TraesCS2B02G279200	0.00282171	29.1195	Up	AT4G37330	6e-126	cytochrome P450, family 81, subfamily D, polypeptide 4
TraesCS5A02G159900	0.00035805	28.8432	Up	-	-	-
TraesCS7D02G421100	0.000686132	28.8087	Up	AT1G28590	5e-91	GDSL-like Lipase/Acylhydrolase superfamily protein
TraesCS7A02G195800	0.000345662	28.7939	Up	AT1G70170	8e-108	matrix metalloproteinase
TraesCS2D02G547300	0.000496759	28.705	Up	AT3G53690	9e-67	RING/U-box superfamily protein
TraesCS6A02G325700	0.000285801	28.6768	Up	AT1G05010	3e-153	ethylene-forming enzyme
TraesCS1D02G239700	0.000979857	28.6705	Up	AT4G21380	0	receptor kinase 3
TraesCS1D02G207100	0.00971785	28.6129	Up	AT3G12500	1e-93	basic chitinase
TraesCS3D02G499700	0.00262374	28.4978	Up	AT1G76640	5e-34	Calcium-binding EF-hand family protein
TraesCS1D02G147800	0.000511697	28.3251	Up	AT1G02205	0	Fatty acid hydroxylase superfamily
TraesCS2D02G226000	0.000291641	28.2635	Up	AT1G61800	0	glucose-6-phosphate/phosphate translocator 2
TraesCS5B02G098900	0.000617593	27.9847	Up	AT5G57580	5e-63	Calmodulin-binding protein
TraesCS3D02G128500	0.000309032	27.7615	Up	AT5G42830	1e-90	HXXXD-type acyl-transferase family protein
TraesCS7A02G364900	0.000663934	27.7493	Up	AT2G32210	3e-12	cysteine-rich/transmembrane domain A-like protein
TraesCS6D02G274900	0.00316318	27.6342	Up	AT1G66230	5e-81	myb domain protein 20
TraesCS6D02G212200	0.000446943	27.5433	Up	AT3G53260	0	phenylalanine ammonia-lyase 2
TraesCS4B02G033100	0.00227281	27.3875	Up	AT1G18980	4e-70	RmlC-like cupins superfamily protein
TraesCS1D02G176900	0.000329221	27.2645	Up	AT2G46700	0	CDPK-related kinase 3
TraesCS5D02G072500	0.000385815	27.1838	Up	AT4G14305	3e-96	Peroxisomal membrane 22 kDa (Mpv17/PMP22) family protein
TraesCS7B02G104200	0.000444795	27.0348	Up	AT1G70090	1e-149	glucosyl transferase family 8
TraesCS5D02G061500	0.000627488	26.9884	Up	AT5G10530	3e-111	Concanavalin A-like lectin protein kinase family protein
TraesCS1D02G344900	0.000433305	26.8902	Up	AT4G13180	3e-98	NAD(P)-binding Rossmann-fold superfamily protein
TraesCS4B02G100800	0.00264919	26.8697	Up	AT5G09220	0	amino acid permease 2
TraesCS4A02G230500	0.00348446	26.7706	Up	AT1G18480	6e-136	Calcineurin-like metallo-phosphoesterase superfamily protein
TraesCS7B02G085900	0.00152454	26.6724	Up	AT1G78080	3e-61	related to AP2 4
TraesCS1D02G194600	0.0056593	26.4828	Up	AT3G45980	3e-70	Histone superfamily protein
TraesCS2A02G331700	0.00109955	26.4651	Up	AT5G47810	0	phosphofructokinase 2
TraesCS2A02G117700	0.000717488	26.4053	Up	-	-	-
TraesCS3A02G039200	0.000494438	26.4005	Up	AT4G23280	3e-153	cysteine-rich RLK (RECEPTOR-like protein kinase) 20
TraesCS4D02G296900	0.0024124	26.3763	Up	AT3G28860	0	ATP binding cassette subfamily B19
TraesCS2B02G414800	0.000499558	26.3161	Up	AT4G11280	0	1-aminocyclopropane-1-carboxylic acid (acc) synthase 6
TraesCS7A02G331300	0.00146321	26.2098	Up	AT3G16240	1e-122	delta tonoplast integral protein
TraesCS2A02G323000	0.0034541	26.1833	Up	AT3G48360	5e-82	BTB and TAZ domain protein 2
TraesCS6D02G291300	0.000371379	26.1532	Up	AT1G70090	6e-154	glucosyl transferase family 8
TraesCS1D02G117100	0.000686918	26.1252	Up	AT1G80160	3e-75	Lactoylglutathione lyase / glyoxalase I family protein
TraesCS5A02G413700	0.000531649	26.0665	Up	AT4G25800	1e-30	Calmodulin-binding protein
TraesCS1D02G304700	0.000873582	26.0625	Up	AT2G20370	9e-150	Exostosin family protein
TraesCS3A02G025400	0.000393023	26.0074	Up	AT3G26430	1e-141	GDSL-like Lipase/Acylhydrolase superfamily protein
TraesCS5B02G387200	0.000403721	25.9549	Up	AT2G27030	2e-66	calmodulin 5
TraesCS2B02G121900	0.000408453	25.885	Up	AT2G46400	2e-21	WRKY DNA-binding protein 46
TraesCS7D02G200600	0.00174967	25.833	Up	AT1G70090	5e-151	glucosyl transferase family 8
TraesCS5B02G442700	0.000497525	25.8034	Up	AT3G19690	8e-53	CAP (Cysteine-rich secretory proteins, Antigen 5, and Pathogenesis-related 1 protein) superfamily protein
TraesCS4D02G339400	0.000438882	25.7666	Up	AT3G23920	0	beta-amylase 1
TraesCS5A02G216900	0.000985835	25.7128	Up	AT5G57500	2e-79	Galactosyltransferase family protein
TraesCS4A02G107000	0.000942191	25.648	Up	AT2G38905	1e-24	Low temperature and salt responsive protein family
TraesCS3D02G066300	0.0011817	25.5185	Up	-	-	-
TraesCS7D02G201000	0.00133959	25.3491	Up	AT2G32990	0	glycosyl hydrolase 9B8
TraesCS2B02G137700	0.000706692	25.1209	Up	-	-	-
TraesCS1A02G215100	0.00106915	25.1195	Up	AT5G40250	1e-22	RING/U-box superfamily protein
TraesCS6D02G287800	1.56943e-05	25.0389	Up	AT1G73590	0	Auxin efflux carrier family protein
TraesCS5B02G086900	0.000558727	25.0388	Up	AT2G37630	1e-136	myb-like HTH transcriptional regulator family protein
TraesCS6D02G305200	0.000666256	24.9571	Up	AT1G05010	1e-157	ethylene-forming enzyme
TraesCS4D02G275800	0.00122031	24.9448	Up	AT3G48660	4e-30	transmembrane protein, putative (DUF 3339)
TraesCS1A02G049600	0.00251967	24.7326	Up	AT3G55090	0	ABC-2 type transporter family protein
TraesCS1D02G219800	0.00708907	24.7227	Up	AT3G60320	0	bZIP domain class transcription factor (DUF630 and DUF632)
TraesCS2D02G204700	0.0075758	24.6117	Up	AT3G53260	0	phenylalanine ammonia-lyase 2
TraesCS7A02G528200	0.0014814	24.6117	Up	AT3G59080	8e-165	Eukaryotic aspartyl protease family protein
TraesCS1A02G149300	0.00533307	24.5747	Up	AT5G44030	0	cellulose synthase A4
TraesCS4B02G237500	0.00212007	24.3997	Up	AT5G42650	0	allene oxide synthase
TraesCS2B02G023600	0.00107867	24.2163	Up	AT5G51760	6e-89	Protein phosphatase 2C family protein
TraesCS1B02G285400	0.00348253	24.2113	Up	AT2G27500	2e-137	Glycosyl hydrolase superfamily protein
TraesCS4D02G175900	0.00052772	24.1955	Up	AT2G39050	7e-63	hydroxyproline-rich glycoprotein family protein
TraesCS1D02G079800	0.00209206	24.1799	Up	AT4G33420	2e-63	Peroxidase superfamily protein
TraesCS3B02G146500	0.000937678	24.0264	Up	AT5G42830	8e-90	HXXXD-type acyl-transferase family protein
TraesCS3A02G294000	0.000963688	24.0229	Up	AT1G78440	3e-122	gibberellin 2-beta-dioxygenase
TraesCS4B02G142000	0.000564503	23.8043	Up	AT5G24318	6e-153	O-Glycosyl hydrolases family 17 protein
TraesCS2A02G028700	0.000591263	23.768	Up	AT1G22360	0	UDP-glucosyl transferase 85A2
TraesCS1A02G278400	1.96017e-05	23.7443	Up	AT2G38120	0	Transmembrane amino acid transporter family protein
TraesCS3B02G526700	0.00343618	23.7233	Up	AT3G57260	5e-96	beta-1,3-glucanase 2
TraesCS4B02G268700	0.000538656	23.623	Up	AT5G03380	7e-35	Heavy metal transport/detoxification superfamily protein
TraesCS3A02G257500	0.00292409	23.5466	Up	AT2G47000	0	ATP binding cassette subfamily B4
TraesCS5A02G547500	0.00454921	23.5106	Up	AT5G03280	3e-104	NRAMP metal ion transporter family protein
TraesCS3B02G063000	0.00085283	23.4977	Up	AT5G59310	3e-30	lipid transfer protein 4
TraesCS7D02G486900	0.00578843	23.4891	Up	AT3G03560	2e-67	hypothetical protein
TraesCS7D02G355100	0.000559976	23.4788	Up	AT3G47760	0	ABC2 homolog 4
TraesCS7A02G423600	0.00158193	23.175	Up	AT3G28580	3e-114	P-loop containing nucleoside triphosphate hydrolases superfamily protein
TraesCS3A02G498700	0.00220002	23.0727	Up	AT1G06800	3e-167	alpha/beta-Hydrolases superfamily protein
TraesCS7B02G261100	0.00077662	23.0508	Up	-	-	-
TraesCS4D02G268400	0.00140906	23.0141	Up	AT4G05160	0	AMP-dependent synthetase and ligase family protein
TraesCS5A02G513200	0.000561711	23.0102	Up	AT3G23920	0	beta-amylase 1
TraesCS6D02G230500	0.000705365	22.9337	Up	AT5G51460	1e-145	Haloacid dehalogenase-like hydrolase (HAD) superfamily protein
TraesCS7B02G079500	0.00227365	22.9278	Up	AT1G76690	0	12-oxophytodienoate reductase 2
TraesCS3B02G333100	0.000855303	22.8817	Up	AT3G02230	0	reversibly glycosylated polypeptide 1
TraesCS2D02G548600	0.00346157	22.7982	Up	AT4G21380	0	receptor kinase 3
TraesCS4A02G280700	0.0038887	22.7982	Up	AT1G74800	0	Galactosyltransferase family protein
TraesCS2B02G109800	0.000595685	22.5591	Up	AT1G56600	6e-177	galactinol synthase 2
TraesCS7A02G450400	0.00135462	22.5391	Up	AT5G54490	3e-38	pinoid-binding protein 1
TraesCS6D02G008300	0.00619252	22.5021	Up	AT5G66170	2e-23	sulfurtransferase 18
TraesCS5D02G329100	0.00061959	22.4348	Up	AT5G47070	1e-136	Protein kinase superfamily protein
TraesCS5B02G261200	0.000869202	22.2016	Up	AT3G21570	5e-12	proline-rich nuclear receptor coactivator
TraesCS5D02G311300	0.0010164	22.1798	Up	AT3G07040	3e-77	NB-ARC domain-containing disease resistance protein
TraesCS2D02G315100	0.00119277	22.155	Up	AT1G47380	0	Protein phosphatase 2C family protein
TraesCS2B02G401300	0.000774566	22.1505	Up	AT4G26090	9e-123	NB-ARC domain-containing disease resistance protein
TraesCS1D02G191100	0.00111758	22.0769	Up	AT1G10370	1e-74	Glutathione S-transferase family protein
TraesCS1A02G355300	0.00428394	22.0251	Up	AT3G04720	2e-61	pathogenesis-related 4
TraesCS6D02G197600	0.0015499	22.0152	Up	-	-	-
TraesCS7D02G536900	0.000982935	21.9988	Up	AT3G46500	2e-81	2-oxoglutarate (2OG) and Fe(II)-dependent oxygenase superfamily protein
TraesCS2A02G401000	0.000790899	21.9174	Up	AT1G12750	7e-126	RHOMBOID-like protein 6
TraesCS2D02G204400	0.00146709	21.8915	Up	AT3G53260	0	phenylalanine ammonia-lyase 2
TraesCS1B02G409600	0.00176761	21.8915	Up	-	-	-
TraesCS4D02G069600	0.000678987	21.8675	Up	AT4G34370	1e-137	RING/U-box superfamily protein
TraesCS4A02G244200	0.000682407	21.6766	Up	AT4G34370	4e-135	RING/U-box superfamily protein
TraesCS2A02G292000	0.00151127	21.6134	Up	AT1G08250	0	arogenate dehydratase 6
TraesCS7A02G145100	0.000712191	21.5868	Up	AT3G46920	6e-174	kinase superfamily with octicosapeptide/Phox/Bem1p domain-containing protein
TraesCS3B02G324500	0.0076119	21.5547	Up	AT4G18780	0	cellulose synthase family protein
TraesCS1A02G215900	0.00468254	21.4165	Up	AT1G10940	6e-176	Protein kinase superfamily protein
TraesCS4A02G175900	0.000977629	21.3863	Up	AT5G24318	4e-149	O-Glycosyl hydrolases family 17 protein
TraesCS5D02G365100	0.000972847	21.3256	Up	AT5G17230	5e-164	PHYTOENE SYNTHASE
TraesCS3B02G556500	0.00120335	21.2645	Up	AT2G41640	3e-101	Glycosyltransferase family 61 protein
TraesCS3D02G258300	0.0022634	21.1242	Up	AT1G02520	0	P-glycoprotein 11
TraesCS4A02G007800	0.00305695	21.0711	Up	AT1G19180	3e-19	jasmonate-zim-domain protein 1
TraesCS4A02G487000	0.00156066	21.0495	Up	AT1G34300	2e-68	lectin protein kinase family protein
TraesCS7B02G104600	0.00315126	20.9477	Up	AT2G32990	0	glycosyl hydrolase 9B8
TraesCS3D02G147200	0.00130175	20.8441	Up	AT2G42360	1e-26	RING/U-box superfamily protein
TraesCS4B02G092500	0.00131789	20.7469	Up	AT4G00960	5e-65	Protein kinase superfamily protein
TraesCS1B02G441900	0.00334834	20.7118	Up	AT1G30820	0	CTP synthase family protein
TraesCS2B02G489600	0.00225836	20.5955	Up	AT1G60420	0	DC1 domain-containing protein
TraesCS1D02G259700	0.00322785	20.4954	Up	AT2G19130	0	S-locus lectin protein kinase family protein
TraesCS1B02G258100	0.00583824	20.4296	Up	AT5G25590	0	DNA ligase (DUF630 and DUF632)
TraesCS2D02G348800	0.00155493	20.3844	Up	AT2G43590	1e-110	Chitinase family protein
TraesCS6B02G210400	0.0010628	20.3407	Up	-	-	-
TraesCS3B02G438400	0.00504252	20.3111	Up	AT1G70100	1e-12	neurofilament heavy protein
TraesCS2A02G389400	0.000939944	20.3005	Up	AT2G46680	6e-34	homeobox 7
TraesCS2B02G010500	0.00153882	20.2815	Up	AT5G13080	7e-54	WRKY DNA-binding protein 75
TraesCS2B02G208900	0.00403866	20.2348	Up	AT1G74360	0	Leucine-rich repeat protein kinase family protein
TraesCS7A02G238900	0.00188095	19.9484	Up	AT1G59900	2e-179	pyruvate dehydrogenase complex E1 alpha subunit
TraesCS2B02G078600	0.00322842	19.9484	Up	AT4G39330	5e-119	cinnamyl alcohol dehydrogenase 9
TraesCS4A02G290800	0.00823826	19.8966	Up	AT2G22880	3e-11	VQ motif-containing protein
TraesCS6A02G036100	0.00210177	19.8621	Up	AT3G45010	0	serine carboxypeptidase-like 48
TraesCS2B02G377900	0.00268509	19.8189	Up	AT5G60710	3e-159	Zinc finger (C3HC4-type RING finger) family protein
TraesCS1D02G071800	0.00285445	19.7661	Up	AT3G08510	0	phospholipase C 2
TraesCS2B02G244100	0.00130978	19.7634	Up	AT1G10370	4e-64	Glutathione S-transferase family protein
TraesCS1D02G233800	0.00111288	19.711	Up	-	-	-
TraesCS7B02G483400	0.00226941	19.6894	Up	AT4G11650	4e-35	osmotin 34
TraesCS3B02G462900	0.000260963	19.6709	Up	AT5G16530	7e-156	Auxin efflux carrier family protein
TraesCS7B02G167800	0.00185962	19.5107	Up	AT5G07220	1e-83	BCL-2-associated athanogene 3
TraesCS1D02G418400	0.00126166	19.476	Up	AT4G11070	2e-27	WRKY family transcription factor
TraesCS4B02G070800	0.00241918	19.3883	Up	AT4G34370	3e-132	RING/U-box superfamily protein
TraesCS4A02G101800	0.00200893	19.2288	Up	AT1G67060	1e-128	peptidase M50B-like protein
TraesCS5D02G012000	0.00184936	19.2043	Up	AT1G11680	6e-164	CYTOCHROME P450 51G1
TraesCS1B02G288800	0.00101041	19.1597	Up	AT2G37980	0	O-fucosyltransferase family protein
TraesCS5D02G503400	0.00103221	19.1072	Up	AT5G13200	4e-97	GRAM domain family protein
TraesCS3B02G394600	0.00184757	19.0948	Up	AT2G29380	2e-112	highly ABA-induced PP2C protein 3
TraesCS3B02G063100	0.00205297	19.0782	Up	AT5G59310	3e-30	lipid transfer protein 4
TraesCS6D02G360900	0.00109571	19.0456	Up	AT3G04530	1e-95	phosphoenolpyruvate carboxylase kinase 2
TraesCS2B02G459000	0.00120138	18.9553	Up	AT3G22370	1e-143	alternative oxidase 1A
TraesCS2D02G270000	0.00207247	18.8784	Up	AT5G57150	8e-48	basic helix-loop-helix (bHLH) DNA-binding superfamily protein
TraesCS2B02G591000	0.00783791	18.8603	Up	AT5G36970	2e-47	NDR1/HIN1-like 25
TraesCS2B02G395900	0.00114117	18.666	Up	AT3G01440	6e-13	PsbQ-like 1
TraesCS3A02G362200	0.00190671	18.6116	Up	AT2G29380	1e-119	highly ABA-induced PP2C protein 3
TraesCS3A02G215000	0.001624	18.5868	Up	AT3G50930	3e-163	cytochrome BC1 synthesi
TraesCS4A02G059400	0.00312188	18.5495	Up	AT1G32230	1e-46	WWE protein-protein interaction domain protein family
TraesCS7B02G292700	0.00135489	18.5312	Up	AT1G15520	0	pleiotropic drug resistance 12
TraesCS6D02G106100	0.00121045	18.4846	Up	-	-	-
TraesCS3B02G417500	0.00385594	18.4176	Up	AT1G72160	2e-143	Sec14p-like phosphatidylinositol transfer family protein
TraesCS3D02G434200	0.00166294	18.357	Up	AT3G62160	7e-68	HXXXD-type acyl-transferase family protein
TraesCS2A02G221300	0.00212155	18.1634	Up	AT5G17740	9e-121	P-loop containing nucleoside triphosphate hydrolases superfamily protein
TraesCS2D02G380500	0.00264193	18.0702	Up	AT4G26090	1e-123	NB-ARC domain-containing disease resistance protein
TraesCS4D02G347700	0.0012369	18.0137	Up	AT4G23010	0	UDP-galactose transporter 2
TraesCS1B02G098800	0.00405766	17.9869	Up	AT3G62160	2e-95	HXXXD-type acyl-transferase family protein
TraesCS1D02G041900	0.00668132	17.9277	Up	-	-	-
TraesCS6A02G403200	0.00595903	17.9047	Up	AT3G04720	7e-63	pathogenesis-related 4
TraesCS2B02G060900	0.0014255	17.9038	Up	AT5G60740	0	ABC transporter family protein
TraesCS7A02G163700	0.0052927	17.8931	Up	AT2G26310	4e-90	Chalcone-flavanone isomerase family protein
TraesCS7A02G365500	0.00520268	17.7463	Up	AT3G47570	0	Leucine-rich repeat protein kinase family protein
TraesCS5A02G004700	0.00209602	17.705	Up	AT1G11680	7e-165	CYTOCHROME P450 51G1
TraesCS1B02G364200	0.00822755	17.6859	Up	AT2G42750	1e-126	DNAJ heat shock N-terminal domain-containing protein
TraesCS5A02G322300	0.00135813	17.6787	Up	AT5G47070	2e-137	Protein kinase superfamily protein
TraesCS6D02G106200	0.00160244	17.6619	Up	-	-	-
TraesCS1A02G276200	0.00134032	17.6456	Up	AT2G27500	3e-137	Glycosyl hydrolase superfamily protein
TraesCS2B02G278400	0.00232391	17.6168	Up	-	-	-
TraesCS2B02G521300	0.00174217	17.5307	Up	AT2G16050	3e-32	Cysteine/Histidine-rich C1 domain family protein
TraesCS6A02G181500	0.00145095	17.5298	Up	-	-	-
TraesCS5A02G129600	0.00140678	17.5081	Up	AT3G52870	9e-179	IQ calmodulin-binding motif family protein
TraesCS2D02G051800	0.00250556	17.5069	Up	AT2G36380	0	pleiotropic drug resistance 6
TraesCS7B02G069500	0.0042635	17.4614	Up	AT2G26310	3e-88	Chalcone-flavanone isomerase family protein
TraesCS1A02G435100	0.00163746	17.4284	Up	AT1G18210	4e-15	Calcium-binding EF-hand family protein
TraesCS4A02G093200	0.00569878	17.4095	Up	AT5G05840	2e-158	replication factor C subunit, putative (DUF620)
TraesCS3D02G230200	0.0020207	17.4042	Up	AT3G61680	3e-171	alpha/beta-Hydrolases superfamily protein
TraesCS3B02G241600	0.00259053	17.4024	Up	AT3G53450	1e-106	Putative lysine decarboxylase family protein
TraesCS7D02G466100	0.00835205	17.3577	Up	AT1G35830	1e-12	VQ motif-containing protein
TraesCS2B02G516700	0.0022351	17.2494	Up	AT1G55120	0	beta-fructofuranosidase 5
TraesCS7D02G351300	0.00172183	17.2437	Up	-	-	-
TraesCS4A02G215300	0.0039341	17.1792	Up	AT5G09220	0	amino acid permease 2
TraesCS2B02G245100	0.00973029	17.1634	Up	AT5G64700	3e-86	nodulin MtN21 /EamA-like transporter family protein
TraesCS2A02G145800	0.00568872	17.0987	Up	AT3G21240	0	4-coumarate:CoA ligase 2
TraesCS4D02G013400	0.00585609	17.0987	Up	AT5G17860	1e-141	calcium exchanger 7
TraesCS5A02G333900	0.00733022	17.0987	Up	-	-	-
TraesCS1A02G257200	0.00227406	17.0411	Up	AT5G40010	3e-174	AAA-ATPase 1
TraesCS2D02G466800	0.00341269	16.9854	Up	AT1G60420	0	DC1 domain-containing protein
TraesCS5B02G160700	0.0021789	16.9392	Up	AT1G15950	2e-148	cinnamoyl coa reductase 1
TraesCS4A02G352700	0.00441823	16.8532	Up	AT1G34370	6e-87	C2H2 and C2HC zinc fingers superfamily protein
TraesCS2A02G551000	0.00175086	16.8437	Up	AT3G04720	1e-64	pathogenesis-related 4
TraesCS1A02G081200	0.00258494	16.8197	Up	AT3G62160	2e-94	HXXXD-type acyl-transferase family protein
TraesCS4D02G265000	0.00171931	16.74	Up	AT3G25290	6e-120	Auxin-responsive family protein
TraesCS5D02G467100	0.00182018	16.6026	Up	AT5G18130	2e-16	transmembrane protein
TraesCS7B02G035200	0.00344502	16.5391	Up	AT5G20250	0	Raffinose synthase family protein
TraesCS5B02G555000	0.00213111	16.5373	Up	AT4G23180	3e-148	cysteine-rich RLK (RECEPTOR-like protein kinase) 10
TraesCS5D02G487900	0.00624746	16.4874	Up	AT1G13110	1e-108	cytochrome P450, family 71 subfamily B, polypeptide 7
TraesCS5B02G431600	0.00646073	16.4078	Up	AT2G19440	0	O-Glycosyl hydrolases family 17 protein
TraesCS2B02G177100	0.00198537	16.3976	Up	AT3G05890	1e-21	Low temperature and salt responsive protein family
TraesCS2B02G231500	0.00498328	16.3812	Up	AT1G61260	3e-53	cotton fiber (DUF761)
TraesCS6A02G173700	0.00183474	16.3757	Up	AT3G19450	9e-179	GroES-like zinc-binding alcohol dehydrogenase family protein
TraesCS5B02G128200	0.0017369	16.3686	Up	AT3G52870	1e-180	IQ calmodulin-binding motif family protein
TraesCS3D02G421600	0.00743292	16.3359	Up	AT5G16530	1e-152	Auxin efflux carrier family protein
TraesCS3B02G108000	0.00185582	16.1275	Up	AT5G40390	0	Raffinose synthase family protein
TraesCS5A02G144300	0.00212317	15.9913	Up	AT2G38670	0	phosphorylethanolamine cytidylyltransferase 1
TraesCS5A02G202600	0.00420025	15.9884	Up	AT2G32990	0	glycosyl hydrolase 9B8
TraesCS1A02G084900	0.00335672	15.9884	Up	-	-	-
TraesCS5B02G107500	0.0018781	15.9275	Up	-	-	-
TraesCS6B02G258800	0.00996327	15.9223	Up	AT4G30080	0	auxin response factor 16
TraesCS2D02G104500	0.00188371	15.8699	Up	AT3G56400	2e-21	WRKY DNA-binding protein 70
TraesCS5D02G137100	0.00199772	15.7979	Up	AT3G52870	0	IQ calmodulin-binding motif family protein
TraesCS7B02G260600	0.00695853	15.7834	Up	AT1G14390	2e-170	Leucine-rich repeat protein kinase family protein
TraesCS2D02G315200	0.00218108	15.6698	Up	AT4G37030	0	membrane protein
TraesCS3D02G113200	0.00271179	15.6306	Up	AT5G26170	3e-36	WRKY DNA-binding protein 50
TraesCS3B02G356300	0.00206863	15.609	Up	-	-	-
TraesCS5A02G015400	0.00295786	15.6003	Up	-	-	-
TraesCS2A02G358400	0.00198013	15.5675	Up	AT5G60710	8e-166	Zinc finger (C3HC4-type RING finger) family protein
TraesCS3B02G299800	0.00434256	15.5307	Up	AT5G53460	0	NADH-dependent glutamate synthase 1
TraesCS7D02G439800	0.00481439	15.4833	Up	AT5G54490	1e-38	pinoid-binding protein 1
TraesCS3D02G501900	0.00275183	15.4258	Up	AT2G41640	1e-104	Glycosyltransferase family 61 protein
TraesCS1D02G419400	0.00370813	15.371	Up	AT1G30820	0	CTP synthase family protein
TraesCS1D02G049100	0.00205043	15.3079	Up	-	-	-
TraesCS2A02G350700	0.00429718	15.1841	Up	AT2G43590	1e-110	Chitinase family protein
TraesCS4D02G182900	0.00394896	15.1154	Up	AT3G50150	8e-45	transmembrane protein, putative (DUF247)
TraesCS1A02G296300	0.00226813	15.1149	Up	AT4G18640	3e-131	Leucine-rich repeat protein kinase family protein
TraesCS1A02G082500	0.00235565	15.0812	Up	AT3G05880	3e-23	Low temperature and salt responsive protein family
TraesCS2D02G093100	0.00215952	15.0508	Up	AT1G56600	0	galactinol synthase 2
TraesCS2B02G563800	0.00229223	14.9862	Up	AT1G21270	2e-124	wall-associated kinase 2
TraesCS2D02G231600	0.00226577	14.9484	Up	AT5G60200	1e-34	TARGET OF MONOPTEROS 6
TraesCS3A02G283800	0.00554363	14.9027	Up	AT4G18980	2e-12	AtS40-3
TraesCS4D02G268000	0.00236085	14.8742	Up	AT5G03380	5e-35	Heavy metal transport/detoxification superfamily protein
TraesCS5A02G234200	0.00265491	14.8713	Up	AT1G05010	3e-154	ethylene-forming enzyme
TraesCS1A02G232500	0.00975055	14.8318	Up	-	-	-
TraesCS7A02G197900	0.00566857	14.804	Up	AT2G32990	0	glycosyl hydrolase 9B8
TraesCS3B02G317500	0.00320052	14.7518	Up	AT4G18980	4e-13	AtS40-3
TraesCS1B02G305200	0.00262581	14.6977	Up	AT4G18640	7e-132	Leucine-rich repeat protein kinase family protein
TraesCS5A02G394500	0.00239166	14.6695	Up	AT3G02100	1e-111	UDP-Glycosyltransferase superfamily protein
TraesCS2D02G211000	0.00318917	14.6493	Up	AT4G21510	6e-20	F-box family protein
TraesCS7D02G345700	0.00322546	14.6451	Up	AT3G56400	6e-29	WRKY DNA-binding protein 70
TraesCS7D02G357400	0.00354854	14.6116	Up	AT2G32210	6e-14	cysteine-rich/transmembrane domain A-like protein
TraesCS4B02G271800	0.00404588	14.6033	Up	AT2G32300	4e-30	uclacyanin 1
TraesCS1D02G256700	0.00299259	14.5994	Up	AT1G68570	0	Major facilitator superfamily protein
TraesCS1A02G211000	0.00672875	14.5437	Up	AT1G12110	0	nitrate transporter 1.1
TraesCS1A02G358100	0.00468175	14.508	Up	AT5G64810	4e-43	WRKY DNA-binding protein 51
TraesCS2D02G387300	0.00292518	14.4625	Up	AT2G46680	4e-34	homeobox 7
TraesCS5D02G011800	0.00309237	14.3485	Up	AT2G07050	0	cycloartenol synthase 1
TraesCS7D02G197300	0.00315943	14.2805	Up	AT1G70170	7e-109	matrix metalloproteinase
TraesCS3D02G501600	0.00268634	14.2536	Up	AT3G50150	5e-41	transmembrane protein, putative (DUF247)
TraesCS5A02G429600	0.00551036	14.1194	Up	AT2G19440	0	O-Glycosyl hydrolases family 17 protein
TraesCS6A02G222800	0.00399867	14.1094	Up	AT2G37040	0	PHE ammonia lyase 1
TraesCS3B02G164700	0.00312903	14.0901	Up	AT2G42360	6e-27	RING/U-box superfamily protein
TraesCS2B02G369100	0.00729552	14.0444	Up	AT3G54420	6e-102	homolog of carrot EP3-3 chitinase
TraesCS3A02G183200	0.00477698	13.9625	Up	AT4G02860	2e-68	Phenazine biosynthesis PhzC/PhzF protein
TraesCS4A02G130800	0.00281662	13.9578	Up	AT2G39050	1e-63	hydroxyproline-rich glycoprotein family protein
TraesCS6A02G300400	0.00344355	13.9017	Up	AT5G10230	2e-134	annexin 7
TraesCS2A02G466800	0.00274194	13.851	Up	AT1G60420	0	DC1 domain-containing protein
TraesCS3A02G237800	0.00280217	13.8503	Up	AT2G29380	2e-90	highly ABA-induced PP2C protein 3
TraesCS2B02G096000	0.00532226	13.8485	Up	AT5G18610	0	Protein kinase superfamily protein
TraesCS1A02G411600	0.00450081	13.847	Up	AT1G30820	0	CTP synthase family protein
TraesCS2A02G404000	0.00526071	13.7678	Up	AT4G35560	0	Transducin/WD40 repeat-like superfamily protein
TraesCS2A02G350900	0.00668054	13.7543	Up	AT3G54420	2e-80	homolog of carrot EP3-3 chitinase
TraesCS6B02G151500	0.00455319	13.746	Up	AT5G06320	2e-15	NDR1/HIN1-like 3
TraesCS6A02G232200	0.00293036	13.6929	Up	AT5G48930	0	hydroxycinnamoyl-CoA shikimate/quinate hydroxycinnamoyl transferase
TraesCS1D02G085000	0.00330146	13.6567	Up	AT5G17540	4e-104	HXXXD-type acyl-transferase family protein
TraesCS1D02G082500	0.00481581	13.6233	Up	AT3G17510	6e-177	CBL-interacting protein kinase 1
TraesCS5A02G225100	0.00328289	13.5457	Up	AT1G15950	4e-142	cinnamoyl coa reductase 1
TraesCS6A02G168900	0.00453528	13.5448	Up	AT2G33580	4e-165	Protein kinase superfamily protein
TraesCS4B02G265100	0.00404201	13.5322	Up	AT3G25290	8e-122	Auxin-responsive family protein
TraesCS3D02G038000	0.00336303	13.5115	Up	AT1G79520	3e-178	Cation efflux family protein
TraesCS5A02G068900	0.00840536	13.4717	Up	AT1G25550	2e-34	myb-like transcription factor family protein
TraesCS2D02G219900	0.00680844	13.4347	Up	AT3G53810	0	Concanavalin A-like lectin protein kinase family protein
TraesCS6B02G080000	0.00648494	13.4204	Up	AT4G19880	0	Glutathione S-transferase family protein
TraesCS3A02G344400	0.00314422	13.41	Up	AT3G08760	4e-166	Protein kinase superfamily protein
TraesCS3D02G467600	0.00343763	13.3977	Up	AT1G03230	1e-48	Eukaryotic aspartyl protease family protein
TraesCS1B02G291500	0.00458544	13.3606	Up	AT2G37790	8e-161	NAD(P)-linked oxidoreductase superfamily protein
TraesCS3A02G426700	0.00899262	13.3533	Up	AT5G16530	3e-153	Auxin efflux carrier family protein
TraesCS5A02G316800	0.00324636	13.3473	Up	AT2G46680	4e-40	homeobox 7
TraesCS2A02G011000	0.00662992	13.3287	Up	AT5G13080	4e-54	WRKY DNA-binding protein 75
TraesCS3B02G364700	0.00538324	13.1891	Up	AT2G26850	2e-113	F-box family protein
TraesCS1A02G279800	0.00336458	13.1327	Up	AT2G37980	0	O-fucosyltransferase family protein
TraesCS5B02G321500	0.00352979	13.1026	Up	AT5G63140	3e-159	purple acid phosphatase 29
TraesCS5D02G464000	0.00647185	13.0332	Up	AT1G18970	2e-66	germin-like protein 4
TraesCS6D02G162800	0.00355195	13.0127	Up	AT3G19450	4e-178	GroES-like zinc-binding alcohol dehydrogenase family protein
TraesCS3B02G351100	0.00385762	12.9535	Up	AT2G20900	0	diacylglycerol kinase 5
TraesCS4B02G329500	0.00573376	12.929	Up	AT2G17120	9e-63	lysm domain GPI-anchored protein 2 precursor
TraesCS5B02G320200	0.00473293	12.8859	Up	AT4G22920	6e-101	non-yellowing 1
TraesCS1A02G343000	0.00710607	12.8827	Up	AT3G47780	0	ABC2 homolog 6
TraesCS6B02G258400	0.00741556	12.8499	Up	AT3G53260	0	phenylalanine ammonia-lyase 2
TraesCS4A02G061900	0.00404069	12.8195	Up	AT5G42650	0	allene oxide synthase
TraesCS7D02G417800	0.00421085	12.8145	Up	AT3G28580	6e-114	P-loop containing nucleoside triphosphate hydrolases superfamily protein
TraesCS5D02G243700	0.00412771	12.7207	Up	AT3G48850	4e-178	phosphate transporter 3;2
TraesCS3B02G384900	0.00362083	12.705	Up	-	-	-
TraesCS1A02G263700	0.00380195	12.7002	Up	AT1G01720	1e-113	NAC (No Apical Meristem) domain transcriptional regulator superfamily protein
TraesCS2D02G375400	0.00436234	12.6945	Up	AT3G11650	6e-11	NDR1/HIN1-like 2
TraesCS1A02G168600	0.00542181	12.6855	Up	AT2G23790	5e-84	calcium uniporter (DUF607)
TraesCS2A02G336000	0.00485302	12.5894	Up	AT3G48170	0	aldehyde dehydrogenase 10A9
TraesCS4D02G326400	0.00737009	12.5624	Up	AT2G17120	7e-60	lysm domain GPI-anchored protein 2 precursor
TraesCS3D02G041500	0.0060535	12.553	Up	AT5G37770	8e-43	EF hand calcium-binding protein family
TraesCS3D02G022200	0.00389765	12.5156	Up	AT3G16565	1e-106	threonyl and alanyl tRNA synthetase second additional domain-containing protein
TraesCS2D02G223000	0.00910875	12.3158	Up	AT4G23280	1e-156	cysteine-rich RLK (RECEPTOR-like protein kinase) 20
TraesCS2D02G217600	0.00493912	12.2435	Up	AT4G21380	0	receptor kinase 3
TraesCS2D02G290000	0.00543082	12.2296	Up	AT1G08250	0	arogenate dehydratase 6
TraesCS3D02G396800	0.00961515	12.1916	Up	AT5G06060	5e-96	NAD(P)-binding Rossmann-fold superfamily protein
TraesCS2B02G216800	0.00646615	11.9944	Up	AT5G55560	1e-147	Protein kinase superfamily protein
TraesCS3A02G140700	0.00487058	11.9913	Up	AT2G31090	2e-24	transmembrane protein
TraesCS3B02G266200	0.00594014	11.8644	Up	AT2G29380	1e-83	highly ABA-induced PP2C protein 3
TraesCS2B02G579200	0.00476036	11.742	Up	AT2G37250	1e-119	adenosine kinase
TraesCS3D02G417500	0.00468843	11.7199	Up	AT4G14030	0	selenium-binding protein 1
TraesCS3D02G267000	0.00585577	11.6571	Up	AT5G53390	8e-100	O-acyltransferase (WSD1-like) family protein
TraesCS7D02G146400	0.00513449	11.5286	Up	AT3G46920	3e-173	kinase superfamily with octicosapeptide/Phox/Bem1p domain-containing protein
TraesCS2D02G033100	0.00564607	11.4927	Up	AT3G12500	7e-144	basic chitinase
TraesCS3A02G150800	0.00493777	11.4579	Up	AT1G01470	2e-61	Late embryogenesis abundant protein
TraesCS1B02G245700	0.00985465	11.3991	Up	-	-	-
TraesCS7A02G568500	0.00606615	11.3695	Up	AT4G10200	1e-45	TTF-type zinc finger protein with HAT dimerization domain-containing protein
TraesCS2D02G219800	0.00691162	11.3415	Up	AT3G53810	0	Concanavalin A-like lectin protein kinase family protein
TraesCS5A02G103200	0.00612384	11.3128	Up	-	-	-
TraesCS5A02G448900	0.00536456	11.2977	Up	AT1G59710	7e-93	actin cross-linking protein (DUF569)
TraesCS1A02G095800	0.0087396	11.2881	Up	AT2G24200	0	Cytosol aminopeptidase family protein
TraesCS1D02G048300	0.00630685	11.2502	Up	AT2G45550	5e-106	cytochrome P450, family 76, subfamily C, polypeptide 4
TraesCS5A02G237900	0.00672452	11.1849	Up	AT4G36990	9e-58	heat shock factor 4
TraesCS3D02G315700	0.00665336	11.1293	Up	AT2G20900	3e-145	diacylglycerol kinase 5
TraesCS2B02G474600	0.00595307	11.1007	Up	AT3G51550	2e-128	Malectin/receptor-like protein kinase family protein
TraesCS6A02G308600	9.05424e-05	11.0974	Up	AT1G73590	0	Auxin efflux carrier family protein
TraesCS2B02G158700	0.00870907	11.0667	Up	AT2G37710	0	receptor lectin kinase
TraesCS6A02G276300	0.00988962	10.9628	Up	AT4G23180	8e-127	cysteine-rich RLK (RECEPTOR-like protein kinase) 10
TraesCS2B02G174500	0.00996002	10.9182	Up	AT4G01870	0	tolB protein-like protein
TraesCS1B02G210400	0.00626601	10.8274	Up	AT5G46910	0	Transcription factor jumonji (jmj) family protein / zinc finger (C5HC2 type) family protein
TraesCS5D02G115100	0.00631029	10.7539	Up	-	-	-
TraesCS1A02G257000	0.0060306	10.7409	Up	AT5G16080	4e-53	carboxyesterase 17
TraesCS3B02G368200	0.0064636	10.6441	Up	AT3G08640	1e-110	alphavirus core family protein (DUF3411)
TraesCS2D02G326900	0.00638659	10.6134	Up	AT3G48170	0	aldehyde dehydrogenase 10A9
TraesCS3A02G057400	0.00910878	10.602	Up	-	-	-
TraesCS2A02G485100	0.0099937	10.5931	Up	AT4G21390	4e-112	S-locus lectin protein kinase family protein
TraesCS1D02G441700	0.00699265	10.5046	Up	-	-	-
TraesCS3B02G234100	0.00680519	10.5029	Up	AT1G10360	1e-70	glutathione S-transferase TAU 18
TraesCS2B02G567800	0.00805644	10.4924	Up	AT4G21390	5e-162	S-locus lectin protein kinase family protein
TraesCS3A02G385300	0.00759607	10.4727	Up	AT1G72160	8e-144	Sec14p-like phosphatidylinositol transfer family protein
TraesCS2B02G298000	0.00660786	10.4314	Up	AT2G43710	0	Plant stearoyl-acyl-carrier-protein desaturase family protein
TraesCS1D02G391400	0.00888039	10.4122	Up	-	-	-
TraesCS2D02G357400	0.00722893	10.3856	Up	AT5G60710	6e-163	Zinc finger (C3HC4-type RING finger) family protein
TraesCS1A02G006800	0.00749205	10.3628	Up	AT1G35710	0	kinase family with leucine-rich repeat domain-containing protein
TraesCS2D02G211800	0.0098278	10.3019	Up	AT1G61260	3e-53	cotton fiber (DUF761)
TraesCS4B02G003300	0.00982577	10.2714	Up	AT2G36690	9e-135	2-oxoglutarate (2OG) and Fe(II)-dependent oxygenase superfamily protein
TraesCS3A02G024100	0.00915355	10.1976	Up	AT3G16565	3e-104	threonyl and alanyl tRNA synthetase second additional domain-containing protein
TraesCS2A02G280700	0.00845292	10.1925	Up	AT2G43710	0	Plant stearoyl-acyl-carrier-protein desaturase family protein
TraesCS2B02G109700	0.0090743	10.1408	Up	AT1G56600	3e-176	galactinol synthase 2
TraesCS2D02G394200	0.00887589	10.1083	Up	AT4G11280	0	1-aminocyclopropane-1-carboxylic acid (acc) synthase 6
TraesCS6D02G113500	0.0079579	10.0421	Up	AT5G06320	4e-15	NDR1/HIN1-like 3
TraesCS1D02G275500	0.00923633	10.0075	Up	AT5G22380	9e-69	NAC domain containing protein 90
TraesCS2A02G031500	0.00992882	9.95189	Up	AT3G14460	2e-67	LRR and NB-ARC domains-containing disease resistance protein
TraesCS1D02G439500	0.00798015	9.94023	Up	AT3G50930	3e-156	cytochrome BC1 synthesi
TraesCS3A02G155200	0.000102025	9.93752	Up	AT4G29080	8e-61	phytochrome-associated protein 2
TraesCS1D02G109200	0.00924118	9.83526	Up	AT1G09390	4e-85	GDSL-like Lipase/Acylhydrolase superfamily protein
TraesCS3D02G162700	0.00400387	9.81428	Up	AT2G22670	3e-58	indoleacetic acid-induced protein 8
TraesCS2A02G163600	0.00914427	9.77992	Up	AT1G22410	0	Class-II DAHP synthetase family protein
TraesCS7B02G229100	0.00972603	9.44949	Up	AT5G23850	7e-159	O-glucosyltransferase rumi-like protein (DUF821)
TraesCS2D02G104600	0.00911161	9.43408	Up	AT2G46400	4e-21	WRKY DNA-binding protein 46
TraesCS2B02G336800	0.00986399	9.17542	Up	-	-	-
TraesCS5B02G268300	4.63471e-06	-2295.71	Down	AT2G33590	3e-100	NAD(P)-binding Rossmann-fold superfamily protein
TraesCS5D02G276300	0.00497324	-2259.52	Down	AT2G33590	3e-98	NAD(P)-binding Rossmann-fold superfamily protein
TraesCS3D02G440200	0.000197477	-801.101	Down	AT1G02850	6e-151	beta glucosidase 11
TraesCS3B02G565900	0.00374347	-661.982	Down	AT1G47890	7e-121	receptor like protein 7
TraesCS4B02G367800	0.00049174	-463.194	Down	AT4G12490	3e-29	Bifunctional inhibitor/lipid-transfer protein/seed storage 2S albumin superfamily protein
TraesCS5B02G296600	0.00848485	-442.447	Down	AT1G65480	3e-82	PEBP (phosphatidylethanolamine-binding protein) family protein
TraesCS4A02G005500	0.00846752	-374.029	Down	AT3G16770	1e-27	ethylene-responsive element binding protein
TraesCS1D02G426700	0.000137164	-350.773	Down	AT4G39250	4e-28	RAD-like 1
TraesCS6D02G094700	5.53501e-06	-322.788	Down	AT1G22380	0	UDP-glucosyl transferase 85A3
TraesCS4B02G367700	0.00989974	-300.111	Down	AT4G12490	2e-28	Bifunctional inhibitor/lipid-transfer protein/seed storage 2S albumin superfamily protein
TraesCS5B02G532400	7.71323e-05	-298.521	Down	AT2G43940	6e-75	S-adenosyl-L-methionine-dependent methyltransferases superfamily protein
TraesCS3A02G055500	0.000607806	-295.286	Down	AT5G01220	0	sulfoquinovosyldiacylglycerol 2
TraesCS1B02G449300	4.29889e-06	-276.63	Down	AT4G39250	1e-28	RAD-like 1
TraesCS1B02G449400	0.00373913	-255.4	Down	AT1G75250	2e-28	RAD-like 6
TraesCS1D02G190700	0.00113052	-233.941	Down	AT1G01490	2e-23	Heavy metal transport/detoxification superfamily protein
TraesCS3A02G367600	9.43161e-05	-221.465	Down	AT2G38090	2e-77	Duplicated homeodomain-like superfamily protein
TraesCS7D02G059600	4.45404e-09	-216.881	Down	AT1G32560	7e-11	Late embryogenesis abundant protein, group 1 protein
TraesCS7D02G347600	0.000173692	-208.116	Down	AT5G06900	2e-123	cytochrome P450, family 93, subfamily D, polypeptide 1
TraesCS6B02G294200	0.000715714	-179.246	Down	AT1G31920	0	Tetratricopeptide repeat (TPR)-like superfamily protein
TraesCS6D02G236600	0.0043267	-169.645	Down	AT2G27230	2e-68	transcription factor-like protein
TraesCS5A02G391500	0.000127164	-160.188	Down	AT5G45890	2e-121	senescence-associated gene 12
TraesCS5B02G218200	5.36916e-07	-149.88	Down	AT3G22840	3e-40	Chlorophyll A-B binding family protein
TraesCS5D02G246000	0.0042296	-146.678	Down	AT2G15680	4e-34	Calcium-binding EF-hand family protein
TraesCS2D02G461200	0.00704142	-140.888	Down	-	-	-
TraesCS3A02G235500	0.000148337	-136.835	Down	AT1G28600	7e-94	GDSL-like Lipase/Acylhydrolase superfamily protein
TraesCS6A02G085100	1.22127e-05	-135.581	Down	AT5G64330	0	Phototropic-responsive NPH3 family protein
TraesCS3D02G217800	0.00173958	-134.133	Down	AT5G56840	3e-47	myb-like transcription factor family protein
TraesCS6B02G354100	0.00164151	-133.168	Down	-	-	-
TraesCS2A02G299200	0.0085078	-130.273	Down	AT2G19130	0	S-locus lectin protein kinase family protein
TraesCS2A02G533800	2.71527e-05	-129.791	Down	-	-	-
TraesCS4B02G368300	0.00200085	-124.764	Down	AT4G12490	9e-29	Bifunctional inhibitor/lipid-transfer protein/seed storage 2S albumin superfamily protein
TraesCS2A02G424861	0.000923017	-120.319	Down	AT3G22142	3e-33	Bifunctional inhibitor/lipid-transfer protein/seed storage 2S albumin superfamily protein
TraesCS4A02G486000	0.00105434	-119.699	Down	AT1G12240	0	Glycosyl hydrolases family 32 protein
TraesCS1A02G030000	0.000736459	-115.738	Down	AT5G02160	7e-42	transmembrane protein
TraesCS2B02G329600	0.00654788	-114.149	Down	AT5G49740	0	ferric reduction oxidase 7
TraesCS2D02G034500	0.000126444	-113.547	Down	AT5G13930	0	Chalcone and stilbene synthase family protein
TraesCS3A02G459800	0.000251276	-110.491	Down	-	-	-
TraesCS1D02G431200	0.00229849	-110.25	Down	AT5G55180	1e-120	O-Glycosyl hydrolases family 17 protein
TraesCS1B02G050600	0.00949662	-107.596	Down	AT1G27480	4e-70	alpha/beta-Hydrolases superfamily protein
TraesCS7B02G330800	0.0023864	-106.47	Down	AT3G18830	5e-168	polyol/monosaccharide transporter 5
TraesCS5D02G317100	0.000211431	-104.54	Down	AT4G25480	2e-38	dehydration response element B1A
TraesCS2D02G311100	0.00469029	-103.751	Down	AT5G49740	0	ferric reduction oxidase 7
TraesCS4D02G221500	0.00213598	-102.013	Down	AT5G19500	2e-46	Tryptophan/tyrosine permease
TraesCS3A02G216200	0.00857498	-101.71	Down	AT5G56840	1e-46	myb-like transcription factor family protein
TraesCS3B02G399300	0.00633938	-98.8147	Down	AT2G38090	6e-78	Duplicated homeodomain-like superfamily protein
TraesCS5D02G527900	2.13175e-05	-95.5338	Down	AT2G36800	4e-128	don-glucosyltransferase 1
TraesCS3D02G314400	0.000166208	-95.5338	Down	AT3G14460	2e-42	LRR and NB-ARC domains-containing disease resistance protein
TraesCS1B02G401600	0.000538415	-94.0863	Down	AT4G10770	0	oligopeptide transporter 7
TraesCS4D02G348700	0.00773062	-93.6038	Down	AT2G45720	0	ARM repeat superfamily protein
TraesCS4B02G096500	0.00600927	-93.6038	Down	AT4G38620	4e-87	myb domain protein 4
TraesCS2A02G215300	0.00288533	-92.8318	Down	AT4G15210	0	beta-amylase 5
TraesCS4B02G189800	0.0033214	-92.8318	Down	AT5G05440	2e-66	Polyketide cyclase/dehydrase and lipid transport superfamily protein
TraesCS1D02G387000	0.00279239	-91.9955	Down	AT4G10770	0	oligopeptide transporter 7
TraesCS3B02G612400	2.92028e-06	-90.7088	Down	AT4G36590	5e-19	MADS-box transcription factor family protein
TraesCS6A02G161900	0.000856569	-87.8139	Down	AT3G50950	4e-12	HOPZ-ACTIVATED RESISTANCE 1
TraesCS5B02G059300	0.00176292	-87.6209	Down	AT4G14580	1e-132	CBL-interacting protein kinase 4
TraesCS2D02G422800	0.00322971	-87.1458	Down	AT3G22142	5e-33	Bifunctional inhibitor/lipid-transfer protein/seed storage 2S albumin superfamily protein
TraesCS4D02G191200	0.00484624	-85.4014	Down	AT5G05440	2e-66	Polyketide cyclase/dehydrase and lipid transport superfamily protein
TraesCS1A02G248300	5.06749e-05	-85.4014	Down	-	-	-
TraesCS5D02G268100	0.00120517	-84.6777	Down	AT3G54740	3e-14	zein-binding protein (Protein of unknown function, DUF593)
TraesCS5D02G202700	0.00716245	-83.8161	Down	AT3G57030	1e-81	Calcium-dependent phosphotriesterase superfamily protein
TraesCS4A02G272100	0.00136168	-82.9889	Down	AT5G14320	7e-60	Ribosomal protein S13/S18 family
TraesCS1B02G309100	0.00117672	-82.9889	Down	-	-	-
TraesCS7D02G180900	0.000849339	-81.3806	Down	-	-	-
TraesCS6B02G375200	0.000290741	-80.5765	Down	AT1G22360	0	UDP-glucosyl transferase 85A2
TraesCS2D02G393700	0.00179949	-80.3352	Down	AT1G01580	0	ferric reduction oxidase 2
TraesCS1A02G332500	4.74373e-07	-80.094	Down	AT1G18650	1e-32	plasmodesmata callose-binding protein 3
TraesCS3D02G501100	0.00691187	-79.5426	Down	AT4G23180	1e-78	cysteine-rich RLK (RECEPTOR-like protein kinase) 10
TraesCS5B02G311300	0.00146232	-77.6815	Down	AT4G25470	3e-35	C-repeat/DRE binding factor 2
TraesCS1A02G314600	0.00875364	-76.931	Down	AT3G22840	5e-42	Chlorophyll A-B binding family protein
TraesCS3B02G391600	0.000640711	-76.5235	Down	AT3G46540	3e-65	ENTH/VHS family protein
TraesCS6A02G192900	1.49297e-08	-76.234	Down	AT1G53050	0	Protein kinase superfamily protein
TraesCS1D02G185300	0.00167699	-76.234	Down	AT1G14280	4e-11	phytochrome kinase substrate 2
TraesCS2A02G007500	7.91833e-05	-75.7515	Down	AT1G62200	0	Major facilitator superfamily protein
TraesCS4A02G060800	0.00960417	-75.7515	Down	AT3G49810	2e-175	ARM repeat superfamily protein
TraesCS4A02G053100	1.80344e-05	-75.655	Down	AT4G30845	3e-21	DNA-directed RNA polymerase subunit beta
TraesCS5B02G488900	0.00127467	-74.7865	Down	AT3G55120	6e-84	Chalcone-flavanone isomerase family protein
TraesCS1D02G247700	0.00771071	-73.6438	Down	-	-	-
TraesCS6D02G362200	0.00245912	-73.1461	Down	AT1G21230	2e-159	wall associated kinase 5
TraesCS5A02G524800	0.000602523	-73.0978	Down	AT5G52100	6e-147	Dihydrodipicolinate reductase, bacterial/plant
TraesCS6D02G222300	0.00853741	-72.4947	Down	AT4G36250	0	aldehyde dehydrogenase 3F1
TraesCS4A02G316700	0.00912823	-72.3741	Down	AT5G51670	2e-105	hypothetical protein (DUF668)
TraesCS7A02G441900	6.38343e-05	-71.0874	Down	AT3G12920	2e-40	SBP (S-ribonuclease binding protein) family protein
TraesCS1A02G426900	0.00250953	-70.4441	Down	AT4G01030	0	pentatricopeptide (PPR) repeat-containing protein
TraesCS5D02G565800	0.00431914	-69.4791	Down	AT5G46580	0	pentatricopeptide (PPR) repeat-containing protein
TraesCS1B02G206800	0.00421144	-69.1172	Down	AT5G46800	6e-171	Mitochondrial substrate carrier family protein
TraesCS5B02G113800	4.44817e-05	-68.7286	Down	AT1G78160	4e-121	pumilio 7
TraesCS1D02G431700	0.00174015	-68.675	Down	AT4G28000	0	P-loop containing nucleoside triphosphate hydrolases superfamily protein
TraesCS2B02G247300	0.00353805	-68.5141	Down	AT4G21870	1e-19	HSP20-like chaperones superfamily protein
TraesCS6D02G031100	0.00376265	-67.4572	Down	AT4G15440	1e-69	hydroperoxide lyase 1
TraesCS1D02G178200	0.00424865	-67.1631	Down	AT5G62360	3e-32	Plant invertase/pectin methylesterase inhibitor superfamily protein
TraesCS4A02G114400	0.00505108	-67.0666	Down	AT5G05440	1e-67	Polyketide cyclase/dehydrase and lipid transport superfamily protein
TraesCS2B02G482300	0.00116996	-65.5078	Down	-	-	-
TraesCS7A02G178800	0.00430564	-65.3435	Down	-	-	-
TraesCS1D02G360600	0.000235224	-63.6892	Down	AT1G34300	3e-122	lectin protein kinase family protein
TraesCS2B02G051100	0.0033384	-63.6892	Down	AT1G06620	3e-110	2-oxoglutarate (2OG) and Fe(II)-dependent oxygenase superfamily protein
TraesCS5A02G160700	0.00775834	-63.6892	Down	-	-	-
TraesCS7B02G283000	0.00676095	-63.3885	Down	AT4G26530	0	Aldolase superfamily protein
TraesCS1B02G335900	0.00363863	-62.7242	Down	AT5G49690	1e-123	UDP-Glycosyltransferase superfamily protein
TraesCS4A02G217800	0.00523815	-62.7242	Down	AT4G38620	4e-88	myb domain protein 4
TraesCS6D02G238300	0.000159382	-62.3531	Down	AT5G62140	8e-62	ATP-dependent Clp protease ATP-binding subunit
TraesCS4B02G224800	0.00265704	-61.9737	Down	AT3G22840	3e-43	Chlorophyll A-B binding family protein
TraesCS5D02G032189	0.00503658	-61.4376	Down	AT1G58807	3e-17	Disease resistance protein (CC-NBS-LRR class) family
TraesCS7D02G376200	0.00134369	-61.2767	Down	AT1G18485	0	Pentatricopeptide repeat (PPR) superfamily protein
TraesCS1B02G326800	8.85437e-05	-61.2277	Down	AT3G22840	7e-42	Chlorophyll A-B binding family protein
TraesCS5A02G219300	0.00327303	-59.9777	Down	AT3G22840	7e-39	Chlorophyll A-B binding family protein
TraesCS4D02G237600	0.00700471	-59.8292	Down	AT3G49810	9e-176	ARM repeat superfamily protein
TraesCS2B02G125800	0.00972037	-59.1859	Down	AT5G05340	8e-123	Peroxidase superfamily protein
TraesCS5A02G268800	0.000651617	-59.1859	Down	AT2G33590	9e-101	NAD(P)-binding Rossmann-fold superfamily protein
TraesCS1A02G191800	5.34519e-07	-58.9849	Down	AT5G46800	1e-167	Mitochondrial substrate carrier family protein
TraesCS2A02G084800	0.000961696	-58.8642	Down	AT5G05580	0	fatty acid desaturase 8
TraesCS1A02G391700	0.000973566	-58.5426	Down	AT3G47570	1e-118	Leucine-rich repeat protein kinase family protein
TraesCS4D02G225400	1.6047e-06	-58.3342	Down	AT3G22840	9e-43	Chlorophyll A-B binding family protein
TraesCSU02G114000	0.0011061	-58.2209	Down	AT5G64330	0	Phototropic-responsive NPH3 family protein
TraesCS4D02G010700	0.000512687	-58.2209	Down	AT3G63410	1e-78	S-adenosyl-L-methionine-dependent methyltransferases superfamily protein
TraesCSU02G093700	0.00620053	-57.987	Down	AT5G05810	1e-68	RING/U-box superfamily protein
TraesCS1A02G212700	0.000229691	-57.987	Down	AT4G00050	2e-44	basic helix-loop-helix (bHLH) DNA-binding superfamily protein
TraesCSU02G081800	0.00422672	-57.1273	Down	AT1G11330	5e-144	S-locus lectin protein kinase family protein
TraesCS4D02G251900	0.00975676	-57.1273	Down	AT2G03420	2e-52	hypothetical protein
TraesCSU02G047000	0.000803865	-56.991	Down	AT3G13620	2e-102	Amino acid permease family protein
TraesCS5A02G490100	0.00563791	-56.991	Down	AT4G38225	4e-92	glycerol kinase
TraesCS2D02G221000	0.00977325	-55.9693	Down	AT4G15210	0	beta-amylase 5
TraesCS7D02G422500	0.00821477	-55.9693	Down	AT3G18830	9e-164	polyol/monosaccharide transporter 5
TraesCS4B02G060500	0.000918708	-55.5833	Down	AT1G27480	3e-153	alpha/beta-Hydrolases superfamily protein
TraesCS7D02G420900	0.000809305	-55.5833	Down	AT1G12940	4e-145	nitrate transporter2.5
TraesCS7D02G008700	0.00688179	-55.0445	Down	AT1G62660	0	Glycosyl hydrolases family 32 protein
TraesCS7D02G406400	0.00628088	-55.0445	Down	AT2G02040	0	peptide transporter 2
TraesCS7D02G406200	3.89665e-05	-54.2806	Down	AT2G02040	0	peptide transporter 2
TraesCS4B02G321900	0.000594911	-54.2806	Down	AT4G38225	6e-90	glycerol kinase
TraesCS7D02G386000	0.000276827	-54.0393	Down	AT4G22130	0	STRUBBELIG-receptor family 8
TraesCS5A02G310500	0.000597957	-54.0393	Down	AT4G25470	2e-38	C-repeat/DRE binding factor 2
TraesCS7A02G377700	0.00595932	-54.0022	Down	AT5G20190	9e-40	Tetratricopeptide repeat (TPR)-like superfamily protein
TraesCS7D02G233300	2.40508e-05	-54.0022	Down	AT4G39250	3e-19	RAD-like 1
TraesCS2A02G312600	3.69548e-06	-53.7576	Down	AT5G49740	0	ferric reduction oxidase 7
TraesCS7D02G094900	0.00921239	-53.7576	Down	AT3G16370	3e-122	GDSL-like Lipase/Acylhydrolase superfamily protein
TraesCS7D02G049000	0.000101241	-53.4149	Down	AT4G10770	0	oligopeptide transporter 7
TraesCS1B02G326900	0.000442023	-53.4149	Down	AT3G22840	1e-41	Chlorophyll A-B binding family protein
TraesCS7A02G085600	0.00951945	-53.0743	Down	AT3G53810	0	Concanavalin A-like lectin protein kinase family protein
TraesCS7B02G291900	5.83771e-06	-53.0743	Down	AT4G22130	0	STRUBBELIG-receptor family 8
TraesCS7D02G026000	0.00378876	-53.0743	Down	AT2G32440	0	ent-kaurenoic acid hydroxylase 2
TraesCS7B02G375400	0.00899973	-53.0743	Down	AT5G18460	2e-98	carboxyl-terminal peptidase (DUF239)
TraesCS2D02G226700	0.00178469	-53.0743	Down	AT1G50900	1e-58	Ankyrin repeat family protein
TraesCS5B02G076100	0.00254314	-53.0743	Down	AT5G48485	7e-17	Bifunctional inhibitor/lipid-transfer protein/seed storage 2S albumin superfamily protein
TraesCS7B02G084000	0.000368698	-52.8331	Down	AT1G72610	1e-78	germin-like protein 1
TraesCS6B02G100000	3.55835e-06	-52.8331	Down	AT3G46530	3e-44	NB-ARC domain-containing disease resistance protein
TraesCS1B02G073400	0.0026735	-52.8331	Down	-	-	-
TraesCS3A02G242900	0.0022528	-52.7527	Down	AT5G50890	1e-137	alpha/beta-Hydrolases superfamily protein
TraesCS7A02G565488	0.000213207	-52.7527	Down	AT5G59320	9e-16	lipid transfer protein 3
TraesCS5A02G109300	1.44873e-07	-52.332	Down	AT1G78160	1e-120	pumilio 7
TraesCS7A02G543200	0.00269028	-52.332	Down	AT5G45540	2e-23	transmembrane protein, putative (DUF594)
TraesCS3B02G483500	0.00680603	-52.309	Down	AT1G02850	0	beta glucosidase 11
TraesCS7A02G474000	0.00104564	-52.309	Down	AT5G18460	8e-176	carboxyl-terminal peptidase (DUF239)
TraesCS7A02G428500	0.0005923	-52.3023	Down	AT5G14570	9e-124	high affinity nitrate transporter 2.7
TraesCSU02G133300	0.00153604	-52.3023	Down	AT3G46530	8e-44	NB-ARC domain-containing disease resistance protein
TraesCS6D02G226900	0.000321152	-52.1093	Down	AT5G03555	0	permease, cytosine/purines, uracil, thiamine, allantoin family protein
TraesCS7A02G374800	0.00395153	-52.1093	Down	AT5G17000	8e-118	Zinc-binding dehydrogenase family protein
TraesCS7A02G339900	2.00902e-08	-51.2951	Down	AT5G06900	3e-122	cytochrome P450, family 93, subfamily D, polypeptide 1
TraesCS2D02G238500	0.000624519	-51.2951	Down	AT2G45550	2e-121	cytochrome P450, family 76, subfamily C, polypeptide 4
TraesCS7A02G161400	1.49858e-06	-50.6619	Down	AT3G42880	2e-156	Leucine-rich repeat protein kinase family protein
TraesCS3B02G333700	5.00639e-05	-50.6619	Down	AT5G39210	9e-43	chlororespiratory reduction 7
TraesCS5D02G504200	0.00722718	-50.6619	Down	-	-	-
TraesCS7A02G232100	0.00737685	-50.6619	Down	-	-	-
TraesCS7A02G155500	0.00020444	-50.501	Down	AT1G64940	3e-108	cytochrome P450, family 87, subfamily A, polypeptide 6
TraesCS4D02G342400	0.00330667	-50.501	Down	AT3G49470	4e-72	nascent polypeptide-associated complex subunit alpha-like protein 2
TraesCS7A02G066200	0.00325716	-50.3938	Down	AT5G62230	0	ERECTA-like 1
TraesCS5A02G516100	0.000814152	-50.3938	Down	AT3G49470	5e-72	nascent polypeptide-associated complex subunit alpha-like protein 2
TraesCS6D02G388000	8.58482e-05	-49.9381	Down	AT1G64040	0	type one serine/threonine protein phosphatase 3
TraesCS6D02G265600	4.07422e-05	-49.9381	Down	AT5G09220	1e-148	amino acid permease 2
TraesCS1A02G197900	0.00339258	-49.9381	Down	AT2G32180	2e-39	plastid transcriptionally active 18
TraesCS7D02G333100	0.000286198	-49.9381	Down	-	-	-
TraesCS1B02G078800	0.00443855	-49.8577	Down	AT1G09900	0	Pentatricopeptide repeat (PPR-like) superfamily protein
TraesCS6D02G251800	4.80841e-08	-49.8577	Down	AT4G19170	0	nine-cis-epoxycarotenoid dioxygenase 4
TraesCS6D02G248800	0.00608185	-49.1266	Down	AT5G64410	0	oligopeptide transporter 4
TraesCS6D02G184000	0.00398274	-48.7319	Down	AT1G53050	6e-180	Protein kinase superfamily protein
TraesCS5A02G528400	0.00326963	-48.7319	Down	AT3G53170	1e-179	LOW protein: PPR containing protein
TraesCS6D02G012100	9.76015e-05	-48.571	Down	AT3G48740	5e-96	Nodulin MtN3 family protein
TraesCS3B02G137000	7.82394e-05	-48.571	Down	AT3G22550	4e-24	NAD(P)H-quinone oxidoreductase subunit, putative (DUF581)
TraesCS6B02G172700	0.000246444	-47.7669	Down	AT3G48280	5e-119	cytochrome P450, family 71, subfamily A, polypeptide 25
TraesCS6A02G118300	0.00899267	-47.7669	Down	AT5G05340	3e-116	Peroxidase superfamily protein
TraesCS6B02G092000	7.07609e-05	-47.7669	Down	AT1G61680	4e-90	terpene synthase 14
TraesCS5A02G397600	0.00150452	-47.7669	Down	AT5G24180	4e-45	Lipase class 3-related protein
TraesCS3A02G392900	0.00799196	-47.4774	Down	AT5G01180	0	peptide transporter 5
TraesCS6B02G071600	0.00443914	-47.4774	Down	AT3G50685	1e-53	anti-muellerian hormone type-2 receptor
TraesCS6A02G331300	0.000749616	-47.2844	Down	AT1G22380	0	UDP-glucosyl transferase 85A3
TraesCS2D02G125900	0.00173605	-47.2844	Down	AT3G26770	1e-92	NAD(P)-binding Rossmann-fold superfamily protein
TraesCS6A02G351500	0.000734042	-47.2844	Down	-	-	-
TraesCS5D02G433400	0.00288691	-47.2844	Down	-	-	-
TraesCS6A02G297800	1.12144e-05	-47.2424	Down	AT4G08685	1e-45	Pollen Ole e 1 allergen and extensin family protein
TraesCS1D02G203500	0.00175926	-47.2424	Down	AT2G46820	3e-37	photosystem I P subunit
TraesCS2A02G118300	0.00527233	-46.9627	Down	AT1G28440	0	HAESA-like 1
TraesCS6A02G110600	0.00437708	-46.9627	Down	AT4G04480	2e-97	F-box protein with a domain protein
TraesCS3D02G360500	0.00946603	-46.2755	Down	AT2G38090	7e-78	Duplicated homeodomain-like superfamily protein
TraesCS6A02G085000	0.00106989	-46.2755	Down	-	-	-
TraesCS5D02G525600	0.00899609	-46.0782	Down	AT5G53890	5e-20	phytosylfokine-alpha receptor 2
TraesCS4B02G117700	0.00871543	-46.0782	Down	AT5G22390	1e-12	FANTASTIC four-like protein (DUF3049)
TraesCS5D02G430100	4.67079e-08	-46.038	Down	AT5G61820	2e-130	stress up-regulated Nod 19 protein
TraesCS2D02G422700	0.000283959	-46.038	Down	AT3G22142	9e-32	Bifunctional inhibitor/lipid-transfer protein/seed storage 2S albumin superfamily protein
TraesCS3B02G284100	0.00373873	-45.8369	Down	AT1G73020	0	anoctamin-like protein
TraesCS5D02G403500	0.00135334	-45.8369	Down	AT3G02100	9e-115	UDP-Glycosyltransferase superfamily protein
TraesCS1B02G088400	0.00750042	-45.8369	Down	-	-	-
TraesCS5D02G334700	0.00418674	-45.7404	Down	AT4G39490	5e-118	cytochrome P450, family 96, subfamily A, polypeptide 10
TraesCS7B02G279400	0.00229456	-45.7404	Down	AT5G20190	2e-40	Tetratricopeptide repeat (TPR)-like superfamily protein
TraesCS5D02G322900	0.00104766	-45.5957	Down	AT2G46660	0	cytochrome P450, family 78, subfamily A, polypeptide 6
TraesCS4A02G298100	0.00892641	-45.5957	Down	AT4G26370	5e-83	antitermination NusB domain-containing protein
TraesCS2D02G440900	0.00704411	-45.5957	Down	AT5G39090	3e-59	HXXXD-type acyl-transferase family protein
TraesCS5D02G311200	4.66661e-05	-45.5957	Down	AT1G21500	2e-12	hypothetical protein
TraesCS5D02G304400	2.42637e-05	-45.4509	Down	AT1G65480	2e-82	PEBP (phosphatidylethanolamine-binding protein) family protein
TraesCS1A02G191700	0.000160338	-45.4509	Down	AT4G17870	4e-74	Polyketide cyclase/dehydrase and lipid transport superfamily protein
TraesCS5D02G285600	0.00576537	-45.3544	Down	AT1G75250	6e-22	RAD-like 6
TraesCS3B02G000400	0.000648984	-45.2338	Down	AT1G62400	5e-129	Protein kinase superfamily protein
TraesCS5D02G277200	3.56859e-06	-45.2338	Down	AT2G33590	2e-109	NAD(P)-binding Rossmann-fold superfamily protein
TraesCS5D02G273700	0.00074515	-45.14	Down	AT2G44480	4e-175	beta glucosidase 17
TraesCS2B02G012000	0.00100866	-45.14	Down	AT3G16520	4e-118	UDP-glucosyl transferase 88A1
TraesCS4A02G232300	0.00303782	-45.0449	Down	AT1G15980	0	NDH-dependent cyclic electron flow 1
TraesCS5D02G265700	0.00443233	-45.0449	Down	AT1G22360	4e-133	UDP-glucosyl transferase 85A2
TraesCS5D02G249000	0.00133357	-44.8183	Down	AT1G47480	2e-76	alpha/beta-Hydrolases superfamily protein
TraesCS4D02G251400	0.00217054	-44.8183	Down	AT4G30845	2e-21	DNA-directed RNA polymerase subunit beta
TraesCS5D02G228300	0.00364353	-44.3894	Down	AT5G57800	0	Fatty acid hydroxylase superfamily
TraesCS5D02G145400	0.00976717	-44.2516	Down	AT5G05270	2e-73	Chalcone-flavanone isomerase family protein
TraesCS4B02G323300	2.22846e-06	-44.2516	Down	AT3G13540	2e-54	myb domain protein 5
TraesCS6B02G449000	0.00298763	-44.2286	Down	AT1G64040	1e-179	type one serine/threonine protein phosphatase 3
TraesCS5D02G141600	0.000152679	-44.2286	Down	AT3G06130	3e-35	Heavy metal transport/detoxification superfamily protein
TraesCS4D02G008500	0.00270491	-44.0183	Down	AT5G03610	4e-72	GDSL-like Lipase/Acylhydrolase superfamily protein
TraesCS5D02G072700	0.00593832	-44.0183	Down	AT3G14200	5e-37	Chaperone DnaJ-domain superfamily protein
TraesCS5B02G571100	0.00132253	-43.9069	Down	AT1G17850	1e-163	Rhodanese/Cell cycle control phosphatase superfamily protein
TraesCS4D02G280300	0.000506537	-43.9069	Down	AT1G04760	3e-112	vesicle-associated membrane protein 726
TraesCS5B02G526600	0.00453982	-43.6657	Down	AT5G53890	5e-20	phytosylfokine-alpha receptor 2
TraesCS5D02G097600	0.00303988	-42.8213	Down	AT3G62270	0	HCO3- transporter family
TraesCS5B02G502700	0.00524885	-42.8213	Down	AT5G05730	0	anthranilate synthase alpha subunit 1
TraesCS5B02G470300	0.00572179	-42.7811	Down	AT5G55050	2e-72	GDSL-like Lipase/Acylhydrolase superfamily protein
TraesCS6A02G257000	0.000236905	-42.7811	Down	AT5G62140	8e-62	ATP-dependent Clp protease ATP-binding subunit
TraesCS5B02G405900	0.00173538	-42.6525	Down	AT2G23060	8e-176	Acyl-CoA N-acyltransferases (NAT) superfamily protein
TraesCS2D02G142100	0.00680683	-42.6525	Down	AT3G23560	1e-170	MATE efflux family protein
TraesCS5B02G398600	0.00126796	-42.4595	Down	AT3G02100	5e-114	UDP-Glycosyltransferase superfamily protein
TraesCS1D02G278200	0.000335428	-42.4595	Down	AT2G38090	6e-83	Duplicated homeodomain-like superfamily protein
TraesCS5B02G381200	0.00698569	-42.2986	Down	AT3G22810	2e-166	auxin canalization protein (DUF828)
TraesCS4B02G221100	0.000314932	-42.2986	Down	AT5G19500	1e-46	Tryptophan/tyrosine permease
TraesCS5B02G317200	0.00612211	-42.1473	Down	AT2G46660	0	cytochrome P450, family 78, subfamily A, polypeptide 6
TraesCS4A02G031700	0.00575489	-42.1473	Down	AT1G64770	1e-117	NDH-dependent cyclic electron flow 1
TraesCS5A02G475600	0.00155401	-42.1378	Down	AT3G55120	3e-84	Chalcone-flavanone isomerase family protein
TraesCS5B02G311400	0.00860161	-42.1378	Down	AT4G25480	1e-38	dehydration response element B1A
TraesCS2D02G590200	4.18355e-05	-42.1086	Down	AT1G52870	1e-133	Peroxisomal membrane 22 kDa (Mpv17/PMP22) family protein
TraesCS5B02G278000	0.00965608	-42.1086	Down	AT4G39250	5e-21	RAD-like 1
TraesCS5B02G219500	0.000148989	-41.9234	Down	AT4G30420	8e-102	nodulin MtN21 /EamA-like transporter family protein
TraesCS6D02G282000	0.00124822	-41.9234	Down	AT4G39710	3e-76	FK506-binding protein 16-2
TraesCS2A02G510800	1.29188e-05	-41.8322	Down	AT3G16150	0	N-terminal nucleophile aminohydrolases (Ntn hydrolases) superfamily protein
TraesCS5B02G217300	0.00234853	-41.8322	Down	AT1G54990	3e-75	alpha/beta-Hydrolases superfamily protein
TraesCS4D02G045400	0.00535354	-41.2629	Down	AT1G14150	2e-57	PsbQ-like 2
TraesCS5B02G096300	0.000261165	-41.2629	Down	-	-	-
TraesCS4B02G211800	0.000143513	-41.012	Down	AT1G31420	0	Leucine-rich repeat protein kinase family protein
TraesCS5B02G036600	0.00337438	-41.012	Down	AT4G10520	9e-126	Subtilase family protein
TraesCS2B02G457700	0.00580674	-40.8914	Down	AT1G32580	1e-100	plastid developmental protein DAG
TraesCS5A02G543000	3.67635e-05	-40.8914	Down	AT2G36750	8e-75	UDP-glucosyl transferase 73C1
TraesCS4B02G131700	0.000358219	-40.829	Down	AT5G13750	3e-177	zinc induced facilitator-like 1
TraesCS5A02G531300	0.00888019	-40.829	Down	AT5G22500	4e-156	fatty acid reductase 1
TraesCS5A02G491000	0.00444344	-40.6998	Down	AT5G38650	6e-44	Proteasome maturation factor UMP1
TraesCS1B02G449200	0.00476016	-40.6998	Down	AT1G75250	5e-28	RAD-like 6
TraesCS2B02G414300	0.000159894	-40.2882	Down	AT1G01580	0	ferric reduction oxidase 2
TraesCS5A02G421800	0.00890251	-40.2882	Down	AT5G61820	3e-128	stress up-regulated Nod 19 protein
TraesCS5A02G354600	0.0011605	-39.5645	Down	AT1G20823	2e-39	RING/U-box superfamily protein
TraesCS5A02G325200	0.00242891	-39.4956	Down	AT5G65550	3e-97	UDP-Glycosyltransferase superfamily protein
TraesCS5D02G396700	0.00732535	-39.4956	Down	AT1G55370	8e-69	NDH-dependent cyclic electron flow 5
TraesCS5A02G310100	0.000733842	-39.4266	Down	AT4G25480	1e-38	dehydration response element B1A
TraesCS1A02G056200	0.00575708	-39.4266	Down	-	-	-
TraesCS5A02G309800	0.00965108	-39.3232	Down	AT4G11810	0	Major Facilitator Superfamily with SPX (SYG1/Pho81/XPR1) domain-containing protein
TraesCS6D02G187800	0.00476217	-39.3232	Down	AT1G14150	3e-57	PsbQ-like 2
TraesCS3B02G220900	0.00432525	-39.2239	Down	AT2G32560	3e-112	F-box family protein
TraesCS5A02G297300	0.000257888	-39.2239	Down	AT1G65480	2e-81	PEBP (phosphatidylethanolamine-binding protein) family protein
TraesCS5A02G287100	0.00355009	-39.082	Down	AT5G45910	5e-82	GDSL-like Lipase/Acylhydrolase superfamily protein
TraesCS3A02G134600	0.00332267	-38.7925	Down	AT3G14920	3e-153	Peptide-N4-(N-acetyl-beta-glucosaminyl)asparagine amidase A protein
TraesCS5A02G268300	0.00556077	-38.7925	Down	AT2G33590	7e-95	NAD(P)-binding Rossmann-fold superfamily protein
TraesCS6A02G175800	0.00204688	-38.7925	Down	AT5G11260	4e-50	Basic-leucine zipper (bZIP) transcription factor family protein
TraesCS5A02G278600	0.00876005	-38.7925	Down	AT4G39250	1e-21	RAD-like 1
TraesCS5A02G257100	1.56574e-05	-38.7067	Down	AT1G22360	1e-133	UDP-glucosyl transferase 85A2
TraesCS5D02G276200	0.00259125	-38.7067	Down	AT2G33590	1e-97	NAD(P)-binding Rossmann-fold superfamily protein
TraesCS4D02G027600	0.000100142	-38.4387	Down	AT1G74740	0	calcium-dependent protein kinase 30
TraesCS5A02G231500	5.1408e-05	-38.4387	Down	AT2G41940	1e-29	zinc finger protein 8
TraesCS5A02G227100	0.000986548	-38.2778	Down	AT1G69600	1e-45	zinc finger homeodomain 1
TraesCS4A02G347000	0.00598935	-38.2778	Down	AT5G53890	2e-19	phytosylfokine-alpha receptor 2
TraesCS5A02G182200	0.00223924	-37.6345	Down	AT2G34190	0	Xanthine/uracil permease family protein
TraesCS5A02G221000	0.0032554	-37.6345	Down	AT5G49150	0	gamete expressed 2
TraesCS2A02G510400	0.000197774	-37.6345	Down	AT3G16150	1e-179	N-terminal nucleophile aminohydrolases (Ntn hydrolases) superfamily protein
TraesCS5A02G064200	3.73837e-05	-37.6345	Down	AT5G07990	6e-136	Cytochrome P450 superfamily protein
TraesCS5B02G007100	0.00141208	-37.6345	Down	AT3G48280	6e-116	cytochrome P450, family 71, subfamily A, polypeptide 25
TraesCS5A02G097800	0.00322131	-37.6345	Down	AT1G05260	2e-92	Peroxidase superfamily protein
TraesCS3D02G059900	9.29994e-05	-37.6345	Down	AT2G39795	8e-36	Mitochondrial glycoprotein family protein
TraesCS3D02G185900	0.000172085	-37.6345	Down	AT5G04190	6e-14	phytochrome kinase substrate 4
TraesCS5A02G057400	2.94499e-06	-37.406	Down	AT4G14580	2e-131	CBL-interacting protein kinase 4
TraesCS4A02G342300	0.00482562	-37.406	Down	AT2G43940	4e-29	S-adenosyl-L-methionine-dependent methyltransferases superfamily protein
TraesCS5A02G050300	0.00202888	-37.3933	Down	AT4G20760	8e-132	NAD(P)-binding Rossmann-fold superfamily protein
TraesCS2A02G075800	0.00030379	-37.3933	Down	-	-	-
TraesCS5A02G045700	5.22918e-05	-37.3129	Down	AT4G01690	0	Flavin containing amine oxidoreductase family
TraesCS1A02G314500	0.00275123	-37.3129	Down	AT3G22840	4e-42	Chlorophyll A-B binding family protein
TraesCS6A02G058400	3.18568e-06	-37.2295	Down	AT2G45550	3e-133	cytochrome P450, family 76, subfamily C, polypeptide 4
TraesCS4D02G303500	0.00723749	-37.2295	Down	AT4G40060	2e-41	homeobox protein 16
TraesCS5D02G121500	4.08416e-07	-37.152	Down	AT1G78160	2e-120	pumilio 7
TraesCS3B02G306000	0.00117253	-37.152	Down	AT1G78630	4e-102	Ribosomal protein L13 family protein
TraesCS4D02G092900	0.00107843	-37.152	Down	AT4G38620	3e-87	myb domain protein 4
TraesCS4D02G295200	0.00167556	-37.152	Down	AT2G23620	3e-76	methyl esterase 1
TraesCS4D02G047700	0.000606525	-37.152	Down	AT2G01755	4e-36	hypothetical protein
TraesCS7D02G232200	1.23544e-05	-37.152	Down	-	-	-
TraesCS4D02G016600	0.000184306	-37.0774	Down	AT3G22550	7e-38	NAD(P)H-quinone oxidoreductase subunit, putative (DUF581)
TraesCS2D02G460800	0.00150925	-37.0774	Down	-	-	-
TraesCS5B02G229800	0.00218135	-36.9912	Down	AT2G41940	1e-30	zinc finger protein 8
TraesCS4D02G006600	0.00506601	-36.9912	Down	-	-	-
TraesCS4B02G251700	0.000433413	-36.5623	Down	AT2G03420	1e-52	hypothetical protein
TraesCS4B02G296000	0.00459932	-36.5623	Down	AT4G14819	7e-19	hypothetical protein (DUF1677)
TraesCS6B02G074100	0.000115742	-36.256	Down	AT2G45550	9e-131	cytochrome P450, family 76, subfamily C, polypeptide 4
TraesCS4B02G291700	0.0065208	-36.256	Down	AT5G36110	2e-103	cytochrome P450, family 716, subfamily A, polypeptide 1
TraesCS4B02G262900	2.88553e-07	-36.0363	Down	AT3G18830	0	polyol/monosaccharide transporter 5
TraesCS1A02G419100	0.00547025	-36.0363	Down	AT1G75250	5e-28	RAD-like 6
TraesCS3A02G050800	0.008904	-36.0262	Down	AT3G18270	2e-171	cytochrome P450, family 77, subfamily A, polypeptide 5 pseudogene
TraesCS4B02G166600	0.0037164	-36.0262	Down	AT4G15920	4e-68	Nodulin MtN3 family protein
TraesCS5D02G055700	0.00285085	-35.8654	Down	AT4G01690	0	Flavin containing amine oxidoreductase family
TraesCS7B02G303800	0.00322723	-35.8654	Down	AT5G12950	0	proline-tRNA ligase (DUF1680)
TraesCS4B02G081200	0.00897395	-35.8654	Down	AT3G19000	5e-125	2-oxoglutarate (2OG) and Fe(II)-dependent oxygenase superfamily protein
TraesCS4A02G454900	0.00216302	-35.8654	Down	AT3G46530	1e-61	NB-ARC domain-containing disease resistance protein
TraesCS4A02G399300	3.20007e-05	-35.7045	Down	AT3G16370	1e-124	GDSL-like Lipase/Acylhydrolase superfamily protein
TraesCS1D02G360500	0.00469414	-35.7045	Down	AT1G34300	2e-119	lectin protein kinase family protein
TraesCS4A02G398700	0.00674127	-35.5115	Down	AT3G16370	5e-130	GDSL-like Lipase/Acylhydrolase superfamily protein
TraesCS7D02G149200	0.00135016	-35.5115	Down	AT1G73040	3e-11	Mannose-binding lectin superfamily protein
TraesCS4A02G398300	0.00191597	-35.4633	Down	AT5G19530	7e-159	S-adenosyl-L-methionine-dependent methyltransferases superfamily protein
TraesCS3D02G017700	0.0019548	-35.4633	Down	AT5G57150	3e-39	basic helix-loop-helix (bHLH) DNA-binding superfamily protein
TraesCS4A02G347200	0.000617087	-35.2864	Down	AT5G53890	6e-21	phytosylfokine-alpha receptor 2
TraesCS4D02G168800	0.00293545	-35.2864	Down	AT2G06520	1e-19	photosystem II subunit X
TraesCS1D02G310100	0.00140623	-35.2221	Down	AT3G24503	0	aldehyde dehydrogenase 2C4
TraesCS4A02G304700	0.00187052	-35.2221	Down	AT5G03610	5e-40	GDSL-like Lipase/Acylhydrolase superfamily protein
TraesCS4A02G301600	0.00475298	-35.1617	Down	AT3G63410	4e-136	S-adenosyl-L-methionine-dependent methyltransferases superfamily protein
TraesCS3B02G449100	0.00450015	-35.1617	Down	AT2G39890	5e-110	proline transporter 1
TraesCS4B02G374100	0.000953686	-35.1256	Down	AT1G17020	8e-99	senescence-related gene 1
TraesCS4A02G224400	0.00109561	-35.1256	Down	AT4G23240	2e-53	cysteine-rich RLK (RECEPTOR-like protein kinase) 16
TraesCS4B02G185400	0.00453208	-35.1049	Down	AT3G16910	0	acyl-activating enzyme 7
TraesCS4A02G197800	0.00196481	-35.1049	Down	AT5G22390	1e-11	FANTASTIC four-like protein (DUF3049)
TraesCS6A02G018000	0.00947156	-35.0934	Down	AT1G22360	0	UDP-glucosyl transferase 85A2
TraesCS4A02G157900	0.00078869	-35.0934	Down	AT3G06890	5e-18	transmembrane protein
TraesCS4A02G092500	0.00564289	-35.0612	Down	AT1G31420	0	Leucine-rich repeat protein kinase family protein
TraesCS2A02G282700	0.00300455	-35.0612	Down	AT3G48550	1e-27	SHOOT GRAVITROPISM-like protein
TraesCS4B02G386100	4.13056e-07	-34.7963	Down	AT2G26570	1e-81	WEAK CHLOROPLAST MOVEMENT UNDER BLUE LIGHT-like protein (DUF827)
TraesCS4A02G087100	0.000425016	-34.7963	Down	AT2G06925	2e-45	Phospholipase A2 family protein
TraesCS4A02G059000	0.00926774	-34.7396	Down	AT3G49670	0	Leucine-rich receptor-like protein kinase family protein
TraesCS2D02G512000	0.00232933	-34.7396	Down	AT3G16150	1e-179	N-terminal nucleophile aminohydrolases (Ntn hydrolases) superfamily protein
TraesCS6D02G313000	0.000482337	-34.5787	Down	AT1G45230	2e-66	DCL protein (DUF3223)
TraesCS4A02G009700	0.00533685	-34.5787	Down	AT3G29670	6e-59	HXXXD-type acyl-transferase family protein
TraesCS2A02G396000	0.00985192	-34.5466	Down	AT1G01580	0	ferric reduction oxidase 2
TraesCS3D02G525000	9.90303e-05	-34.5466	Down	AT5G48930	0	hydroxycinnamoyl-CoA shikimate/quinate hydroxycinnamoyl transferase
TraesCS3D02G501400	0.00520851	-34.0962	Down	AT4G05200	2e-161	cysteine-rich RLK (RECEPTOR-like protein kinase) 25
TraesCS1B02G109100	0.00889507	-34.0962	Down	AT3G24110	4e-55	Calcium-binding EF-hand family protein
TraesCS6A02G386300	2.45988e-05	-33.9062	Down	AT1G60000	2e-90	RNA-binding (RRM/RBD/RNP motifs) family protein
TraesCS3D02G464300	5.90631e-05	-33.9062	Down	AT5G04370	6e-61	S-adenosyl-L-methionine-dependent methyltransferases superfamily protein
TraesCS3D02G431500	0.00104171	-33.6202	Down	AT3G16370	3e-124	GDSL-like Lipase/Acylhydrolase superfamily protein
TraesCS6D02G370900	8.69581e-05	-33.6202	Down	AT1G60000	5e-89	RNA-binding (RRM/RBD/RNP motifs) family protein
TraesCS3D02G397000	0.000933573	-33.4529	Down	AT2G19130	0	S-locus lectin protein kinase family protein
TraesCS3B02G406300	0.00362665	-33.4529	Down	AT3G52710	1e-12	hypothetical protein
TraesCS3D02G379400	0.00965077	-33.3886	Down	AT3G08910	1e-69	DNAJ heat shock family protein
TraesCS1A02G280500	0.00300721	-33.3886	Down	AT3G54000	1e-14	TIP41-like protein
TraesCS5A02G376500	3.73835e-05	-33.2637	Down	AT2G20180	1e-43	phytochrome interacting factor 3-like 5
TraesCS3D02G374600	0.00102918	-33.2637	Down	AT5G64620	8e-30	cell wall / vacuolar inhibitor of fructosidase 2
TraesCS3D02G317500	0.000731299	-33.2454	Down	AT4G05170	1e-16	basic helix-loop-helix (bHLH) DNA-binding superfamily protein
TraesCS1B02G289500	0.000262409	-33.2454	Down	AT3G54000	3e-15	TIP41-like protein
TraesCS3D02G230000	0.00938079	-33.0853	Down	AT4G23820	0	Pectin lyase-like superfamily protein
TraesCS4B02G347400	0.000355755	-33.0853	Down	AT3G49470	3e-72	nascent polypeptide-associated complex subunit alpha-like protein 2
TraesCS3D02G055400	3.25056e-06	-33.0694	Down	AT5G01220	0	sulfoquinovosyldiacylglycerol 2
TraesCS2A02G501800	0.00348673	-33.0694	Down	AT5G42930	2e-106	alpha/beta-Hydrolases superfamily protein
TraesCS3D02G027300	0.00781957	-32.9427	Down	AT3G18200	3e-155	nodulin MtN21 /EamA-like transporter family protein
TraesCS2A02G514100	0.000139626	-32.4477	Down	AT2G23360	3e-69	filament-like protein (DUF869)
TraesCS3B02G578400	0.00985925	-32.4477	Down	-	-	-
TraesCS3B02G513200	0.00132029	-32.4164	Down	AT5G04370	7e-58	S-adenosyl-L-methionine-dependent methyltransferases superfamily protein
TraesCS4D02G261900	0.00670322	-32.4164	Down	AT1G75100	1e-43	J-domain protein required for chloroplast accumulation response 1
TraesCS2B02G204500	0.00057573	-32.202	Down	AT4G27250	8e-62	NAD(P)-binding Rossmann-fold superfamily protein
TraesCS3B02G513100	0.00140277	-32.202	Down	AT5G04370	3e-59	S-adenosyl-L-methionine-dependent methyltransferases superfamily protein
TraesCS3B02G424800	0.00886676	-31.9824	Down	AT3G54140	0	peptide transporter 1
TraesCS3B02G435200	0.000789156	-31.9824	Down	AT2G19130	0	S-locus lectin protein kinase family protein
TraesCS4D02G357100	0.0012247	-31.9824	Down	AT5G18280	2e-109	apyrase 2
TraesCS2B02G317500	0.000425718	-31.9824	Down	-	-	-
TraesCS3D02G156700	0.000932016	-31.8205	Down	AT3G48200	0	transmembrane protein
TraesCS3B02G414100	0.00215901	-31.8205	Down	AT5G64620	3e-32	cell wall / vacuolar inhibitor of fructosidase 2
TraesCS3B02G352500	0.00391656	-31.6838	Down	AT4G21380	0	receptor kinase 3
TraesCS4A02G052600	0.00231754	-31.3759	Down	AT2G03420	3e-52	hypothetical protein
TraesCS3B02G321400	0.00299227	-31.3759	Down	AT3G14470	7e-14	NB-ARC domain-containing disease resistance protein
TraesCS3B02G302500	0.000582183	-31.3337	Down	AT3G12700	1e-114	Eukaryotic aspartyl protease family protein
TraesCS6B02G065300	0.00452372	-31.3337	Down	AT2G47910	4e-95	chlororespiratory reduction 6
TraesCS3B02G246000	0.00167305	-31.1209	Down	AT5G56840	9e-47	myb-like transcription factor family protein
TraesCS5B02G103800	4.03206e-06	-31.1209	Down	AT5G53730	2e-22	Late embryogenesis abundant (LEA) hydroxyproline-rich glycoprotein family
TraesCS3B02G531700	0.0034431	-31.0975	Down	AT2G01170	0	bidirectional amino acid transporter 1
TraesCS3B02G067900	0.00366379	-31.0975	Down	AT5G01220	0	sulfoquinovosyldiacylglycerol 2
TraesCS3B02G026700	0.00061896	-31.0726	Down	AT3G18200	9e-156	nodulin MtN21 /EamA-like transporter family protein
TraesCS3B02G108200	0.00554095	-31.0726	Down	AT4G24670	5e-149	tryptophan aminotransferase related 2
TraesCS3B02G018600	0.00827321	-31.0551	Down	AT3G27050	4e-58	plant/protein
TraesCS1D02G279600	0.00292026	-31.0551	Down	AT3G54000	1e-15	TIP41-like protein
TraesCS3B02G017800	0.000728579	-30.8796	Down	AT1G11290	4e-152	Pentatricopeptide repeat (PPR) superfamily protein
TraesCS3B02G035800	0.00134846	-30.8796	Down	AT3G07040	1e-57	NB-ARC domain-containing disease resistance protein
TraesCS3A02G386400	0.00468948	-30.466	Down	AT3G08910	6e-70	DNAJ heat shock family protein
TraesCS6B02G209600	2.31647e-07	-30.466	Down	AT5G11260	4e-50	Basic-leucine zipper (bZIP) transcription factor family protein
TraesCS3A02G382400	0.000248838	-30.4614	Down	AT1G22540	4e-144	Major facilitator superfamily protein
TraesCS2B02G503500	0.00880446	-30.4614	Down	AT3G21870	1e-43	cyclin p2;1
TraesCS3B02G176000	0.00511285	-30.4204	Down	AT3G48200	0	transmembrane protein
TraesCS3A02G381400	2.79323e-08	-30.4204	Down	AT5G64620	2e-31	cell wall / vacuolar inhibitor of fructosidase 2
TraesCS3A02G165000	0.00026251	-30.3282	Down	AT5G48960	0	HAD-superfamily hydrolase, subfamily IG, 5'-nucleotidase
TraesCS5B02G358300	0.00592536	-30.2363	Down	AT3G26330	3e-113	cytochrome P450, family 71, subfamily B, polypeptide 37
TraesCS3A02G117700	0.00139684	-30.2363	Down	AT5G11460	9e-25	hypothetical protein (DUF581)
TraesCS3A02G019600	0.00357569	-30.1291	Down	AT3G18200	5e-156	nodulin MtN21 /EamA-like transporter family protein
TraesCS3B02G119800	0.000365681	-30.1291	Down	AT5G01320	1e-137	Thiamine pyrophosphate dependent pyruvate decarboxylase family protein
TraesCS1A02G279000	0.00456924	-29.7768	Down	AT3G47000	0	Glycosyl hydrolase family protein
TraesCS2D02G538200	0.000429776	-29.7768	Down	AT4G21390	0	S-locus lectin protein kinase family protein
TraesCS2D02G536100	0.00319888	-29.7768	Down	-	-	-
TraesCS6A02G385000	0.000140693	-29.7538	Down	AT5G20480	0	EF-TU receptor
TraesCS5A02G444500	0.00927405	-29.7538	Down	AT2G36760	5e-127	UDP-glucosyl transferase 73C2
TraesCS2D02G455800	0.00111268	-29.7538	Down	AT2G17450	8e-38	RING-H2 finger A3A
TraesCS2D02G484500	0.00343021	-29.7538	Down	-	-	-
TraesCS2D02G442900	0.00268758	-29.593	Down	AT1G62200	2e-130	Major facilitator superfamily protein
TraesCS7B02G229400	0.00664767	-29.593	Down	AT4G25570	6e-73	Cytochrome b561/ferric reductase transmembrane protein family
TraesCS3A02G368600	0.00103426	-29.4179	Down	AT1G07280	2e-116	Tetratricopeptide repeat (TPR)-like superfamily protein
TraesCS2D02G374900	0.000687403	-29.4179	Down	AT2G01918	5e-32	PsbQ-like 3
TraesCS2D02G365700	0.002757	-29.1909	Down	AT5G23850	3e-175	O-glucosyltransferase rumi-like protein (DUF821)
TraesCS5D02G317400	0.00943199	-29.1909	Down	AT4G25470	1e-37	C-repeat/DRE binding factor 2
TraesCS2D02G304200	0.00976539	-29.1105	Down	AT2G28605	7e-72	Photosystem II reaction center PsbP family protein
TraesCS6B02G060000	0.00296586	-29.1105	Down	-	-	-
TraesCS2D02G297500	0.00130148	-28.9496	Down	AT2G19130	0	S-locus lectin protein kinase family protein
TraesCS2D02G232800	0.00867993	-28.9496	Down	AT1G53160	2e-40	squamosa promoter binding protein-like 4
TraesCS2D02G207100	0.00125562	-28.9496	Down	-	-	-
TraesCS6A02G255600	0.00933939	-28.9496	Down	-	-	-
TraesCS2D02G173100	0.000293404	-28.8118	Down	AT3G50530	0	CDPK-related kinase
TraesCS2B02G067600	0.000382902	-28.8118	Down	AT1G05675	1e-57	UDP-Glycosyltransferase superfamily protein
TraesCS1D02G312300	0.00284579	-28.6923	Down	AT3G04890	4e-46	adenine phosphoribosyltransferase-like protein, putative (DUF2358)
TraesCS2D02G101700	0.000879707	-28.6923	Down	AT1G11440	4e-11	hypothetical protein
TraesCS2D02G029900	0.00165315	-28.5207	Down	AT3G26310	6e-105	cytochrome P450, family 71, subfamily B, polypeptide 35
TraesCS3B02G457400	0.00129736	-28.5207	Down	AT3G07340	2e-64	basic helix-loop-helix (bHLH) DNA-binding superfamily protein
TraesCS2D02G027900	0.00739569	-28.3402	Down	AT5G13930	0	Chalcone and stilbene synthase family protein
TraesCS5D02G364500	0.00822328	-28.3402	Down	AT1G13110	1e-112	cytochrome P450, family 71 subfamily B, polypeptide 7
TraesCS2A02G165800	0.00784798	-28.1331	Down	AT3G50530	0	CDPK-related kinase
TraesCS2D02G027700	0.00237791	-28.1331	Down	AT5G13930	0	Chalcone and stilbene synthase family protein
TraesCS4D02G186800	0.00182035	-27.9727	Down	AT3G16910	0	acyl-activating enzyme 7
TraesCS2B02G625200	0.00851914	-27.9727	Down	AT3G47570	0	Leucine-rich repeat protein kinase family protein
TraesCS2B02G574100	0.00123601	-27.8995	Down	AT1G49820	0	S-methyl-5-thioribose kinase
TraesCS3A02G375100	8.41789e-05	-27.8995	Down	AT2G36145	1e-52	hypothetical protein
TraesCS2B02G568800	0.00516211	-27.6529	Down	AT5G07480	7e-103	KAR-UP oxidoreductase 1
TraesCS4D02G156100	0.00299802	-27.6529	Down	AT2G36000	2e-61	Mitochondrial transcription termination factor family protein
TraesCS4A02G042100	0.00708326	-27.6267	Down	AT3G18830	0	polyol/monosaccharide transporter 5
TraesCS2B02G556900	0.00747352	-27.6267	Down	AT3G51000	7e-59	alpha/beta-Hydrolases superfamily protein
TraesCS6B02G294100	0.00352205	-27.5021	Down	AT1G65060	0	4-coumarate:CoA ligase 3
TraesCS2B02G510700	2.47353e-05	-27.5021	Down	AT3G16660	9e-11	Pollen Ole e 1 allergen and extensin family protein
TraesCS1D02G168700	0.00370194	-27.4135	Down	AT5G54190	0	protochlorophyllide oxidoreductase A
TraesCS2B02G445500	0.00807532	-27.4135	Down	AT4G02780	0	Terpenoid cyclases/Protein prenyltransferases superfamily protein
TraesCS1B02G135100	0.0076117	-27.3752	Down	AT5G33320	1e-135	Glucose-6-phosphate/phosphate translocator-like protein
TraesCS2B02G404100	0.00646486	-27.3752	Down	AT3G60720	7e-84	plasmodesmata-located protein 8
TraesCS2B02G356100	0.000487461	-27.1962	Down	AT1G60690	5e-161	NAD(P)-linked oxidoreductase superfamily protein
TraesCS3D02G279700	0.0097604	-27.1962	Down	AT3G16520	5e-112	UDP-glucosyl transferase 88A1
TraesCS2B02G328500	0.00389448	-27.0197	Down	AT1G26230	0	TCP-1/cpn60 chaperonin family protein
TraesCS3A02G083000	0.00379371	-27.0197	Down	AT4G24930	5e-63	thylakoid lumenal 17.9 kDa protein, chloroplast
TraesCS2A02G380100	0.000341077	-27.0197	Down	AT5G03230	4e-23	senescence regulator (Protein of unknown function, DUF584)
TraesCS2B02G352400	0.00175681	-27.0197	Down	-	-	-
TraesCS2B02G232400	0.00623125	-26.9454	Down	AT1G79360	0	organic cation/carnitine transporter 2
TraesCS4B02G292800	0.00533762	-26.9454	Down	AT2G26340	6e-62	hypothetical protein
TraesCS2B02G212600	0.00296478	-26.9357	Down	AT1G08760	4e-35	GPI-anchored adhesin-like protein, putative (DUF936)
TraesCS6B02G424500	0.0083507	-26.9357	Down	-	-	-
TraesCS1A02G278900	0.00219875	-26.9232	Down	AT2G38090	1e-83	Duplicated homeodomain-like superfamily protein
TraesCS2B02G115700	0.0026107	-26.9232	Down	AT2G41070	1e-53	Basic-leucine zipper (bZIP) transcription factor family protein
TraesCS2B02G038700	0.00955576	-26.8749	Down	AT5G13930	0	Chalcone and stilbene synthase family protein
TraesCS3B02G285700	0.00815893	-26.8749	Down	AT1G23390	1e-38	Kelch repeat-containing F-box family protein
TraesCS2A02G566300	0.00314491	-26.8267	Down	AT1G71930	2e-80	vascular related NAC-domain protein 7
TraesCS2D02G251000	0.00355603	-26.8267	Down	AT3G52380	4e-78	chloroplast RNA-binding protein 33
TraesCS5B02G268700	5.81514e-05	-26.8003	Down	AT2G33590	2e-98	NAD(P)-binding Rossmann-fold superfamily protein
TraesCS2A02G565900	0.00162472	-26.8003	Down	AT1G71930	7e-74	vascular related NAC-domain protein 7
TraesCS2B02G294600	0.00896849	-26.7784	Down	AT5G50280	0	Pentatricopeptide repeat (PPR) superfamily protein
TraesCS2A02G539100	0.00024122	-26.7784	Down	AT1G01490	5e-22	Heavy metal transport/detoxification superfamily protein
TraesCS4D02G273000	0.00394348	-26.5477	Down	AT1G64770	6e-118	NDH-dependent cyclic electron flow 1
TraesCS2A02G484600	0.00183654	-26.5477	Down	-	-	-
TraesCS2B02G091300	0.00154222	-26.5175	Down	AT4G12290	0	Copper amine oxidase family protein
TraesCS2A02G484500	0.00854882	-26.5175	Down	AT3G16660	6e-11	Pollen Ole e 1 allergen and extensin family protein
TraesCS5D02G017600	0.000380329	-26.3993	Down	-	-	-
TraesCS2A02G461100	0.00466031	-26.3993	Down	-	-	-
TraesCS2A02G382400	0.00949494	-26.3763	Down	AT4G28530	6e-74	NAC domain containing protein 74
TraesCS5A02G386900	0.00165979	-26.274	Down	AT1G55370	2e-67	NDH-dependent cyclic electron flow 5
TraesCS2A02G367300	0.00111121	-26.274	Down	AT2G19130	6e-62	S-locus lectin protein kinase family protein
TraesCS4B02G281700	0.00641501	-26.1833	Down	AT1G04760	6e-105	vesicle-associated membrane protein 726
TraesCS2A02G268200	0.00229196	-26.1753	Down	AT5G49630	0	amino acid permease 6
TraesCS7D02G431100	9.41699e-05	-26.1753	Down	AT3G12920	2e-39	SBP (S-ribonuclease binding protein) family protein
TraesCS5B02G137400	0.000231472	-26.1682	Down	AT5G13750	6e-114	zinc induced facilitator-like 1
TraesCS2A02G265300	2.16834e-05	-26.1682	Down	-	-	-
TraesCS2A02G027800	0.000189577	-26.0547	Down	AT4G02780	0	Terpenoid cyclases/Protein prenyltransferases superfamily protein
TraesCS2A02G116000	0.00402663	-26.0547	Down	AT5G17860	3e-149	calcium exchanger 7
TraesCS4A02G489700	0.00885092	-26.0547	Down	AT3G47570	2e-79	Leucine-rich repeat protein kinase family protein
TraesCS6B02G339300	0.0032614	-26.0547	Down	AT1G60010	4e-36	D-ribose-binding periplasmic protein
TraesCS2A02G256200	0.00335314	-26.0547	Down	AT1G11700	6e-28	senescence regulator (Protein of unknown function, DUF584)
TraesCS7A02G406800	0.00845645	-26.0547	Down	AT4G34190	1e-23	stress enhanced protein 1
TraesCS2A02G027700	0.000726668	-25.9052	Down	AT1G13110	2e-105	cytochrome P450, family 71 subfamily B, polypeptide 7
TraesCS1B02G214700	0.000365378	-25.9052	Down	AT2G46820	1e-37	photosystem I P subunit
TraesCS2B02G410100	0.00312166	-25.8938	Down	AT1G02150	1e-147	Tetratricopeptide repeat (TPR)-like superfamily protein
TraesCS1D02G427000	0.0053852	-25.8938	Down	AT1G75250	3e-28	RAD-like 6
TraesCS3B02G531500	0.000545893	-25.8792	Down	AT1G68090	1e-119	annexin 5
TraesCS1D02G426900	0.00270169	-25.8792	Down	AT1G75250	3e-27	RAD-like 6
TraesCS3B02G007400	9.08192e-05	-25.8617	Down	AT1G18100	3e-72	PEBP (phosphatidylethanolamine-binding protein) family protein
TraesCS1D02G426800	0.0027	-25.8617	Down	AT1G75250	3e-28	RAD-like 6
TraesCS2A02G582300	0.00204518	-25.7848	Down	AT2G33620	3e-40	AT hook motif DNA-binding family protein
TraesCS1D02G415300	0.00294213	-25.7848	Down	-	-	-
TraesCS2B02G608900	0.00161341	-25.7112	Down	AT1G52870	5e-135	Peroxisomal membrane 22 kDa (Mpv17/PMP22) family protein
TraesCS1D02G412800	0.00668322	-25.7112	Down	AT1G75250	3e-23	RAD-like 6
TraesCS2D02G260300	0.00576402	-25.6811	Down	AT4G37530	3e-146	Peroxidase superfamily protein
TraesCS1D02G341300	0.00443233	-25.6811	Down	-	-	-
TraesCS1D02G338100	1.82294e-05	-25.6687	Down	AT4G35160	2e-55	O-methyltransferase family protein
TraesCS2B02G133700	0.00409572	-25.6687	Down	AT5G24860	5e-30	flowering promoting factor 1
TraesCS5B02G409700	1.57254e-07	-25.6526	Down	AT1G49380	0	cytochrome c biogenesis protein family
TraesCS1D02G315200	0.000454733	-25.6526	Down	AT3G22840	6e-41	Chlorophyll A-B binding family protein
TraesCS1D02G266700	0.00839204	-25.6258	Down	AT1G77130	0	plant glycogenin-like starch initiation protein 2
TraesCS5B02G409400	0.00780341	-25.6258	Down	AT1G74970	2e-78	ribosomal protein S9
TraesCS3D02G375200	0.0040353	-25.4113	Down	AT1G22540	2e-173	Major facilitator superfamily protein
TraesCS1D02G169900	0.000167985	-25.4113	Down	ATCG00490	2e-125	-
TraesCS1D02G230300	0.00671873	-25.4113	Down	AT3G16720	6e-21	TOXICOS EN LEVADURA 2
TraesCS6B02G117300	0.00694154	-25.4113	Down	-	-	-
TraesCS1D02G054200	0.00135273	-25.2965	Down	AT1G56670	2e-121	GDSL-like Lipase/Acylhydrolase superfamily protein
TraesCS1D02G036000	0.00838228	-25.2592	Down	AT1G27480	4e-70	alpha/beta-Hydrolases superfamily protein
TraesCS6A02G308100	4.97663e-05	-25.2592	Down	AT1G18730	1e-49	NDH dependent flow 6
TraesCS2B02G048400	0.00505324	-25.2505	Down	AT5G13930	0	Chalcone and stilbene synthase family protein
TraesCS1D02G034800	0.00229188	-25.2505	Down	-	-	-
TraesCS4A02G319500	2.86427e-07	-25.0897	Down	AT5G46580	0	pentatricopeptide (PPR) repeat-containing protein
TraesCS1D02G020800	0.00357341	-25.0897	Down	AT3G14810	0	mechanosensitive channel of small conductance-like 5
TraesCS1B02G454200	0.00345089	-25.0389	Down	AT5G55180	3e-92	O-Glycosyl hydrolases family 17 protein
TraesCS6A02G047200	0.00852726	-25.0093	Down	AT5G05340	5e-122	Peroxidase superfamily protein
TraesCS1B02G449100	0.000180675	-25.0093	Down	AT1G75250	1e-26	RAD-like 6
TraesCS3D02G093300	0.00970465	-24.9932	Down	AT4G24670	1e-147	tryptophan aminotransferase related 2
TraesCS7A02G368500	0.00335337	-24.9932	Down	AT5G14860	8e-82	UDP-Glycosyltransferase superfamily protein
TraesCS3D02G390700	0.00655309	-24.9932	Down	AT2G31560	6e-47	signal transducer/transcription protein, putative (DUF1685)
TraesCS1B02G354600	0.0044997	-24.9932	Down	AT3G16490	3e-32	IQ-domain 26
TraesCS1B02G449000	0.00360602	-24.9932	Down	AT4G39250	1e-27	RAD-like 1
TraesCS1B02G434600	0.00474905	-24.9932	Down	AT1G75250	1e-23	RAD-like 6
TraesCS3B02G179900	0.00175019	-24.987	Down	AT5G25630	2e-169	Tetratricopeptide repeat (TPR)-like superfamily protein
TraesCS1B02G349100	0.00960931	-24.987	Down	AT4G35160	8e-55	O-methyltransferase family protein
TraesCS1B02G260300	0.00156739	-24.9142	Down	AT1G54820	9e-143	Protein kinase superfamily protein
TraesCS2A02G287700	0.000730273	-24.9142	Down	AT5G51330	2e-17	SWITCH1
TraesCS1B02G232900	5.79301e-06	-24.8484	Down	AT1G11260	0	sugar transporter 1
TraesCS4A02G011700	0.00929259	-24.8484	Down	AT2G26340	2e-63	hypothetical protein
TraesCS5B02G520700	8.94091e-05	-24.3801	Down	AT5G08720	0	polyketide cyclase/dehydrase/lipid transporter
TraesCS1B02G200600	0.00674325	-24.3801	Down	AT5G62360	7e-32	Plant invertase/pectin methylesterase inhibitor superfamily protein
TraesCS6B02G139700	0.0039916	-24.3391	Down	AT4G27030	8e-86	fatty acid desaturase A
TraesCS1B02G198800	0.00297374	-24.3391	Down	-	-	-
TraesCS5A02G330900	7.1749e-05	-24.2855	Down	AT2G16730	0	glycosyl hydrolase family 35 protein
TraesCS3B02G401800	0.00834804	-24.2855	Down	AT5G01260	1e-32	Carbohydrate-binding-like fold
TraesCS1B02G056500	0.00848497	-24.2855	Down	AT3G49030	6e-15	FBD, F-box and Leucine Rich Repeat domains containing protein
TraesCS1B02G141000	0.000525611	-24.2855	Down	-	-	-
TraesCS1B02G462200	0.00133597	-24.1247	Down	AT4G20130	0	plastid transcriptionally active 14
TraesCS1A02G416500	0.0030824	-24.1247	Down	AT3G27930	4e-172	beta-galactosidase
TraesCS1D02G279400	0.0061588	-24.1247	Down	AT5G05830	2e-50	RING/FYVE/PHD zinc finger superfamily protein
TraesCS1A02G408300	0.00140867	-24.1247	Down	-	-	-
TraesCS6B02G347800	0.0052504	-24.0644	Down	AT1G22360	0	UDP-glucosyl transferase 85A2
TraesCS1A02G404800	0.00339599	-24.0644	Down	AT1G75250	4e-23	RAD-like 6
TraesCS4A02G225700	0.000341252	-24.0282	Down	AT5G23530	9e-99	carboxyesterase 18
TraesCS1A02G391800	0.0037497	-24.0282	Down	AT5G20480	7e-90	EF-TU receptor
TraesCS2B02G318100	0.00936619	-23.7846	Down	AT2G32540	0	cellulose synthase-like B4
TraesCS1A02G319400	0.00534486	-23.7846	Down	AT3G20680	5e-78	plant/protein (DUF1995)
TraesCS2B02G530000	0.00581964	-23.7443	Down	AT5G42930	9e-105	alpha/beta-Hydrolases superfamily protein
TraesCS2D02G030800	0.00332289	-23.5733	Down	AT1G22400	0	UDP-Glycosyltransferase superfamily protein
TraesCS1A02G263400	0.0014631	-23.5733	Down	AT5G63700	2e-112	zinc ion binding / DNA binding protein
TraesCS1A02G229500	0.00172748	-23.5106	Down	AT3G47570	6e-93	Leucine-rich repeat protein kinase family protein
TraesCS6B02G237800	0.00423799	-23.4814	Down	AT1G67900	0	Phototropic-responsive NPH3 family protein
TraesCS1A02G127500	4.72634e-05	-23.4814	Down	AT5G24030	0	SLAC1 homologue 3
TraesCS1A02G219500	0.00955697	-23.4814	Down	AT1G11260	0	sugar transporter 1
TraesCS5B02G059200	0.00521382	-23.4814	Down	AT5G28770	3e-36	bZIP transcription factor family protein
TraesCS4A02G037000	0.00715984	-23.4354	Down	AT5G05320	1e-132	FAD/NAD(P)-binding oxidoreductase family protein
TraesCS1A02G026300	0.00750902	-23.4354	Down	AT1G50180	6e-21	NB-ARC domain-containing disease resistance protein
TraesCS4D02G298600	0.006313	-23.3849	Down	AT1G72360	4e-32	Integrase-type DNA-binding superfamily protein
TraesCS2B02G301600	0.00163908	-23.3741	Down	AT5G50740	1e-58	Heavy metal transport/detoxification superfamily protein
TraesCS2A02G187800	0.000633548	-23.3527	Down	AT1G19350	7e-85	Brassinosteroid signaling positive regulator (BZR1) family protein
TraesCS2B02G530100	0.0020762	-23.2512	Down	AT5G47770	2e-151	farnesyl diphosphate synthase 1
TraesCS1B02G258800	6.74292e-06	-23.208	Down	-	-	-
TraesCS6D02G018400	0.00895177	-23.17	Down	AT4G35160	5e-39	O-methyltransferase family protein
TraesCS5A02G461100	0.000917138	-23.1597	Down	AT3G16520	2e-113	UDP-glucosyl transferase 88A1
TraesCS1D02G030500	0.00426111	-23.1597	Down	AT5G02160	1e-41	transmembrane protein
TraesCS3B02G280100	0.0085233	-23.1275	Down	AT2G42690	1e-138	alpha/beta-Hydrolases superfamily protein
TraesCS4B02G234600	0.000264326	-23.0218	Down	AT5G65700	0	Leucine-rich receptor-like protein kinase family protein
TraesCS6A02G418400	0.00196973	-22.9906	Down	AT2G21280	5e-154	NAD(P)-binding Rossmann-fold superfamily protein
TraesCS3A02G158100	0.00850742	-22.8965	Down	AT5G42070	3e-32	hypothetical protein
TraesCS2B02G278500	0.000998026	-22.891	Down	AT4G37530	2e-146	Peroxidase superfamily protein
TraesCS4D02G298400	0.000202011	-22.7239	Down	AT1G72360	2e-31	Integrase-type DNA-binding superfamily protein
TraesCS7D02G540300	0.00987714	-22.7059	Down	AT1G61680	3e-82	terpene synthase 14
TraesCS3D02G269500	0.000832574	-22.6236	Down	AT1G51100	4e-51	potassium/sodium hyperpolarization-activated cyclic nucleotide-gated channel protein
TraesCS1A02G170700	0.00170116	-22.603	Down	AT3G51000	4e-60	alpha/beta-Hydrolases superfamily protein
TraesCS1B02G287700	0.00137293	-22.4963	Down	AT2G38090	2e-81	Duplicated homeodomain-like superfamily protein
TraesCS5B02G232000	0.00392299	-22.4218	Down	AT1G73470	2e-117	hypothetical protein
TraesCS6D02G303300	0.00293794	-22.4015	Down	-	-	-
TraesCS7B02G251600	0.000201107	-22.3967	Down	AT5G06900	4e-122	cytochrome P450, family 93, subfamily D, polypeptide 1
TraesCS5D02G157200	0.00584357	-22.2751	Down	AT5G45275	3e-174	Major facilitator superfamily protein
TraesCS2A02G159500	3.77463e-07	-22.1947	Down	AT3G09580	1e-146	FAD/NAD(P)-binding oxidoreductase family protein
TraesCS2A02G301400	0.000803184	-22.1657	Down	-	-	-
TraesCS2A02G501900	0.00717287	-22.1158	Down	AT5G47770	3e-151	farnesyl diphosphate synthase 1
TraesCS1A02G326000	0.00254798	-22.107	Down	-	-	-
TraesCS1A02G431600	0.00762574	-22.0982	Down	AT3G53920	1e-73	RNApolymerase sigma-subunit C
TraesCS6A02G385400	3.03793e-05	-22.0584	Down	-	-	-
TraesCS2B02G447500	0.00970409	-21.9824	Down	-	-	-
TraesCS3D02G076400	7.75817e-08	-21.9535	Down	AT4G29210	0	gamma-glutamyl transpeptidase 4
TraesCS1A02G439800	0.000243671	-21.919	Down	AT5G56850	2e-18	hypothetical protein
TraesCS6A02G404700	0.000918701	-21.8731	Down	AT1G64040	0	type one serine/threonine protein phosphatase 3
TraesCS3B02G008100	0.000470499	-21.8731	Down	AT1G74070	6e-83	Cyclophilin-like peptidyl-prolyl cis-trans isomerase family protein
TraesCS6B02G317100	3.08382e-05	-21.7582	Down	AT5G60200	8e-36	TARGET OF MONOPTEROS 6
TraesCS6A02G161600	4.31651e-05	-21.7035	Down	AT2G04160	0	Subtilisin-like serine endopeptidase family protein
TraesCS1B02G289200	0.00576874	-21.6838	Down	AT5G05830	5e-50	RING/FYVE/PHD zinc finger superfamily protein
TraesCS2D02G246100	0.000350312	-21.6318	Down	AT3G03710	0	polyribonucleotide nucleotidyltransferase
TraesCS4A02G304600	0.000195476	-21.6073	Down	AT5G03610	8e-73	GDSL-like Lipase/Acylhydrolase superfamily protein
TraesCS3D02G238300	0.000122813	-21.5514	Down	AT4G23810	4e-41	WRKY family transcription factor
TraesCS5D02G414900	1.91795e-07	-21.5345	Down	AT1G49380	0	cytochrome c biogenesis protein family
TraesCS3D02G095100	0.000758755	-21.4227	Down	-	-	-
TraesCS5A02G084900	0.0074329	-21.3676	Down	-	-	-
TraesCS2A02G479100	0.00263458	-21.34	Down	AT3G21870	3e-44	cyclin p2;1
TraesCS6B02G266800	0.00830599	-21.2487	Down	AT5G52660	3e-103	Homeodomain-like superfamily protein
TraesCS3D02G271800	0.000687948	-21.2297	Down	AT1G78630	5e-102	Ribosomal protein L13 family protein
TraesCS2D02G049500	7.59466e-06	-21.1011	Down	AT2G28000	0	chaperonin-60alpha
TraesCS5A02G213000	2.15113e-05	-21.0481	Down	AT1G19150	2e-123	PSI type II chlorophyll a/b-binding protein (Lhca2*1)
TraesCS2D02G512100	0.000889935	-21.0153	Down	AT3G16150	5e-180	N-terminal nucleophile aminohydrolases (Ntn hydrolases) superfamily protein
TraesCS1D02G293900	0.000666218	-21.0153	Down	AT1G05300	4e-111	zinc transporter 5 precursor
TraesCS1D02G263100	0.00877707	-21.0153	Down	AT1G33780	9e-74	electron transporter, putative (DUF179)
TraesCS6A02G354400	0.00410099	-20.972	Down	AT4G28080	0	Tetratricopeptide repeat (TPR)-like superfamily protein
TraesCS1B02G226200	0.00240092	-20.9689	Down	AT4G00050	5e-49	basic helix-loop-helix (bHLH) DNA-binding superfamily protein
TraesCS3A02G148800	0.00999577	-20.7721	Down	AT3G48200	0	transmembrane protein
TraesCS2B02G247700	0.00375588	-20.7472	Down	AT3G21690	0	MATE efflux family protein
TraesCS5B02G413300	0.00525869	-20.698	Down	AT5G42760	5e-126	Leucine carboxyl methyltransferase
TraesCS4B02G083600	0.000505524	-20.6418	Down	AT1G15980	0	NDH-dependent cyclic electron flow 1
TraesCS6B02G460300	0.00607756	-20.64	Down	AT1G17830	4e-67	hypothetical protein (DUF789)
TraesCS3B02G410400	0.000793671	-20.4706	Down	AT1G43670	0	Inositol monophosphatase family protein
TraesCS1A02G144800	3.16286e-06	-20.372	Down	AT3G04260	0	plastid transcriptionally active 3
TraesCS7A02G021000	0.00670548	-20.372	Down	AT2G03200	3e-30	Eukaryotic aspartyl protease family protein
TraesCS4A02G308600	0.000102118	-20.3525	Down	AT2G45550	5e-144	cytochrome P450, family 76, subfamily C, polypeptide 4
TraesCS4B02G365600	0.00371715	-20.3452	Down	-	-	-
TraesCS2B02G181600	0.000463495	-20.3086	Down	AT2G37220	2e-85	RNA-binding (RRM/RBD/RNP motifs) family protein
TraesCS4D02G327100	0.00545557	-20.2647	Down	AT1G20560	0	acyl activating enzyme 1
TraesCS6B02G271900	0.000528734	-20.2647	Down	AT1G76240	2e-35	DUF241 domain protein (DUF241)
TraesCS5A02G315800	0.00780176	-20.2331	Down	AT4G27700	3e-103	Rhodanese/Cell cycle control phosphatase superfamily protein
TraesCS6A02G206600	0.00234791	-20.1682	Down	AT1G14150	8e-57	PsbQ-like 2
TraesCS4D02G190700	0.00172111	-20.1575	Down	AT2G38480	2e-35	Uncharacterized protein family (UPF0497)
TraesCS6B02G344600	0.00101243	-20.0875	Down	AT4G38100	6e-21	CURVATURE THYLAKOID 1D-like protein
TraesCS2A02G520800	0.00138793	-20.0503	Down	-	-	-
TraesCS3D02G064800	0.00876609	-20.0016	Down	AT4G32300	2e-102	S-domain-2 5
TraesCS2B02G342000	3.90802e-08	-19.9752	Down	AT3G01440	3e-55	PsbQ-like 1
TraesCS3D02G195100	0.00841168	-19.8525	Down	AT2G26850	1e-134	F-box family protein
TraesCS5B02G157900	2.60601e-05	-19.8106	Down	AT3G19490	0	sodium:hydrogen antiporter 1
TraesCS2D02G460700	0.00352458	-19.7856	Down	-	-	-
TraesCS7D02G215100	0.00660984	-19.7822	Down	AT5G65550	1e-99	UDP-Glycosyltransferase superfamily protein
TraesCS6A02G302500	0.00251378	-19.7822	Down	AT4G39710	5e-76	FK506-binding protein 16-2
TraesCS3B02G110400	0.00155626	-19.6999	Down	-	-	-
TraesCS4D02G296400	0.00322185	-19.6354	Down	AT2G26250	0	3-ketoacyl-CoA synthase 10
TraesCS6D02G247900	0.000507219	-19.6338	Down	AT1G31920	0	Tetratricopeptide repeat (TPR)-like superfamily protein
TraesCS7D02G194000	0.00793609	-19.5984	Down	AT1G60010	1e-33	D-ribose-binding periplasmic protein
TraesCS6B02G336800	0.00531855	-19.4902	Down	AT1G18730	8e-50	NDH dependent flow 6
TraesCS6D02G244000	0.00595142	-19.4376	Down	AT1G31720	3e-29	chitin synthase, putative (DUF1218)
TraesCS1D02G215600	0.000153574	-19.4156	Down	AT4G00050	2e-44	basic helix-loop-helix (bHLH) DNA-binding superfamily protein
TraesCS3D02G120000	0.000408434	-19.4146	Down	AT3G24460	3e-172	Serinc-domain containing serine and sphingolipid biosynthesis protein
TraesCS5D02G124800	0.00294842	-19.2998	Down	AT3G19720	0	P-loop containing nucleoside triphosphate hydrolases superfamily protein
TraesCS2B02G126200	0.000342294	-19.2998	Down	AT5G05340	2e-126	Peroxidase superfamily protein
TraesCS2A02G546900	0.000316112	-19.2998	Down	AT5G04490	2e-97	phytol kinase 1 VTE5
TraesCS4A02G025500	0.00215151	-19.2998	Down	AT2G38820	5e-75	DNA-directed RNA polymerase subunit beta-beta protein, putative (DUF506)
TraesCS6D02G191600	1.0782e-06	-19.2559	Down	AT3G26570	0	phosphate transporter 2;1
TraesCS5D02G418400	0.0052115	-19.249	Down	AT5G42760	4e-129	Leucine carboxyl methyltransferase
TraesCS2D02G065600	0.00325521	-19.2354	Down	AT1G67090	4e-82	ribulose bisphosphate carboxylase small chain 1A
TraesCS5A02G261000	0.00595612	-19.2079	Down	AT2G04530	2e-159	Metallo-hydrolase/oxidoreductase superfamily protein
TraesCS5D02G277900	0.00895558	-19.1694	Down	AT3G18890	2e-146	NAD(P)-binding Rossmann-fold superfamily protein
TraesCS2D02G322700	0.00695293	-19.1682	Down	AT3G01440	2e-53	PsbQ-like 1
TraesCS1D02G249700	0.00238236	-19.1474	Down	AT3G23570	2e-69	alpha/beta-Hydrolases superfamily protein
TraesCS1D02G054100	0.00176472	-19.1334	Down	AT1G56670	6e-100	GDSL-like Lipase/Acylhydrolase superfamily protein
TraesCS1B02G455200	0.000430962	-19.0682	Down	AT1G64110	0	P-loop containing nucleoside triphosphate hydrolases superfamily protein
TraesCS6B02G039500	0.00704742	-19.0325	Down	AT4G15440	2e-134	hydroperoxide lyase 1
TraesCS6B02G470900	6.88582e-06	-19.0159	Down	AT2G21280	5e-155	NAD(P)-binding Rossmann-fold superfamily protein
TraesCS2B02G385400	4.16282e-05	-19.0133	Down	AT3G47430	6e-96	peroxin 11B
TraesCS7A02G068500	0.00992152	-18.9982	Down	AT4G25080	7e-126	magnesium-protoporphyrin IX methyltransferase
TraesCS4D02G223400	0.00676761	-18.9607	Down	AT5G63470	7e-74	nuclear factor Y, subunit C4
TraesCS3D02G424200	0.00803098	-18.9379	Down	AT3G50120	1e-72	transmembrane protein, putative (DUF247)
TraesCS5D02G223700	0.00286335	-18.9345	Down	AT1G53910	6e-42	related to AP2 12
TraesCS4A02G022100	0.000770278	-18.9222	Down	AT4G19100	4e-48	PAM68-like protein (DUF3464)
TraesCS2D02G301000	0.00781124	-18.9138	Down	AT2G32540	0	cellulose synthase-like B4
TraesCS6A02G218000	0.000791358	-18.9066	Down	AT3G59710	2e-107	NAD(P)-binding Rossmann-fold superfamily protein
TraesCS6A02G111600	0.00138259	-18.7411	Down	AT4G27030	1e-85	fatty acid desaturase A
TraesCS4B02G043700	0.00796418	-18.677	Down	AT1G18170	1e-90	FKBP-like peptidyl-prolyl cis-trans isomerase family protein
TraesCS5A02G482900	0.000639714	-18.6028	Down	AT1G59720	0	Tetratricopeptide repeat (TPR)-like superfamily protein
TraesCS5B02G357200	0.000599303	-18.5875	Down	AT1G42550	0	plastid movement impaired1
TraesCS1A02G250100	0.00929195	-18.5459	Down	AT3G23570	3e-70	alpha/beta-Hydrolases superfamily protein
TraesCS1A02G033500	0.0028558	-18.4726	Down	AT2G28900	7e-53	outer plastid envelope protein 16-1
TraesCS1D02G067500	0.0078409	-18.4434	Down	AT1G48030	0	mitochondrial lipoamide dehydrogenase 1
TraesCS2D02G456500	2.24105e-06	-18.4169	Down	AT5G42340	3e-13	Plant U-Box 15
TraesCS3A02G028200	0.000956565	-18.4152	Down	AT5G57150	7e-34	basic helix-loop-helix (bHLH) DNA-binding superfamily protein
TraesCS2B02G099500	0.00294312	-18.3448	Down	AT5G05580	0	fatty acid desaturase 8
TraesCS4B02G354900	0.00236767	-18.278	Down	AT3G44990	3e-22	xyloglucan endo-transglycosylase-related 8
TraesCS2A02G461200	0.00336697	-18.2183	Down	-	-	-
TraesCS3A02G098700	0.00426077	-18.2141	Down	AT1G11120	2e-28	CTTNBP 2 amino-terminal-like protein
TraesCS2A02G446700	0.000290242	-18.1739	Down	-	-	-
TraesCS5B02G559600	0.00528715	-18.1418	Down	AT5G46580	0	pentatricopeptide (PPR) repeat-containing protein
TraesCS2D02G410900	0.00289237	-18.0935	Down	AT4G00030	3e-72	Plastid-lipid associated protein PAP / fibrillin family protein
TraesCS3A02G332300	0.00310131	-18.0332	Down	AT1G29070	5e-25	Ribosomal protein L34
TraesCS6B02G270200	5.05171e-06	-17.997	Down	AT2G27230	5e-69	transcription factor-like protein
TraesCS4A02G095200	0.00530994	-17.9792	Down	AT1G08540	1e-117	RNApolymerase sigma subunit 2
TraesCS2D02G082700	0.00731735	-17.9721	Down	AT5G05580	0	fatty acid desaturase 8
TraesCS6D02G353500	0.00656864	-17.9672	Down	AT2G02040	0	peptide transporter 2
TraesCS2D02G311500	1.79469e-07	-17.9427	Down	AT4G10300	5e-53	RmlC-like cupins superfamily protein
TraesCS7A02G213700	0.00424827	-17.927	Down	AT3G22840	4e-40	Chlorophyll A-B binding family protein
TraesCS4D02G115400	0.00369494	-17.9212	Down	AT5G22390	2e-12	FANTASTIC four-like protein (DUF3049)
TraesCS2B02G119300	2.52945e-05	-17.8961	Down	AT1G11440	4e-11	hypothetical protein
TraesCS5A02G503800	0.000636613	-17.8793	Down	-	-	-
TraesCS3D02G133200	0.00263131	-17.8442	Down	AT3G62760	9e-65	Glutathione S-transferase family protein
TraesCS1D02G360800	0.0012293	-17.8084	Down	AT3G15930	2e-100	Pentatricopeptide repeat (PPR) superfamily protein
TraesCS5D02G486300	8.99839e-06	-17.8024	Down	AT5G58490	1e-144	NAD(P)-binding Rossmann-fold superfamily protein
TraesCS6A02G361600	0.00181889	-17.7558	Down	AT2G15580	4e-28	RING/U-box superfamily protein
TraesCS6D02G387900	0.0046575	-17.7272	Down	AT5G04390	4e-42	C2H2-type zinc finger family protein
TraesCS4B02G293700	0.00213225	-17.7207	Down	AT5G21920	5e-50	YGGT family protein
TraesCS6A02G057900	0.00747343	-17.5885	Down	AT1G21680	8e-110	DPP6 N-terminal domain-like protein
TraesCS1D02G042100	0.0027862	-17.5507	Down	AT2G28630	4e-177	3-ketoacyl-CoA synthase 12
TraesCS4B02G288100	1.00605e-05	-17.543	Down	AT4G39660	0	alanine:glyoxylate aminotransferase 2
TraesCS2B02G040000	8.64881e-05	-17.4632	Down	AT1G76680	0	12-oxophytodienoate reductase 1
TraesCS3D02G226000	0.00188479	-17.321	Down	AT3G14680	0	cytochrome P450, family 72, subfamily A, polypeptide 14
TraesCS1B02G206600	0.00836342	-17.225	Down	AT4G17870	4e-74	Polyketide cyclase/dehydrase and lipid transport superfamily protein
TraesCS6B02G186300	0.000126323	-17.2127	Down	AT2G35130	0	Tetratricopeptide repeat (TPR)-like superfamily protein
TraesCS2B02G241200	0.0099544	-17.1842	Down	AT5G55180	1e-130	O-Glycosyl hydrolases family 17 protein
TraesCS5D02G227000	0.00984175	-17.1241	Down	AT3G22840	1e-39	Chlorophyll A-B binding family protein
TraesCS1D02G072500	0.00360448	-17.0079	Down	-	-	-
TraesCS6A02G118000	0.00228267	-16.934	Down	AT5G57180	8e-50	chloroplast import apparatus 2
TraesCS1B02G417000	0.00711325	-16.9286	Down	AT4G09670	4e-152	Oxidoreductase family protein
TraesCS2D02G389900	0.00782542	-16.8873	Down	AT1G02150	1e-148	Tetratricopeptide repeat (TPR)-like superfamily protein
TraesCS2A02G046200	0.00265442	-16.8873	Down	AT1G71480	2e-64	Nuclear transport factor 2 (NTF2) family protein
TraesCS6A02G258600	0.00210074	-16.8515	Down	AT5G52660	2e-102	Homeodomain-like superfamily protein
TraesCS4A02G435600	0.00137626	-16.827	Down	AT2G16800	6e-115	high-affinity nickel-transport family protein
TraesCS6B02G231200	6.6558e-05	-16.8041	Down	AT1G53050	5e-177	Protein kinase superfamily protein
TraesCS4A02G350200	0.00873783	-16.7667	Down	AT1G71870	0	MATE efflux family protein
TraesCS5D02G162400	0.00490636	-16.762	Down	AT3G45780	0	phototropin 1
TraesCS3A02G250600	0.00922282	-16.7329	Down	AT2G42690	1e-138	alpha/beta-Hydrolases superfamily protein
TraesCS6D02G370200	0.00614725	-16.7281	Down	-	-	-
TraesCS2A02G156100	0.00627045	-16.7265	Down	AT2G37220	7e-63	RNA-binding (RRM/RBD/RNP motifs) family protein
TraesCS4D02G234400	0.000489185	-16.7081	Down	AT3G58060	0	Cation efflux family protein
TraesCS2B02G286300	0.00872136	-16.646	Down	AT1G11700	7e-28	senescence regulator (Protein of unknown function, DUF584)
TraesCS5D02G502900	0.00475899	-16.5992	Down	-	-	-
TraesCS6A02G036300	4.58678e-05	-16.5712	Down	AT1G21270	1e-45	wall-associated kinase 2
TraesCS5A02G123600	0.000980673	-16.5604	Down	AT2G43710	0	Plant stearoyl-acyl-carrier-protein desaturase family protein
TraesCS4A02G102300	0.000301767	-16.5426	Down	AT1G07710	0	Ankyrin repeat family protein
TraesCS3D02G017200	0.00151604	-16.4737	Down	AT1G27480	4e-87	alpha/beta-Hydrolases superfamily protein
TraesCS3A02G331800	0.00117592	-16.453	Down	AT2G40890	0	cytochrome P450, family 98, subfamily A, polypeptide 3
TraesCS2B02G201700	0.00841597	-16.3565	Down	AT1G13700	1e-114	6-phosphogluconolactonase 1
TraesCS5B02G407400	0.00788197	-16.347	Down	AT2G26500	2e-24	cytochrome b6f complex subunit (petM)
TraesCS4B02G291200	0.00176302	-16.3276	Down	AT5G60540	9e-115	pyridoxine biosynthesis 2
TraesCS1B02G309000	0.00909572	-16.3112	Down	AT2G30300	5e-116	Major facilitator superfamily protein
TraesCS5D02G514700	0.00800012	-16.2976	Down	AT3G48280	7e-129	cytochrome P450, family 71, subfamily A, polypeptide 25
TraesCS2D02G029700	0.00703039	-16.2239	Down	AT3G26310	3e-111	cytochrome P450, family 71, subfamily B, polypeptide 35
TraesCS2A02G368300	0.00381203	-16.1839	Down	AT3G47430	2e-92	peroxin 11B
TraesCS6A02G266800	0.00182416	-16.1635	Down	AT1G31920	0	Tetratricopeptide repeat (TPR)-like superfamily protein
TraesCS4A02G232400	0.00148346	-16.1386	Down	AT3G59400	7e-52	protein GENOMES UNCOUPLED 4
TraesCS2A02G427100	0.00251147	-16.1315	Down	-	-	-
TraesCS2D02G447500	0.000212583	-16.1267	Down	AT2G35410	8e-65	RNA-binding (RRM/RBD/RNP motifs) family protein
TraesCS5B02G501700	0.00383095	-16.1032	Down	AT2G13650	6e-141	golgi nucleotide sugar transporter 1
TraesCS3A02G253800	0.00919336	-16.0731	Down	AT1G23390	4e-39	Kelch repeat-containing F-box family protein
TraesCS3B02G219400	0.00236644	-16.0188	Down	-	-	-
TraesCS1D02G315100	0.000961077	-15.9614	Down	AT3G22840	2e-41	Chlorophyll A-B binding family protein
TraesCS2D02G547900	0.000290138	-15.9453	Down	AT5G04490	3e-99	phytol kinase 1 VTE5
TraesCS4B02G255500	0.00424861	-15.9343	Down	AT5G67385	0	Phototropic-responsive NPH3 family protein
TraesCS2A02G268300	0.000899504	-15.9223	Down	AT5G65700	0	Leucine-rich receptor-like protein kinase family protein
TraesCS2B02G157500	0.00639539	-15.8865	Down	AT5G13720	3e-111	Uncharacterized protein family (UPF0114)
TraesCS4D02G081600	0.00415367	-15.8554	Down	AT1G15980	0	NDH-dependent cyclic electron flow 1
TraesCS3A02G179500	0.00980357	-15.8258	Down	AT1G35180	1e-87	TRAM, LAG1 and CLN8 (TLC) lipid-sensing domain containing protein
TraesCS2B02G059800	1.3281e-06	-15.8258	Down	-	-	-
TraesCS5A02G535600	0.00245881	-15.8189	Down	AT4G12490	2e-29	Bifunctional inhibitor/lipid-transfer protein/seed storage 2S albumin superfamily protein
TraesCS6D02G018500	0.00219861	-15.7804	Down	AT5G13930	5e-118	Chalcone and stilbene synthase family protein
TraesCS5A02G233500	0.000718288	-15.6971	Down	AT1G73470	1e-116	hypothetical protein
TraesCS2B02G058200	3.09635e-06	-15.6696	Down	AT3G23510	0	Cyclopropane-fatty-acyl-phospholipid synthase
TraesCS5A02G499300	0.000265792	-15.5604	Down	AT3G45970	9e-91	expansin-like A1
TraesCS4D02G263000	0.00317209	-15.5568	Down	AT3G18830	0	polyol/monosaccharide transporter 5
TraesCS4B02G299600	0.00680833	-15.4743	Down	AT1G72360	8e-28	Integrase-type DNA-binding superfamily protein
TraesCS5A02G524400	0.00627399	-15.4548	Down	AT1G01820	1e-126	peroxin 11c
TraesCS2D02G281400	2.1903e-05	-15.4398	Down	AT3G48550	8e-27	SHOOT GRAVITROPISM-like protein
TraesCS6B02G402300	0.00768699	-15.4293	Down	AT1G19660	1e-101	Wound-responsive family protein
TraesCS1B02G084700	0.000459447	-15.4087	Down	AT1G48030	0	mitochondrial lipoamide dehydrogenase 1
TraesCS4D02G292400	0.00213365	-15.3709	Down	AT5G21920	5e-50	YGGT family protein
TraesCS5A02G269800	0.00653313	-15.3433	Down	AT3G18890	8e-147	NAD(P)-binding Rossmann-fold superfamily protein
TraesCS5D02G264700	0.0069029	-15.3326	Down	AT5G47780	0	galacturonosyltransferase 4
TraesCS4B02G278500	0.00152316	-15.3192	Down	AT2G38820	3e-73	DNA-directed RNA polymerase subunit beta-beta protein, putative (DUF506)
TraesCS2D02G326300	0.0078955	-15.3161	Down	AT2G01770	2e-122	vacuolar iron transporter 1
TraesCS7D02G073100	0.00958607	-15.3111	Down	AT2G45560	4e-150	cytochrome P450, family 76, subfamily C, polypeptide 1
TraesCS1A02G371600	0.00107309	-15.279	Down	AT4G33500	5e-84	Protein phosphatase 2C family protein
[truncated: 262 more rows]
