# Supplementary material for: Regulatory changes in TaSNAC8‐6A are associated with drought tolerance in wheat seedlings
Source: Plant Biotechnol J. 2019 Nov 19;18(4):1078–92. doi: 10.1111/pbi.13277 (PMC7061879; doi:10.1111/pbi.13277)
Supplement: Supplementary file 15 — Table S6 NACRS motifs in the promoters of up‐regulated genes involved in ABA‐response, drought stress, and auxin‐response. [file PBI-18-1078-s011.xlsx]

## Sheet: Sheet1
Table S6 NACRS motifs in the promoters of up-regulated genes involved in ABA-response, drought stress, and auxin-response.
List of up-regulated genes in Ubi:TaSNAC8-6A transgenic wheat (FC > 2.0, P < 0.01) that function in ABA-response, water stress, and auxin-response. The sequence, CACG, was used as the core NAC-recognition sequence (NACRS), and CATGT was used as a putative boundary sequence. The number of CACG and CATGT motifs in the 1000-bp-promoter region of these genes is indicated.
Gene ID	Arabidopsis Homozygous Gene Code	Arabidopsis Homozygous Gene name	Description	CACG	CATGT	Response
TraesCS1A02G257200	AT5G40010	AATP1	AAA-ATPase 1	2	3	ABA
TraesCS1D02G173800	AT1G65690	NHL6	Late embryogenesis abundant (LEA) hydroxyproline-rich glycoprotein family	6	1	ABA
TraesCS2A02G367700	AT2G33380	RD20	Caleosin-related family protein	6	0	ABA
TraesCS2A02G493800	AT4G33950	OST1	Protein kinase superfamily protein	2	0	ABA
TraesCS2B02G346000	AT3G48170	ALDH10A9	aldehyde dehydrogenase 10A9	12	2	ABA
TraesCS2B02G448100	AT3G15210	ERF4	ethylene responsive element binding factor 4	12	1	ABA
TraesCS2D02G000300	AT5G51760	AHG1	Protein phosphatase 2C family protein	9	1	ABA
TraesCS2D02G093000	AT1G56600	GolS2	galactinol synthase 2	5	1	ABA
TraesCS2D02G286300	AT5G13330	Rap2.6L	related to AP2 6l	4	0	ABA
TraesCS3A02G109300	AT5G47390	KUA1	myb-like transcription factor family protein	11	2	ABA
TraesCS3B02G314300	AT5G25610	RD22	BURP domain-containing protein	3	3	ABA
TraesCS3B02G549000	AT3G01420	DOX1	Peroxidase superfamily protein	3	2	ABA
TraesCS3D02G408100	AT3G48360	BT2	BTB and TAZ domain protein 2	4	1	ABA
TraesCS4A02G066200	AT5G26340	MSS1	Major facilitator superfamily protein	5	4	ABA
TraesCS4A02G125300	AT2G47180	GolS1	galactinol synthase 1	2	2	ABA
TraesCS4A02G295400	AT2G32020	-	Acyl-CoA N-acyltransferases (NAT) superfamily protein	5	1	ABA
TraesCS4D02G069300	AT1G47510	5PTASE11	inositol polyphosphate 5-phosphatase 11	2	4	ABA
TraesCS5A02G063100	AT5G50720	HVA22E	HVA22 homologue E	5	2	ABA
TraesCS5A02G191700	AT2G26110	DUF761	bromodomain protein	4	3	ABA
TraesCS5B02G093000	AT1G48000	MYB112	myb domain protein 112	5	1	ABA
TraesCS5D02G099100	AT5G49620	MYB78	myb domain protein 78	5	2	ABA
TraesCS5D02G478700	AT4G21410	CRK29	cysteine-rich RLK (RECEPTOR-like protein kinase) 29	3	1	ABA
TraesCS6A02G132500	AT1G55020	LOX1	lipoxygenase 1	7	2	ABA
TraesCS6A02G333600	AT3G56850	AREB3	ABA-responsive element binding protein 3	9	0	ABA
TraesCS6B02G081300	AT4G22200	KT2/3	potassium transport 2/3	7	6	ABA
TraesCS6B02G273400	AT1G20440	COR47	cold-regulated 47	13	2	ABA
TraesCS6D02G199100	AT4G39260	CCR1	cold, circadian rhythm, and RNA binding 1	4	3	ABA
TraesCS6D02G222600	AT2G46680	HB-7	homeobox 7	6	0	ABA
TraesCS6D02G240300	AT1G63840	-	RING/U-box superfamily protein	10	2	ABA
TraesCS6D02G333600	AT3G50980	XERO1	dehydrin xero 1	4	0	ABA
TraesCS7A02G176700	AT5G27420	CNI1	carbon/nitrogen insensitive 1	8	1	ABA
TraesCS7A02G358900	AT2G19450	TAG1	membrane bound O-acyl transferase (MBOAT) family protein	6	6	ABA
TraesCS7B02G286000	AT4G25000	AMY1	alpha-amylase-like protein	4	2	ABA
TraesCS7B02G490700	AT1G17840	ABCG11	white-brown complex-like protein	0	0	ABA
TraesCS7B02G498100	AT1G24120	ARL1	ARG1-like 1	4	2	ABA
TraesCS7D02G071200	AT2G36530	LOS2	Enolase	7	0	ABA
TraesCS7D02G351300	AT4G19810	ChiC	Glycosyl hydrolase family protein with chitinase insertion domain-containing protein	5	2	ABA
TraesCS7D02G353800	AT3G24500	MBF1C	multiprotein bridging factor 1C	5	0	ABA
TraesCS7D02G417800	AT3G28580	-	P-loop containing nucleoside triphosphate hydrolases superfamily protein	4	2	ABA
TraesCSU02G057300	AT5G59310	LTP4	lipid transfer protein 4	4	2	ABA
TraesCS1D02G163800	AT5G52300	LTI65	CAP160 protein	4	1	ABA
TraesCS1D02G082500	AT3G17510	CIPK1	CBL-interacting protein kinase 1	9	0	ABA
TraesCS3D02G041500	AT5G37770	TCH2	EF hand calcium-binding protein family	11	2	ABA
TraesCS1A02G082500	AT3G05880	RCI2A	Low temperature and salt responsive protein family	3	3	ABA
TraesCS2B02G177100	AT3G05890	RCI2B	Low temperature and salt responsive protein family	10	1	ABA
TraesCS7D02G230000	AT1G18100	E12A11	PEBP (phosphatidylethanolamine-binding protein) family protein	9	3	ABA
TraesCS1D02G218200	AT1G10940	SNRK2.4	Protein kinase superfamily protein	6	1	ABA
TraesCS3A02G092800	AT5G40390	SIP1	Raffinose synthase family protein	10	0	ABA
TraesCS4B02G275300	AT3G22490	RAB28	RESPONSIVE TO ABSCISIC ACID 28	7	4	ABA
TraesCS1A02G093000	AT2G47770	TSPO	TSPO(outer membrane tryptophan-rich sensory protein)-like protein	5	2	ABA
TraesCS5D02G218400	AT1G54100	ALDH7B4	aldehyde dehydrogenase 7B4	8	0	ABA
TraesCS3D02G357200	AT3G55610	P5CS2	delta 1-pyrroline-5-carboxylate synthase 2	6	1	ABA
TraesCS5B02G559400	AT5G50600	HSD1	hydroxysteroid dehydrogenase 1	3	1	ABA
TraesCS1A02G073900	AT1G68090	ANN5	annexin 5	3	5	Drought
TraesCS1A02G257200	AT5G40010	AATP1	AAA-ATPase 1	2	3	Drought
TraesCS2A02G493800	AT4G33950	OST1	Protein kinase superfamily protein	2	0	Drought
TraesCS2B02G346000	AT3G48170	ALDH10A9	aldehyde dehydrogenase 10A9	12	2	Drought
TraesCS2D02G093000	AT1G56600	GolS2	galactinol synthase 2	5	1	Drought
TraesCS2D02G286300	AT5G13330	Rap2.6L	related to AP2 6l	4	0	Drought
TraesCS3B02G254700	AT5G24030	SLAH3	SLAC1 homologue 3	2	1	Drought
TraesCS4A02G066200	AT5G26340	MSS1	Major facilitator superfamily protein	5	4	Drought
TraesCS4A02G125300	AT2G47180	GolS1	galactinol synthase 1	2	2	Drought
TraesCS4D02G267500	AT1G78080	RAP2.4	related to AP2 4	2	2	Drought
TraesCS5A02G063100	AT5G50720	HVA22E	HVA22 homologue E	5	2	Drought
TraesCS5B02G230500	AT3G56580	RZF1	RING/U-box superfamily protein	3	1	Drought
TraesCS5D02G038800	AT3G14440	NCED3	nine-cis-epoxycarotenoid dioxygenase 3	4	1	Drought
TraesCS6B02G273400	AT1G20440	COR47	cold-regulated 47	13	2	Drought
TraesCS6D02G222600	AT2G46680	HB-7	homeobox 7	6	0	Drought
TraesCS6D02G333600	AT3G50980	XERO1	dehydrin xero 1	4	0	Drought
TraesCS7B02G145200	AT3G45140	LOX2	lipoxygenase 2	6	1	Drought
TraesCS7B02G433800	AT1G15690	AVP1	Inorganic H pyrophosphatase family protein	7	0	Drought
TraesCS7D02G161200	AT2G14610	PR1	pathogenesis-related protein 1	7	1	Drought
TraesCS7D02G353800	AT3G24500	MBF1C	multiprotein bridging factor 1C	5	0	Drought
TraesCS7D02G428800	AT5G06760	LEA4-5	Late Embryogenesis Abundant 4-5	9	2	Drought
TraesCS7D02G451200	AT2G38880	NF-YB1	nuclear factor Y, subunit B1	1	1	Drought
TraesCSU02G057300	AT5G59310	LTP4	lipid transfer protein 4	4	2	Drought
TraesCS7D02G052600	AT4G25490	CBF1	C-repeat/DRE binding factor 1	12	1	Drought
TraesCS1D02G163800	AT5G52300	LTI65	CAP160 protein	8	1	Drought
TraesCS1D02G147800	AT1G02205	CER1	Fatty acid hydroxylase superfamily	6	0	Drought
TraesCS7D02G469200	AT1G22190	RAP2.4	Integrase-type DNA-binding superfamily protein	5	1	Drought
TraesCS7A02G030100	AT1G32560	AtLEA4-1	Late embryogenesis abundant protein, group 1 protein	8	1	Drought
TraesCS3A02G092800	AT5G40390	SIP1	Raffinose synthase family protein	10	0	Drought
TraesCS4B02G275300	AT3G22490	RAB28	RESPONSIVE TO ABSCISIC ACID 28	7	4	Drought
TraesCS4A02G059400	AT1G32230	RCD1	WWE protein-protein interaction domain protein family	4	0	Drought
TraesCS6A02G300400	AT5G10230	ANNAT7	annexin 7	8	3	Drought
TraesCS4D02G339400	AT3G23920	BAM1	beta-amylase 1	14	3	Drought
TraesCS3B02G324500	AT4G18780	IRX1	cellulose synthase family protein	1	2	Drought
TraesCS7A02G057800	AT4G25480	DREB1A	dehydration response element B1A	12	0	Drought
TraesCS5A02G537100	AT1G12110	NRT1.1	nitrate transporter 1.1	1	0	Drought
TraesCS3B02G290300	AT2G47000	ABCB4	ATP binding cassette subfamily B4	6	1	Auxin
TraesCS3D02G408100	AT3G48360	BT2	BTB and TAZ domain protein 2	4	1	Auxin
TraesCS4A02G412100	AT2G26170	CYP711A1	cytochrome P450, family 711, subfamily A, polypeptide 1	4	0	Auxin
TraesCS4D02G036000	AT5G03280	EIN2	NRAMP metal ion transporter family protein	8	1	Auxin
TraesCS5A02G267300	AT1G76520	PILS3	Auxin efflux carrier family protein	6	0	Auxin
TraesCS5A02G401100	AT4G37580	HLS1	Acyl-CoA N-acyltransferases (NAT) superfamily protein	10	1	Auxin
TraesCS5D02G275200	AT1G20925	PILS1	Auxin efflux carrier family protein	16	1	Auxin
TraesCS5D02G488700	AT5G13930	TT4	Chalcone and stilbene synthase family protein	13	0	Auxin
TraesCS6B02G337300	AT1G70940	PIN3	Auxin efflux carrier family protein	5	2	Auxin
TraesCS7A02G478500	AT3G53480	ABCG37	pleiotropic drug resistance 9	2	0	Auxin
TraesCS7B02G433800	AT1G15690	AVP1	Inorganic H pyrophosphatase family protein	7	0	Auxin
TraesCS4D02G296900	AT3G28860	ABCB19	ATP binding cassette subfamily B19	6	2	Auxin
TraesCS3B02G462900	AT5G16530	PIN5	Auxin efflux carrier family protein	7	4	Auxin
TraesCS7A02G305200	AT1G56010	NAC1	NAC domain containing protein 1	2	2	Auxin
TraesCS1D02G337400	AT2G33860	ARF3	auxin-responsive factor AUX/IAA-like protein	14	1	Auxin
TraesCS1A02G278400	AT2G38120	AUX1	Transmembrane amino acid transporter family protein	1	0	Auxin
TraesCS6D02G212700	AT4G30080	ARF16	auxin response factor 16	2	1	Auxin
TraesCS3D02G162700	AT2G22670	IAA8	indoleacetic acid-induced protein 8	1	4	Auxin
TraesCS5A02G537100	AT1G12110	NRT1.1	nitrate transporter 1.1	1	0	Auxin
TraesCS7B02G222900	AT3G16500	PAP1	phytochrome-associated protein 1	1	1	Auxin
TraesCS3A02G155200	AT4G29080	PAP2	phytochrome-associated protein 2	3	2	Auxin
