# Supplementary material for: Regulatory changes in TaSNAC8‐6A are associated with drought tolerance in wheat seedlings
Source: Plant Biotechnol J. 2019 Nov 19;18(4):1078–92. doi: 10.1111/pbi.13277 (PMC7061879; doi:10.1111/pbi.13277)
Supplement: Supplementary file 16 — Table S7 Primers used in this research. [file PBI-18-1078-s012.xlsx]

## Sheet: Sheet1
Table S7 Primers used in this research.
The name of the primers was based on the gene name and experimental purpose. Numbers in the brackets indicate the location of the primer within the corresponding gene. The location of the start codon (ATG) was considered as +1.
Primer Name	Gene ID	Forward	Reverse
TaSNAC8-6A_cloning	TraesCS6A02G108300	ATGAGGTCCATGGGCAGCT	TCAGGGATTCCAGTTCACGC
TaSNAC1_pGBKT7	TraesCS1A02G263700	CTCGAGCGAGAAGAAGGATCG	CCAAACCACACGTACAGCAAC
TaSNAC2_pGBKT7	TraesCS3A02G406000	AGTAGAATTCAGAGCCGCGG	CCAAGGATAGGAGGTACTCGCT
TaSNAC3_pGBKT7	TraesCS4A02G219700	ATGGACCACGGCTTCGAC	TCAGAACGGTTTCTGCAGGTA
TaSNAC4_pGBKT7	TraesCS3A02G339600	ATGATGACGGCAATGGTGAA	TCAGAATGGTGGCAAGATTGTT
TaSNAC5_pGBKT7	TraesCS5A02G468300	CAGCTTTCTACAGACGGACATG	ACTTCTGTCGATCTCGGGGTC
TaSNAC6_pGBKT7	TraesCS6A02G057400	ATGAATCCCTTTGACTCCTTTC	TCAGAAGAAGAATGGGCTGAC
TaSNAC7_pGBKT7	TraesCS2A02G201800	ATGAGATCCATGGGCAGCT	TCAGGGATTCCAGTTCACGC
TaSNAC8_pGBKT7	TraesCS6A02G108300	ATGAGGTCCATGGGCAGCT	TCAGGGATTCCAGTTCACGC
TaSNAC9_pGBKT7	TraesCS3A02G078400	ATGACGATCGAGCTGCAGAC	TCATATCCTGTCCTGCTGGG
TaSNAC10_pGBKT7	TraesCS5A02G143200	ATGCCAATGGGCAGCAGC	TCACATGTGCAGCTGCTGG
TaSNAC11_pGBKT7	TraesCS4A02G131000	ATGATCATGTCCGACCCGG	TTAGAAACGGAGCAGCGTCTG
TaSNAC12_pGBKT7	TraesCS2A02G101900	ATGTCGATGGCGCAGCAG	TTAGAACTGAGGAAGCATGTGATG
TaSNAC13_pGBKT7	TraesCS2A02G102000	ATGTCGATGGCGCAGCAG	TTAGAACTGAGGAAGCATCTGATG
TaSNAC1_qRTPCR	TraesCS1A02G263700	AAGAAGGCGCTCGTCTTCTAC	AGTCATCCAACCTGAGGCTGTT
	TraesCS1B02G274300
	TraesCS1D02G263800
TaSNAC2_qRTPCR	TraesCS3A02G406000	TCATCACCGAGATCGACCTCTAC	ACCCGTTGGGGTACTTGC
	TraesCS3B02G439600
	TraesCS3D02G401200
TaSNAC3_qRTPCR	TraesCS4A02G219700	CCAAGGGCGTCAAGACCA	GTTGTAGATTCGGCAGAGCAC
	TraesCS4B02G098200
	TraesCS4D02G094400
TaSNAC4_qRTPCR	TraesCS3A02G339600	ACCGCAAGTACCCCAACG	CTTTCTTGATGCCGACCGT
	TraesCS3B02G371200
	TraesCS3D02G333100
TaSNAC5_qRTPCR	TraesCS5A02G468300	GCCGGCTCTACAACAAGAAGAA	AGTGCGACTGGGACTGCGA
	TraesCS5B02G480900
	TraesCS5D02G481200
TaSNAC6_qRTPCR	TraesCS6A02G057400	GGACCGCAAGTACCCCAA	AGACGAGCGCCTTCTTGATC
	TraesCS6B02G075200
	TraesCS6D02G059300
TaSNAC7_qRTPCR	TraesCS2A02G201800	CAAGAAGAAGGCCGCCAA	AGAAGTACCACTCCTGCTCACC
	TraesCS2B02G228900
	TraesCS2D02G214100
TaSNAC8_qRTPCR	TraesCS6A02G108300	AGCAGGAGTGGTACTTCTTCAGC	GCCAGGATAGGTTTGTCCGT
	TraesCS6B02G207500
	TraesCS6D02G096300
TaSNAC9_qRTPCR	TraesCS3A02G078400	AGGTGGACATCTACAAGCTGGA	TTGGGGTACTTGCGGTCG
	TraesCS3B02G093300
	TraesCS3D02G078900
TaSNAC10_qRTPCR	TraesCS5A02G143200	AAGGGCGTCAAGACCGAC	ACCCAGTCATCCAGCCTCAT
	TraesCS5B02G142100
	TraesCS5D02G148800
TaSNAC11_qRTPCR	TraesCS4A02G131000	ATCCTCCACTACCTCCGCAA	GTGAAGAAGTACCACTCCCTGTC
	TraesCS4B02G173600
	TraesCS4D02G175700
TaSNAC12_qRTPCR	TraesCS2A02G101900	TCAACACCTACAAGCCCATCAA	GGCCATGTGGTCGTAGTCC
	TraesCS2B02G119000
	TraesCS2D02G101300
TaSNAC13_qRTPCR	TraesCS2A02G102000	CAAGAAGGCGCTCGTCTTCTA	CGGAACTTGATGGGCTTGT
	TraesCS2B02G119100
	TraesCS2D02G101400
TaSNAC8-6A_qRTPCR	TraesCS6A02G108300	AGAGCTTCCACCGCAGATCACT	ACCAACAAACACACCAGATGATC
TraesCS1A02G278400_qRTPCR	TraesCS1A02G278400	CTCAAGATGGTGGAGGAAGTGC	GTCTCAACGCCAAAGAAGGTC
TraesCS2A02G493800_qRTPCR	TraesCS2A02G493800	GTTCGTGATCCCGACCGAGTA	GGCGTTGTCCTTGTTCTTGC
TraesCS3B02G462900_qRTPCR	TraesCS3B02G462900	CCGATTCACATCCGACTCAT	GGTCCTAAACCGTTCCTGTCC
TraesCS4A02G412100_qRTPCR	TraesCS4A02G412100	ATGTCCGTCTTCGTGCTCTTCT	TGGCGTTCTTGCCGTTGG
TraesCS5B02G230500_qRTPCR	TraesCS5B02G230500	TCCGAACGGTGGGTTGAA	ATGCCCTTGCTGTGGTGG
TraesCS5D02G038800_qRTPCR	TraesCS5D02G038800	CAAGGAGTCGTCGGAGATGATG	TCGTCCGTGTCGTTGAAGATG
TraesCS6B02G273400_qRTPCR	TraesCS6B02G273400	AGAGGAGCACCCAGTCATACCA	GGCTCTTCCACGGAGACCTT
TraesCS6B02G337300_qRTPCR	TraesCS6B02G337300	CGGACCCGAACAATGCGA	ACGGACCTGAAGCAGACGAG
TraesCS7A02G057800_qRTPCR	TraesCS7A02G057800	CGGAGGCTGAGGTCAAGGAG	GGCGTTGGTGAGGTTGCTG
TraesCS7B02G433800_qRTPCR	TraesCS7B02G433800	CAGCTCAAGCTCCAGCTCGT	GCCAGTACCCTGCTGTCCATA
TraesCS1A02G278400_ChIP-qPCR	TraesCS1A02G278400	CGTCACCGCCTACACTCCA	TTCTTTCCCGTTCCGTTCC
TraesCS2A02G493800_ChIP-qPCR	TraesCS2A02G493800	ATGACACTGCGTGAAGAGCAAA	GTCTGAATGGACCTGCGTTT
TraesCS3B02G462900_ChIP-qPCR	TraesCS3B02G462900	TGGTTGCGGTAATACAAGTTATGC	CCACCTGAGGTCCGAAGAATG
TraesCS4A02G412100_ChIP-qPCR	TraesCS4A02G412100	ATGTCCGTCTTCGTGCTCTTCTT	TGGCGTTCTTGCCGTTGG
TraesCS5B02G230500_ChIP-qPCR	TraesCS5B02G230500	CAAGTGGCAGTGACTCGTAAGC	CATAAGACAAGATGTGGCGTGAT
TraesCS5D02G038800_ChIP-qPCR	TraesCS5D02G038800	TGAGCATACATACATAGGCAGAGG	AACGAAGGTGAGTGGCAGGA
TraesCS6B02G273400_ChIP-qPCR	TraesCS6B02G273400	ACCGTCCTTCTTTCCTGCTTG	TGCTTTGGCTTTGTGACTGATG
TraesCS6B02G337300_ChIP-qPCR	TraesCS6B02G337300	GCGTATGTAGGCGATGGTG	GCGATGCGGATGAGTTGGT
TraesCS7A02G057800_ChIP-qPCR	TraesCS7A02G057800	ATCGGCTATCGCTGCTCTACC	CGCTTTCCGCCAAATCCC
TraesCS7B02G433800_ChIP-qPCR	TraesCS7B02G433800	ACCAAACCAACCACCACCCT	AACGGCTACCGTCGCTGA
TraesCS3A02G348400_ChIP-qPCR	TraesCS3A02G348400	CCCCGCATGTCATAAATAGG	TTTCACCGTCCCACAGAACTA
TaActin1	TraesCS1A01G274400	AAATCTGGCATCACACTTTCTAC	GTCTCAAACATAATCTGGGTCATC
	TraesCS1B01G283900
	TraesCS1D01G274400
YUCCA2_qRTPCR	AT4G13260	CAAGATCAAATGCGGAAAGAC	TCTACTCTCCCATCAACAAACTC
PIN3_qRTPCR	AT1G70940	CCCAGATCAATCTCACAACG	CCGGCGAAACTAAATTGTTG
PIN4_qRTPCR	AT2G01420	TTGTCTCTGATCAACCTCGAAA	ATCAAGACCGCCGATATCAT
ARF6_qRTPCR	AT1G30330	TTGGCGATCTGTCAAGGTTGGG	AAACCCTTGGCTGTCTCTCTCC
ARF8_qRTPCR	AT5G37020	AGGGTCACAGTGAACAGGTAGC	TGGTGGTAGGCTTGGGTAATTGG
Actin8_qRTPCR	At1g49240	CTCAGGTATTGCAGACCGTATGAG	CTGGACCTGCTTCATCATACTCTG
TaSNAC8-6A_requencing1(-1873~-493)	TraesCS6A02G108300	GTCACTTTTGGTGGTTTGGAG	CTTCGTAGCTTCCTGGGTGTT
TaSNAC8-6A_requencing2(-412~842)	TraesCS6A02G108300	AGAAAAAAAAGTGAGGAAGCGG	TACTGCTAGCTATACCGTGCGAT
TaSNAC8-6A_requencing2(582~1748)	TraesCS6A02G108300	ACGGACAAACCTATCCTGGC	GGCTAGCAAGTTCGGACAAGT
